# Supplementary material for: Primary cilia suppress Ripk3-mediated necroptosis
Source: Cell Death Discov. 2022 Dec 2;8:477. doi: 10.1038/s41420-022-01272-2 (PMC9718801; doi:10.1038/s41420-022-01272-2)
Supplement: Supplementary file 8 — Suppl. Table 1 [file 41420_2022_1272_MOESM8_ESM.xlsx]

## Sheet: Tabelle1
Suppl. Table 1: qPCR primers used in this study
Primer	5’-3’
Caspase-3 fw	CAAAGGACGGGTCGTGGTT
Caspase-3 rv	GCGCGTACAGCTTCAGCAT
Caspase-8 fw	CTAGACTGCAACCGA GAGG
Caspase-8 rv	GCAGGCTCAAGTCATCTTCC
Fadd fw	TGCGCCGACACGATCTACTGC
Fadd rv	CACACAATGTCAAATGCCACCTG
Hprt1 fw	GCTGACCTGCTGGATTACAT
Hprt1 rv	TTGGGGCTGTACTGCTTAAC
Mlkl fw	CTGTGGACGGTAGGAGTCTT
Mlkl rv	CGTGGATTCTTCAACCGCAG
NF-kB/ p50 fw	GAAATTCCTGATCCAGACAAAAAC
NF-kB/ p50 rv	ATCACTTCAATGGCCTCTGTGTAG
RelA/ p65 fw	CTTCCTCAGCCATGGTACCTCT
RelA/ p65 rv	CAAGTCTTCATCAGCATCAAACTG
Ripk1 fw	GAAGACAGACCTAGACAGCG
Ripk1 rv	CCAGTAGCTTCACCACTCGA
Ripk3 fw	GTGCTACCTACACAGCTTGAAC
Ripk3 rv	CCCTCCCTGAAACGTGGAC
TNFalpha fw	CTACCTTGTTGCCTCCTCTTT
TNFalpha rv	GAGCAGAGGTTCAGTGATGTAG
