# Supplementary material for: Primary cilia suppress Ripk3-mediated necroptosis
Source: Cell Death Discov. 2022 Dec 2;8:477. doi: 10.1038/s41420-022-01272-2 (PMC9718801; doi:10.1038/s41420-022-01272-2)
Supplement: Supplementary file 9 — Suppl. Table 2 [file 41420_2022_1272_MOESM9_ESM.xlsx]

## Sheet: legend
		Suppl. Table 2: Significantly differentially regulated proteins in ciliated versus non-ciliated cells.
		Sheet 2.1	Significantly regulated proteins of Nckc versus Ckc
		Sheet 2.2	Significantly regulated proteins of Myo5a-/- versus Myo5a+/+
		Sheet 2.3	Upregulated proteins in both Nckc and Myo5a-/-
		Sheet 2.4	Downregulated proteins in both Nckc and Myo5a-/-
		legend for the tables:
		WT#8 = Ckc
		WT#2 = Nckc
		WT = Myo5a+/+
		Myo5aKO = Myo5a-/-

## Sheet: Sheet 2.1
N: -Log Student's T-test p-value WT#2_WT#8	N: Student's T-test Difference WT#2_WT#8	N: Student's T-test Test statistic WT#2_WT#8	T: Protein.Group	T: Genes	T: Protein.Names	T: First.Protein.Description	WT#8_1	WT#2_1	WT#8_2	WT#2_2	WT#8_3	WT#2_3	WT#8_4	WT#2_4	N: count.stripped.sequence	N: Mean	N: Mean WT#8	N: Mean WT#2	N: Valid values	N: Valid values WT#8	N: Valid values WT#2
2.65737	0.382304	5.10938	A2A4P0	Dhx8	DHX8_MOUSE	ATP-dependent RNA helicase DHX8	20.5598	20.9306	20.4454	20.9888	20.6849	21.0598	20.7635	21.0035	12	20.8045	20.6134	20.9957	8	4	4
3.40631	0.877429	7.09904	A2A5R2	Arfgef2	BIG2_MOUSE	Brefeldin A-inhibited guanine nucleotide-exchange protein 2	18.1736	18.835	18.0957	19.1403	18.2487	19.2182	18.4441	19.2784	4	18.6792	18.2405	19.118	8	4	4
2.63324	0.896933	5.05296	A2A699	Fam171a2	F1712_MOUSE	Protein FAM171A2	19.3611	19.8696	19.3933	20.0626	18.6726	19.9906	18.9735	20.0654	5	19.5486	19.1001	19.9971	8	4	4
2.5999	0.500902	4.9757	A2A6A1	Gpatch8	GPTC8_MOUSE	G patch domain-containing protein 8	20.1397	20.8636	20.3624	20.8545	20.5275	20.9681	20.5672	20.9143	15	20.6497	20.3992	20.9001	8	4	4
1.6994	0.231946	3.14345	A2A791	Zmym4	ZMYM4_MOUSE	Zinc finger MYM-type protein 4	20.6658	20.8819	20.643	20.8551	20.8385	21.0152	20.7771	21.0999	8	20.8471	20.7311	20.963	8	4	4
3.24937	0.288125	6.63993	A2A7S8	Kiaa1522	K1522_MOUSE	Uncharacterized protein KIAA1522	21.1341	21.4493	21.2952	21.4869	21.2404	21.5289	21.2208	21.5778	11	21.3667	21.2226	21.5107	8	4	4
4.57113	-2.39774	-11.4343	A2A863	Itgb4	ITB4_MOUSE	Integrin beta-4	20.9415	18.5651	21.0788	18.9162	20.7068	18.1575	20.6512	18.1485	15	20.4589	20.8446	18.9162	5	4	1
4.79332	1.21294	12.491	A2A8L1	Chd5	CHD5_MOUSE	Chromodomain-helicase-DNA-binding protein 5	19.9003	21.2585	20.078	21.3199	20.1823	21.429	20.3306	21.3356	6	20.7293	20.1228	21.3357	8	4	4
5.60328	-0.726515	-17.1767	A2A8L5	Ptprf	PTPRF_MOUSE	Receptor-type tyrosine-protein phosphatase F	20.7515	20.0294	20.8407	19.9523	20.7174	20.0313	20.7019	20.0925	18	20.3896	20.7529	20.0263	8	4	4
1.70209	0.334157	3.14832	A2A8Z1	Osbpl9	OSBL9_MOUSE	Oxysterol-binding protein-related protein 9	21.0648	21.4842	21.1639	21.601	21.4309	21.6224	21.4346	21.7234	11	21.4406	21.2736	21.6077	8	4	4
3.03786	-1.97572	-6.0586	A2AB59	Arhgap27	RHG27_MOUSE	Rho GTPase-activating protein 27	19.8032	17.3768	19.9815	17.8265	20.0545	18.1433	20.2684	18.8581	4	19.4969	20.0269	17.3768	5	4	1
3.06343	0.680041	6.12672	A2ABV5	Med14	MED14_MOUSE	Mediator of RNA polymerase II transcription subunit 14	19.8375	20.7154	20.0499	20.7563	20.266	20.8417	20.2905	20.8507	13	20.451	20.111	20.791	8	4	4
3.52624	1.13022	7.46699	A2AGH6	Med12	MED12_MOUSE	Mediator of RNA polymerase II transcription subunit 12	18.5813	19.8556	18.774	19.9071	18.9781	20.1121	19.1884	20.1678	10	19.4455	18.8804	20.0106	8	4	4
1.49713	0.247002	2.7839	A2AGT5	Ckap5	CKAP5_MOUSE	Cytoskeleton-associated protein 5	19.7669	19.9715	19.6889	20.2122	19.981	20.0006	19.9138	20.1542	16	19.9611	19.8376	20.0846	8	4	4
1.9286	1.49297	3.5698	A2AHG0	Lzts3	LZTS3_MOUSE	Leucine zipper putative tumor suppressor 3	17.5502	18.8987	16.8445	18.8587	16.7416	19.0955	18.533	18.7883	3	18.4971	16.8445	18.9103	5	1	4
2.23302	0.461799	4.17474	A2AI08	Tprn	TPRN_MOUSE	Taperin	17.9348	18.48	18.1166	18.6309	18.2955	18.6941	18.3539	18.743	4	18.4061	18.1752	18.637	8	4	4
2.61785	0.454035	5.01721	A2AIV2	Virma	VIR_MOUSE	Protein virilizer homolog	19.2441	19.6385	19.1432	19.8068	19.4409	19.8861	19.4393	19.7522	7	19.5439	19.3169	19.7709	8	4	4
4.18454	0.171926	9.78951	A2ALU4	Shroom2	SHRM2_MOUSE	Protein Shroom2	21.1751	21.3981	21.2023	21.3761	21.2007	21.3769	21.2087	21.3234	28	21.2827	21.1967	21.3686	8	4	4
1.60453	0.719229	2.97308	A2AMZ4	Ndufaf8	NDUF8_MOUSE	NADH dehydrogenase [ubiquinone] 1 alpha subcomplex assembly factor 8	16.8233	17.4634	17.4465	17.7231	16.3051	17.6073	16.8071	17.4651	2	17.5647	NaN	17.5647	4	0	4
3.27472	1.52857	6.71242	A2APT9	Klhdc7a	KLD7A_MOUSE	Kelch domain-containing protein 7A	18.4992	20.0985	18.8648	19.9916	18.0036	20.0506	18.9633	20.3045	4	19.5389	18.7758	20.1113	7	3	4
4.26193	0.692933	10.1004	A2APV2	Fmnl2	FMNL2_MOUSE	Formin-like protein 2	18.1615	18.9022	18.3008	19.029	18.32	18.7914	18.1854	19.0168	3	18.5884	18.2419	18.9349	8	4	4
3.93208	-2.4299	-8.8337	A2AQ25	Skt	SKT_MOUSE	Sickle tail protein	20.5748	18.4339	20.5573	18.5084	20.556	17.3683	20.7477	18.4057	14	19.6834	20.609	18.4493	7	4	3
1.91553	0.128412	3.54489	A2AR02	Ppig	PPIG_MOUSE	Peptidyl-prolyl cis-trans isomerase G	21.4948	21.6268	21.4073	21.5343	21.4612	21.6344	21.5385	21.62	10	21.5397	21.4755	21.6039	8	4	4
3.41848	-0.832065	-7.13568	A2ARV4	Lrp2	LRP2_MOUSE	Low-density lipoprotein receptor-related protein 2	21.8061	20.9398	22.1249	20.9399	21.6613	20.9561	21.7502	21.1785	38	21.4196	21.8356	21.0036	8	4	4
6.61277	1.04555	25.4248	A2ASQ1	Agrn	AGRIN_MOUSE	Agrin	21.474	22.502	21.4797	22.4006	21.4402	22.4989	21.4115	22.5861	35	21.9741	21.4513	22.4969	8	4	4
2.11301	0.549073	3.93044	A2AUM9	Cep152	CE152_MOUSE	Centrosomal protein of 152 kDa	18.7196	18.9989	18.4254	19.0493	18.782	19.4046	18.7512	19.4217	5	18.9441	18.6696	19.2186	8	4	4
6.18407	0.234046	21.5337	A2BH40	Arid1a	ARI1A_MOUSE	AT-rich interactive domain-containing protein 1A	21.4213	21.6244	21.413	21.6479	21.425	21.6697	21.4133	21.6668	34	21.5352	21.4182	21.6522	8	4	4
3.65528	0.831777	7.88049	A2CG63	Arid4b	ARI4B_MOUSE	AT-rich interactive domain-containing protein 4B	19.7481	20.61	19.536	20.572	19.8697	20.6428	20.024	20.68	5	20.2103	19.7944	20.6262	8	4	4
3.02321	0.700163	6.01985	A2RSJ4	Uhrf1bp1l	UH1BL_MOUSE	UHRF1-binding protein 1-like	17.5302	18.2219	17.4425	18.2622	17.8212	18.4654	17.8129	18.4579	7	18.0018	17.6517	18.3519	8	4	4
4.3871	0.838062	10.6223	A2RSY1	Kansl3	KANL3_MOUSE	KAT8 regulatory NSL complex subunit 3	18.9809	19.9072	18.8726	19.8349	19.1154	19.952	19.2053	19.8323	5	19.4626	19.0435	19.8816	8	4	4
1.68899	-0.198028	-3.12459	A2RSY6	Trmt1l	TRM1L_MOUSE	TRMT1-like protein	18.6181	18.3679	18.737	18.5512	18.7318	18.5371	18.7792	18.6177	4	18.6175	18.7165	18.5185	8	4	4
2.33476	-0.287616	-4.38832	A2RTL5	Rsrc2	RSRC2_MOUSE	Arginine/serine-rich coiled-coil protein 2	21.074	20.8808	21.2696	20.8996	21.3198	20.9855	21.2828	21.0298	6	21.0927	21.2365	20.9489	8	4	4
1.71721	0.566814	3.1758	A3KGS3	Ralgapa2	RGPA2_MOUSE	Ral GTPase-activating protein subunit alpha-2	17.5544	18.2747	17.5648	18.3088	18.2835	18.4791	17.8457	18.453	4	18.1728	17.898	18.3789	7	3	4
3.04661	0.835879	6.08185	A3KMP2	Ttc38	TTC38_MOUSE	Tetratricopeptide repeat protein 38	18.9182	19.8067	18.9339	19.8968	19.4	20.0885	19.2575	20.0611	4	19.5454	19.1274	19.9633	8	4	4
1.30502	-0.328168	-2.45368	A6H611	Mipep	MIPEP_MOUSE	Mitochondrial intermediate peptidase	20.6515	20.4596	20.6086	20.4072	20.4413	20.0993	20.5129	19.9356	9	20.3895	20.5536	20.2254	8	4	4
3.23064	-0.707431	-6.58677	A6H630	Armt1	ARMT1_MOUSE	Damage-control phosphatase ARMT1	18.9788	18.4594	18.9048	18.4783	19.2354	18.3261	19.3238	18.3492	3	18.757	19.1107	18.4033	8	4	4
3.68135	1.38484	7.96631	A6H6A9	Rabgap1l	RBG1L_MOUSE	Rab GTPase-activating protein 1-like	17.5514	19.1779	17.5791	19.2956	18.0357	19.1588	18.2342	19.3075	2	19.2349	NaN	19.2349	4	0	4
1.97314	0.194886	3.65536	A6PWY4	Wdr76	WDR76_MOUSE	WD repeat-containing protein 76	21.4308	21.6225	21.3453	21.6285	21.5629	21.6559	21.5136	21.7254	12	21.5606	21.4632	21.6581	8	4	4
1.89123	-0.493411	-3.49874	A8C756	Thada	THADA_MOUSE	Thyroid adenoma-associated protein homolog	19.6699	19.2289	19.7781	19.4356	20.1172	19.5585	20.1496	19.5181	12	19.682	19.9287	19.4353	8	4	4
1.83414	0.750133	3.39138	B0V2N1	Ptprs	PTPRS_MOUSE	Receptor-type tyrosine-protein phosphatase S	17.5473	18.0457	17.0583	18.4453	17.6302	18.3159	18.0293	18.4588	3	17.9785	17.3028	18.3164	6	2	4
4.54925	-0.819474	-11.3348	B1AQJ2	Usp36	UBP36_MOUSE	Ubiquitin carboxyl-terminal hydrolase 36	20.6004	19.6958	20.6285	19.9726	20.633	19.886	20.6538	19.6834	11	20.2192	20.6289	19.8095	8	4	4
5.2751	1.19653	15.1055	B1AR13	Cisd3	CISD3_MOUSE	CDGSH iron-sulfur domain-containing protein 3, mitochondrial	20.7811	22.0604	20.9448	22.0232	20.6163	21.8858	20.7578	21.9166	3	21.3732	20.775	21.9715	8	4	4
1.65102	1.25457	3.05615	B1AUE5	Pex10	PEX10_MOUSE	Peroxisome biogenesis factor 10	17.8945	18.0974	16.1992	18.5934	17.6801	18.7835	17.4226	18.7404	2	18.379	17.6801	18.5537	5	1	4
1.67367	0.212561	3.09692	B1AVZ0	Uprt	UPP_MOUSE	Uracil phosphoribosyltransferase homolog	19.6496	19.8801	19.7236	20.03	19.9161	20.0479	19.8104	19.9918	2	19.8812	19.7749	19.9875	8	4	4
1.70644	-0.783634	-3.15623	B1AWL2	Znf462	ZN462_MOUSE	Zinc finger protein 462	19.3098	18.971	19.2741	18.8238	19.4383	18.532	19.3026	17.8636	3	19.0931	19.3312	18.7756	7	4	3
2.09564	-1.23434	-3.89573	B1AXD8	Akirin2	AKIR2_MOUSE	Akirin-2	19.2587	18.5149	19.5323	18.6703	19.6974	17.3916	19.6203	18.5945	2	19.2156	19.5272	18.5926	6	4	2
2.98645	0.628702	5.9234	B1AZI6	Thoc2	THOC2_MOUSE	THO complex subunit 2	20.528	21.2182	20.3727	21.3043	20.4488	20.878	20.6075	21.0714	15	20.8036	20.4893	21.118	8	4	4
1.33016	-1.01888	-2.49638	B1AZP2	Dlgap4	DLGP4_MOUSE	Disks large-associated protein 4	18.5406	17.8143	18.6964	16.9398	19.2978	18.4246	19.2258	18.5064	2	18.7819	18.9402	18.4655	6	4	2
4.49408	-0.534943	-11.0876	B2RQC2	Usp42	UBP42_MOUSE	Ubiquitin carboxyl-terminal hydrolase 42	19.5165	18.9034	19.5439	18.9125	19.3357	18.9303	19.415	18.925	4	19.1853	19.4528	18.9178	8	4	4
2.34287	-0.652359	-4.40562	B2RQC6	Cad	PYR1_MOUSE	CAD protein	23.1183	22.5867	23.3554	22.8419	23.632	22.9276	23.6688	22.8088	55	23.1174	23.4436	22.7913	8	4	4
1.38604	0.348206	2.59183	B2RR83	Ythdc2	YTDC2_MOUSE	3'-5' RNA helicase YTHDC2	17.6912	17.8178	17.5632	18.0821	17.805	18.1602	17.942	18.3341	3	17.9244	17.7503	18.0985	8	4	4
3.29669	-0.664189	-6.77577	B2RUR8	Otud7b	OTU7B_MOUSE	OTU domain-containing protein 7B	21.0908	20.5358	21.1953	20.591	21.3961	20.7186	21.4805	20.6606	8	20.9586	21.2907	20.6265	8	4	4
2.35428	0.929054	4.43002	B2RWS6	Ep300	EP300_MOUSE	Histone acetyltransferase p300	18.5093	19.6845	18.9351	19.8389	19.2887	20.0394	19.2646	20.1512	4	19.464	18.9994	19.9285	8	4	4
3.334	1.87504	6.88444	B2RX12	Abcc3	MRP3_MOUSE	Canalicular multispecific organic anion transporter 2	17.411	19.5983	17.29	19.8182	17.838	19.4665	18.4518	19.608	5	19.6227	NaN	19.6227	4	0	4
2.49402	0.57394	4.73555	B2RX88	Cspp1	CSPP1_MOUSE	Centrosome and spindle pole associated protein 1	18.5487	19.2474	18.4703	19.0884	18.8931	19.152	18.7189	19.439	3	18.9447	18.6578	19.2317	8	4	4
4.11171	0.691798	9.50476	B2RXS4	Plxnb2	PLXB2_MOUSE	Plexin-B2	22.8397	23.4474	22.9609	23.545	22.6563	23.4366	22.7109	23.5061	43	23.1379	22.792	23.4838	8	4	4
1.92662	0.102945	3.56603	B2RY56	Rbm25	RBM25_MOUSE	RNA-binding protein 25	22.6602	22.791	22.6331	22.6923	22.6216	22.7645	22.7033	22.7822	19	22.706	22.6546	22.7575	8	4	4
1.37249	0.234827	2.56861	B7ZMP1	Xpnpep3	XPP3_MOUSE	Xaa-Pro aminopeptidase 3	21.3237	21.6208	21.1686	21.5528	21.1194	21.2943	21.2615	21.3446	6	21.3357	21.2183	21.4531	8	4	4
2.64804	-0.764258	-5.0875	B8ZXI1	Qtrt2	QTRT2_MOUSE	Queuine tRNA-ribosyltransferase accessory subunit 2	19.8737	19.1415	19.8609	19.5242	20.3137	19.3922	20.2477	19.1812	4	19.6919	20.074	19.3098	8	4	4
2.08183	-0.364431	-3.86824	B9EJ80	Pdzd8	PDZD8_MOUSE	PDZ domain-containing protein 8	19.5727	19.2778	19.8357	19.1454	19.4431	19.1796	19.4893	19.2803	3	19.403	19.5852	19.2208	8	4	4
2.90649	-1.00847	-5.7176	B9EJR8	Dnaaf5	DAAF5_MOUSE	Dynein assembly factor 5, axonemal	21.4307	20.5647	21.8022	20.8137	22.0811	21.0469	22.0077	20.8624	22	21.3262	21.8304	20.8219	8	4	4
4.95069	0.511272	13.2939	B9EKI3	Tmf1	TMF1_MOUSE	TATA element modulatory factor	20.7081	21.1433	20.6251	21.1303	20.7071	21.2187	20.6785	21.2715	13	20.9353	20.6797	21.191	8	4	4
2.12496	0.176492	3.95441	C0HKD8;C0HKD9	Mfap1a;Mfap1b	MFA1A_MOUSE;MFA1B_MOUSE	Microfibrillar-associated protein 1A	22.2984	22.3821	22.1267	22.3104	22.1196	22.3504	22.1499	22.3577	9	22.2619	22.1737	22.3501	8	4	4
1.4343	0.308618	2.67486	D2EAC2	Zbed6	ZBED6_MOUSE	Zinc finger BED domain-containing protein 6	19.0186	19.5673	19.0279	19.1898	18.9746	19.2994	18.8568	19.056	2	19.1335	18.9695	19.3522	7	4	3
2.35208	-0.322332	-4.42531	D3YX43	Vsig10	VSI10_MOUSE	V-set and immunoglobulin domain-containing protein 10	20.8335	20.4242	20.9307	20.3635	20.7609	20.5836	20.7237	20.5881	4	20.651	20.8122	20.4899	8	4	4
1.68482	0.175961	3.11705	D3YXK2	Safb	SAFB1_MOUSE	Scaffold attachment factor B1	23.0883	23.3553	23.122	23.3231	23.1762	23.3402	23.3314	23.403	22	23.2674	23.1795	23.3554	8	4	4
5.58145	-2.21559	-17.0308	D3YYU8	Obsl1	OBSL1_MOUSE	Obscurin-like protein 1	20.4337	18.1249	20.5372	18.6028	20.77	18.4367	20.7503	18.4645	16	19.515	20.6228	18.4072	8	4	4
3.36007	-0.843886	-6.96119	D3Z7P3	Gls	GLSK_MOUSE	Glutaminase kidney isoform, mitochondrial	24.167	23.5393	24.1609	23.4351	24.0534	23.1308	24.1458	23.0463	19	23.7098	24.1318	23.2879	8	4	4
3.26461	1.72419	6.68344	E2JF22	Piezo1	PIEZ1_MOUSE	Piezo-type mechanosensitive ion channel component 1	18.7808	20.4573	19.4457	20.5893	18.2746	20.4331	18.4891	20.4073	9	19.6096	18.7476	20.4717	8	4	4
1.46249	0.564788	2.72365	E9PY46	Ift140	IF140_MOUSE	Intraflagellar transport protein 140 homolog	19.3246	20.2527	19.9071	20.3619	20.1004	20.474	20.1482	20.6509	8	20.1525	19.8701	20.4349	8	4	4
4.41211	0.632174	10.7294	E9PYH6	Setd1a	SET1A_MOUSE	Histone-lysine N-methyltransferase SETD1A	20.9252	21.6572	21.0034	21.6065	21.0772	21.687	21.1638	21.7478	13	21.3585	21.0424	21.6746	8	4	4
2.32882	0.625923	4.37568	E9PZJ8	Ascc3	ASCC3_MOUSE	Activating signal cointegrator 1 complex subunit 3	20.6536	21.3218	20.8276	21.5107	21.117	21.6863	21.1079	21.691	19	21.2395	20.9265	21.5524	8	4	4
3.99323	0.643024	9.05727	E9Q3L2	Pi4ka	PI4KA_MOUSE	Phosphatidylinositol 4-kinase alpha	19.6495	20.2976	19.7521	20.3095	19.7919	20.4017	19.8071	20.5639	8	20.0716	19.7501	20.3932	8	4	4
3.24229	0.462541	6.6198	E9Q4N7	Arid1b	ARI1B_MOUSE	AT-rich interactive domain-containing protein 1B	21.0562	21.5835	21.0193	21.4688	21.1578	21.5835	21.2498	21.6973	32	21.352	21.1208	21.5833	8	4	4
4.55875	0.782516	11.3779	E9Q4P1	Wdfy1	WDFY1_MOUSE	WD repeat and FYVE domain-containing protein 1	19.6366	20.5048	19.6003	20.4249	19.8026	20.5456	19.8563	20.5506	7	20.1152	19.724	20.5065	8	4	4
2.5526	0.695366	4.86747	E9Q555	Rnf213	RN213_MOUSE	E3 ubiquitin-protein ligase RNF213	20.2396	21.0968	20.5524	21.2527	20.7513	21.392	20.7889	21.3721	64	20.9307	20.583	21.2784	8	4	4
5.27624	-0.934803	-15.1122	E9Q5C9	Nolc1	NOLC1_MOUSE	Nucleolar and coiled-body phosphoprotein 1	24.9352	23.8701	24.9077	23.9958	24.8888	24.1341	24.8936	23.8861	19	24.4389	24.9063	23.9715	8	4	4
4.54854	0.514155	11.3316	E9Q5F9	Setd2	SETD2_MOUSE	Histone-lysine N-methyltransferase SETD2	19.8135	20.2818	19.7728	20.2838	19.871	20.4488	19.8585	20.358	17	20.086	19.8289	20.3431	8	4	4
3.96343	-0.712677	-8.94773	E9Q5G3	Kif23	KIF23_MOUSE	Kinesin-like protein KIF23	20.7457	19.8479	20.5908	19.9592	20.4299	19.7558	20.503	19.8558	14	20.211	20.5673	19.8547	8	4	4
1.44723	0.138983	2.6972	E9Q5K9	Ythdc1	YTDC1_MOUSE	YTH domain-containing protein 1	21.0289	21.0848	20.9354	21.002	20.806	21.1131	20.9276	21.0539	10	20.9939	20.9245	21.0634	8	4	4
2.57456	0.59968	4.91754	E9Q634	Myo1e	MYO1E_MOUSE	Unconventional myosin-Ie	18.3536	18.9531	18.5766	19.2348	18.695	19.3338	18.7573	19.2595	5	18.8955	18.5956	19.1953	8	4	4
3.19841	0.78361	6.49608	E9Q735	Ube4a	UBE4A_MOUSE	Ubiquitin conjugation factor E4 A	18.9028	19.7839	19.1685	19.9524	19.1892	19.9769	19.4059	20.0876	5	19.5584	19.1666	19.9502	8	4	4
2.14166	0.158605	3.98804	E9Q784	Zc3h13	ZC3HD_MOUSE	Zinc finger CCCH domain-containing protein 13	21.3611	21.4798	21.2996	21.4798	21.3497	21.6112	21.4126	21.4867	12	21.4351	21.3558	21.5144	8	4	4
2.10042	-0.600104	-3.90527	E9Q7D5	Arhgef5	ARHG5_MOUSE	Rho guanine nucleotide exchange factor 5	18.7727	18.273	18.9443	18.6491	19.2317	18.5897	19.288	18.3243	7	18.7591	19.0591	18.459	8	4	4
5.1958	0.634892	14.6421	E9Q7E2	Arid2	ARID2_MOUSE	AT-rich interactive domain-containing protein 2	21.3164	21.9617	21.2348	21.9048	21.3291	21.9951	21.423	21.9813	25	21.6433	21.3258	21.9607	8	4	4
3.69257	0.74752	8.00352	E9Q7G0	Numa1	NUMA1_MOUSE	Nuclear mitotic apparatus protein 1	22.1248	23.0354	22.0236	22.9901	22.1351	22.6772	22.224	22.7948	80	22.5006	22.1269	22.8744	8	4	4
5.94856	1.8769	19.6508	E9Q7X6	Heg1	HEG1_MOUSE	Protein HEG homolog 1	19.264	21.0179	19.4144	21.1406	19.075	20.9917	19.0543	21.1651	12	20.1404	19.2019	21.0788	8	4	4
3.57697	-0.77817	-7.62734	E9Q8D0	Dnajc21	DJC21_MOUSE	DnaJ homolog subfamily C member 21	17.9244	17.2838	18.0361	17.065	18.1365	17.4291	17.8897	17.0961	3	17.6076	17.9967	17.2185	8	4	4
2.21724	0.388668	4.14215	E9Q9D5	Rabl2	RBL2A_MOUSE	Rab-like protein 2A	19.5265	19.9956	19.6106	20.0333	19.8883	20.1545	19.7857	20.1822	2	19.8971	19.7028	20.0914	8	4	4
4.06601	0.994426	9.32989	E9Q9R9	Dlg5	DLG5_MOUSE	Disks large homolog 5	16.6895	17.8893	17.047	17.6377	16.9069	17.8976	16.7646	17.9612	4	17.3492	16.852	17.8464	8	4	4
3.79217	0.695675	8.34018	E9QAM5	Helz2	HELZ2_MOUSE	Helicase with zinc finger domain 2	19.9713	20.7792	20.0441	20.8156	20.1949	20.8444	20.3318	20.8857	14	20.4834	20.1355	20.8312	8	4	4
4.51174	0.313426	11.1662	F6ZDS4	Tpr	TPR_MOUSE	Nucleoprotein TPR	23.2311	23.5418	23.1725	23.4919	23.227	23.5685	23.2803	23.5625	88	23.3845	23.2277	23.5412	8	4	4
2.59783	-0.719937	-4.97093	F7BJB9	Morc3	MORC3_MOUSE	MORC family CW-type zinc finger protein 3	19.7001	19.2088	19.6905	19.2181	20.1179	19.154	20.2416	19.2894	7	19.5775	19.9375	19.2176	8	4	4
1.40492	-0.163877	-2.62423	F8VPQ2	Arid4a	ARI4A_MOUSE	AT-rich interactive domain-containing protein 4A	20.2827	20.0038	20.1204	19.8663	20.1369	20.0715	20.1393	20.0822	5	20.0879	20.1698	20.0059	8	4	4
2.04886	0.2696	3.80304	F8VPU2	Farp1	FARP1_MOUSE	FERM, ARHGEF and pleckstrin domain-containing protein 1	21.2158	21.5048	21.3978	21.6793	21.1561	21.4847	21.3294	21.5088	22	21.4096	21.2748	21.5444	8	4	4
1.89677	0.269834	3.50924	G3X9J0	Sipa1l3	SI1L3_MOUSE	Signal-induced proliferation-associated 1-like protein 3	19.4114	19.4329	19.351	19.7442	19.2199	19.5771	19.3417	19.6491	7	19.4659	19.331	19.6008	8	4	4
2.81112	0.756589	5.47903	G5E829	Atp2b1	AT2B1_MOUSE	Plasma membrane calcium-transporting ATPase 1	21.4819	22.1007	21.728	22.227	21.1846	22.0649	21.177	22.2052	14	21.7712	21.3929	22.1495	8	4	4
3.26847	0.369285	6.69449	G5E897	Poglut3	PLGT3_MOUSE	Protein O-glucosyltransferase 3	20.7248	20.9567	20.467	20.9298	20.5438	20.9521	20.6016	20.9757	10	20.7689	20.5843	20.9536	8	4	4
5.05957	-0.736398	-13.8776	G5E8K5	Ank3	ANK3_MOUSE	Ankyrin-3	21.1495	20.5062	21.1013	20.3768	21.0862	20.2875	21.0764	20.2973	22	20.7352	21.1034	20.367	8	4	4
5.17121	0.766034	14.5012	G5E8P1	Brd1	BRD1_MOUSE	Bromodomain-containing protein 1	19.7834	20.537	19.7519	20.6976	19.8542	20.602	19.9048	20.5217	11	20.2066	19.8236	20.5896	8	4	4
3.2331	0.263044	6.59372	L0N7N1	Kif14	KIF14_MOUSE	Kinesin-like protein KIF14	20.1091	20.2389	20.0981	20.3546	20.061	20.4157	20.0675	20.3787	11	20.2154	20.0839	20.347	8	4	4
3.2864	-0.573704	-6.74605	O08528	Hk2	HXK2_MOUSE	Hexokinase-2	23.4721	22.7354	23.4797	23.0813	23.3829	22.87	23.3882	22.7415	20	23.1439	23.4307	22.857	8	4	4
2.10041	-0.459558	-3.90524	O08539	Bin1	BIN1_MOUSE	Myc box-dependent-interacting protein 1	22.0613	21.7084	22.3332	21.9675	22.4804	21.9886	22.4777	21.8499	13	22.1084	22.3381	21.8786	8	4	4
2.81103	0.465008	5.47879	O08547	Sec22b	SC22B_MOUSE	Vesicle-trafficking protein SEC22b	21.8839	22.2961	22.148	22.3721	21.8913	22.4664	21.9047	22.5534	9	22.1895	21.957	22.422	8	4	4
5.21315	1.38433	14.7423	O08573	Lgals9	LEG9_MOUSE	Galectin-9	21.822	23.1204	21.8157	23.2045	21.539	23.0452	21.5896	22.9336	6	22.3837	21.6916	23.0759	8	4	4
1.95206	0.354704	3.61477	O08581	Kcnk1	KCNK1_MOUSE	Potassium channel subfamily K member 1	19.5513	19.7765	19.6668	19.9098	19.3718	19.9226	19.6946	20.0945	2	19.7485	19.5711	19.9258	8	4	4
2.38501	0.57967	4.49614	O08582	Gtpbp1	GTPB1_MOUSE	GTP-binding protein 1	20.052	20.7023	20.2982	20.9055	20.4424	21.0182	20.5343	21.0196	8	20.6216	20.3317	20.9114	8	4	4
2.71087	0.385745	5.23597	O08583	Alyref	THOC4_MOUSE	THO complex subunit 4	23.1729	23.5452	23.0958	23.7058	23.336	23.58	23.3559	23.6726	9	23.433	23.2402	23.6259	8	4	4
3.93429	0.50754	8.84168	O08585	Clta	CLCA_MOUSE	Clathrin light chain A	23.3392	24.0092	23.4842	23.9062	23.5087	23.9983	23.5801	24.0287	7	23.7318	23.478	23.9856	8	4	4
4.66382	0.882073	11.8646	O08599	Stxbp1	STXB1_MOUSE	Syntaxin-binding protein 1	20.5112	21.3834	20.6993	21.4361	20.6666	21.6084	20.6528	21.6304	16	21.0735	20.6325	21.5146	8	4	4
5.91499	1.3453	19.3959	O08600	Endog	NUCG_MOUSE	Endonuclease G, mitochondrial	19.8733	20.993	19.6945	21.0243	19.7614	21.1999	19.6416	21.1348	5	20.4153	19.7427	21.088	8	4	4
1.62621	-0.406016	-3.01173	O08663	Metap2	MAP2_MOUSE	Methionine aminopeptidase 2	21.2347	20.8882	21.4926	21.1756	21.6685	21.2563	21.7118	21.1634	10	21.3239	21.5269	21.1209	8	4	4
2.48359	0.529335	4.7123	O08664	Bcl7c	BCL7C_MOUSE	B-cell CLL/lymphoma 7 protein family member C	21.8157	22.6402	22.168	22.6419	22.1311	22.4759	22.2687	22.7428	3	22.3606	22.0959	22.6252	8	4	4
4.31292	-0.666013	-10.3101	O08665	Sema3a	SEM3A_MOUSE	Semaphorin-3A	20.964	20.367	21.0651	20.1832	20.992	20.2929	20.9498	20.4638	6	20.6597	20.9927	20.3267	8	4	4
5.02087	1.4167	13.6674	O08688	Capn5	CAN5_MOUSE	Calpain-5	19.2156	20.7212	19.6329	20.8476	19.2219	20.6999	19.3156	20.7841	12	20.0549	19.3465	20.7632	8	4	4
1.96633	-0.610143	-3.64222	O08709	Prdx6	PRDX6_MOUSE	Peroxiredoxin-6	24.5296	24.1795	24.8458	24.3793	25.1758	24.4498	25.1914	24.2935	14	24.6306	24.9357	24.3255	8	4	4
2.10005	0.399871	3.90452	O08715	Akap1	AKAP1_MOUSE	A-kinase anchor protein 1, mitochondrial	20.2147	20.4574	20.2837	20.8514	20.146	20.4796	20.0733	20.5288	8	20.3794	20.1794	20.5793	8	4	4
3.66046	0.451041	7.89748	O08734	Bak1	BAK_MOUSE	Bcl-2 homologous antagonist/killer	21.1777	21.4756	21.0808	21.5509	21.0008	21.4672	21.088	21.6578	3	21.3124	21.0868	21.5379	8	4	4
2.60382	0.882794	4.98476	O08739	Ampd3	AMPD3_MOUSE	AMP deaminase 3	18.9368	19.9374	19.1861	20.1172	19.5175	20.2772	19.5559	20.3956	5	19.7405	19.2991	20.1819	8	4	4
1.89142	0.323448	3.4991	O08756	Hsd17b10	HCD2_MOUSE	3-hydroxyacyl-CoA dehydrogenase type-2	21.5894	21.9756	21.5467	21.8418	21.2921	21.729	21.5126	21.6881	5	21.6469	21.4852	21.8086	8	4	4
1.80977	0.127572	3.34598	O08784	Tcof1	TCOF_MOUSE	Treacle protein	24.0808	24.1724	24.0629	24.1366	24.0321	24.299	24.0971	24.1752	37	24.132	24.0682	24.1958	8	4	4
2.17238	0.39726	4.0503	O08788	Dctn1	DCTN1_MOUSE	Dynactin subunit 1	21.8551	22.3902	22.0224	22.4533	22.2422	22.5309	22.2172	22.5516	38	22.2829	22.0842	22.4815	8	4	4
4.06967	0.35216	9.34379	O08795	Prkcsh	GLU2B_MOUSE	Glucosidase 2 subunit beta	25.8043	26.1387	25.7822	26.09	25.7714	26.142	25.8518	26.2476	16	25.9785	25.8024	26.1546	8	4	4
6.63272	0.986314	25.6217	O08807	Prdx4	PRDX4_MOUSE	Peroxiredoxin-4	24.9204	25.9568	24.9367	25.8277	24.8568	25.841	24.9151	25.9486	9	25.4004	24.9072	25.8936	8	4	4
1.50095	-0.344811	-2.79058	O08808	Diaph1	DIAP1_MOUSE	Protein diaphanous homolog 1	20.4275	20.2756	20.655	20.3931	20.8948	20.4591	20.9328	20.4029	14	20.5551	20.7275	20.3827	8	4	4
4.46976	0.434602	10.9802	O08810	Eftud2	U5S1_MOUSE	116 kDa U5 small nuclear ribonucleoprotein component	24.0351	24.5005	24.0065	24.4397	24.0607	24.501	24.1542	24.5536	40	24.2814	24.0641	24.4987	8	4	4
2.14171	0.522838	3.98814	O08811	Ercc2	ERCC2_MOUSE	General transcription and DNA repair factor IIH helicase subunit XPD	18.6685	19.2382	18.8461	19.3596	19.0234	19.5604	19.1234	19.5946	3	19.1768	18.9154	19.4382	8	4	4
2.05439	-0.634634	-3.81393	O08848	RO60	RO60_MOUSE	60 kDa SS-A/Ro ribonucleoprotein	20.1128	19.6778	20.4748	19.9233	20.728	20.0483	20.7438	19.8714	8	20.1975	20.5148	19.8802	8	4	4
5.16665	0.957443	14.4752	O08917	Flot1	FLOT1_MOUSE	Flotillin-1	22.0321	22.9354	22.1726	22.9549	21.8691	22.9989	21.9495	22.9638	22	22.4846	22.0058	22.9633	8	4	4
2.07821	0.555756	3.86107	O08997	Atox1	ATOX1_MOUSE	Copper transport protein ATOX1	23.1893	23.9075	23.3675	24.0312	23.7735	24.1312	23.6564	24.1399	3	23.7746	23.4967	24.0524	8	4	4
1.55553	0.305147	2.88631	O09012	Pex5	PEX5_MOUSE	Peroxisomal targeting signal 1 receptor	20.0803	20.3928	20.2504	20.5354	20.3682	20.7384	20.4093	20.6622	5	20.4296	20.2771	20.5822	8	4	4
3.53388	0.516498	7.49096	O09106	Hdac1	HDAC1_MOUSE	Histone deacetylase 1	24.0666	24.6735	24.13	24.66	24.258	24.7062	24.3304	24.8111	14	24.4545	24.1962	24.7127	8	4	4
2.3498	0.566586	4.42043	O09117	Sypl1	SYPL1_MOUSE	Synaptophysin-like protein 1	22.0164	22.6515	22.4941	22.6735	22.0142	22.6432	22.007	22.8299	3	22.4162	22.1329	22.6995	8	4	4
1.67617	-0.854065	-3.10143	O09118	Ntn1	NET1_MOUSE	Netrin-1	18.7298	17.8351	18.7823	17.2771	18.5292	18.5206	18.5481	17.5404	3	18.426	18.6474	17.5404	5	4	1
2.65893	-1.01153	-5.11302	O09131	Gsto1	GSTO1_MOUSE	Glutathione S-transferase omega-1	23.6074	22.6488	23.5585	23.0208	24.1717	23.0416	24.1893	22.7695	14	23.376	23.8817	22.8702	8	4	4
4.28783	0.570157	10.2065	O09159	Man2b1	MA2B1_MOUSE	Lysosomal alpha-mannosidase	21.8138	22.332	21.6344	22.2382	21.7636	22.3372	21.8237	22.4089	15	22.044	21.7589	22.3291	8	4	4
1.48931	1.94087	2.77027	O09174	Amacr	AMACR_MOUSE	Alpha-methylacyl-CoA racemase	17.3811	20.2404	16.6894	20.1045	19.2914	20.2061	19.5158	20.0902	2	19.9081	19.4036	20.1603	6	2	4
3.17107	0.97076	6.4199	O35047	Psmc3ip	HOP2_MOUSE	Homologous-pairing protein 2 homolog	19.0795	20.2067	19.205	20.4053	19.6432	20.4609	19.5994	20.3372	5	19.8671	19.3818	20.3525	8	4	4
2.46063	0.424091	4.66138	O35071	Kif1c	KIF1C_MOUSE	Kinesin-like protein KIF1C	19.7818	20.2953	20.021	20.4655	20.0433	20.4619	20.1623	20.482	7	20.2141	20.0021	20.4262	8	4	4
3.09358	-1.29045	-6.20778	O35127	Grcc10	C10_MOUSE	Protein C10	19.3811	17.7678	18.6796	18.0881	19.4345	18.0992	19.5002	17.8785	2	19.2488	19.2488	NaN	4	4	0
2.00701	0.182432	3.72107	O35129	Phb2	PHB2_MOUSE	Prohibitin-2	25.5131	25.5585	25.4394	25.6168	25.4501	25.7081	25.5101	25.7591	19	25.5694	25.4782	25.6606	8	4	4
4.26212	-0.567719	-10.1012	O35130	Emg1	NEP1_MOUSE	Ribosomal RNA small subunit methyltransferase NEP1	22.059	21.4601	21.954	21.5317	22.0496	21.5158	22.2152	21.4993	6	21.7856	22.0694	21.5017	8	4	4
4.23296	0.720168	9.98302	O35143	ATP5IF1	ATIF1_MOUSE	ATPase inhibitor, mitochondrial	24.442	25.1042	24.3279	24.9379	24.1562	25.0004	24.2178	24.9821	7	24.6461	24.286	25.0062	8	4	4
2.88693	0.749294	5.66808	O35144	Terf2	TERF2_MOUSE	Telomeric repeat-binding factor 2	19.0375	19.8613	19.0953	20.1069	19.3159	20.0116	19.5728	20.0389	7	19.63	19.2554	20.0047	8	4	4
3.76163	0.963415	8.23569	O35166	Gosr2	GOSR2_MOUSE	Golgi SNAP receptor complex member 2	19.3761	20.4495	19.8639	20.5753	19.6184	20.6869	19.6984	20.6988	4	20.1209	19.6392	20.6026	8	4	4
2.84297	0.226957	5.55787	O35218	Cpsf2	CPSF2_MOUSE	Cleavage and polyadenylation specificity factor subunit 2	22.2855	22.5796	22.3175	22.5027	22.3931	22.5941	22.4095	22.637	18	22.4648	22.3514	22.5783	8	4	4
1.53828	0.444407	2.85595	O35226	Psmd4	PSMD4_MOUSE	26S proteasome non-ATPase regulatory subunit 4	22.7427	23.3962	22.9154	23.5395	23.2471	23.6127	23.3923	23.5268	9	23.2966	23.0744	23.5188	8	4	4
3.49465	0.577089	7.36859	O35250	Exoc7	EXOC7_MOUSE	Exocyst complex component 7	19.9818	20.4117	19.981	20.5993	19.9891	20.7119	20.1435	20.6807	11	20.3124	20.0238	20.6009	8	4	4
1.92647	-0.28124	-3.56574	O35286	Dhx15	DHX15_MOUSE	Pre-mRNA-splicing factor ATP-dependent RNA helicase DHX15	23.8315	23.5521	23.7575	23.6073	23.9528	23.6779	24.0913	23.6709	32	23.7676	23.9083	23.627	8	4	4
2.8516	0.571707	5.57938	O35295	Purb	PURB_MOUSE	Transcriptional activator protein Pur-beta	22.326	22.7489	22.2527	22.9099	22.469	23.045	22.5023	23.1329	8	22.6733	22.3875	22.9592	8	4	4
3.0024	0.308118	5.96511	O35326	Srsf5	SRSF5_MOUSE	Serine/arginine-rich splicing factor 5	24.1286	24.4023	24.0532	24.4064	24.1132	24.5142	24.2627	24.4673	7	24.2935	24.1394	24.4475	8	4	4
2.84499	0.431596	5.56291	O35345	Kpna6	IMA7_MOUSE	Importin subunit alpha-7	21.8509	22.2391	21.7559	22.3622	22.0264	22.3953	22.0326	22.3956	9	22.1322	21.9165	22.348	8	4	4
1.56473	0.470635	2.90254	O35350	Capn1	CAN1_MOUSE	Calpain-1 catalytic subunit	20.7418	21.4522	20.9581	21.5583	21.3478	21.6879	21.3768	21.6085	16	21.3414	21.1061	21.5767	8	4	4
2.79664	0.756256	5.44343	O35379	Abcc1	MRP1_MOUSE	Multidrug resistance-associated protein 1	20.9866	21.6618	21.402	22.03	20.935	21.757	20.9166	21.8164	17	21.4382	21.06	21.8163	8	4	4
1.98779	-0.508444	-3.68372	O35381	Anp32a	AN32A_MOUSE	Acidic leucine-rich nuclear phosphoprotein 32 family member A	24.4943	24.1312	24.5601	24.0894	24.9381	24.2736	24.9335	24.398	7	24.4773	24.7315	24.2231	8	4	4
2.35958	0.392036	4.44137	O35382	Exoc4	EXOC4_MOUSE	Exocyst complex component 4	19.8264	20.1469	19.9139	20.3893	20.0405	20.4326	20.0582	20.4383	10	20.1558	19.9597	20.3518	8	4	4
2.00477	0.180566	3.7167	O35387	Hax1	HAX1_MOUSE	HCLS1-associated protein X-1	21.539	21.5805	21.4126	21.5763	21.4351	21.6706	21.3278	21.6094	7	21.5189	21.4286	21.6092	8	4	4
6.32512	0.803886	22.7446	O35405	Pld3	PLD3_MOUSE	5'-3' exonuclease PLD3	22.0531	22.8218	22.0137	22.7681	21.985	22.8324	22.0679	22.913	4	22.4319	22.0299	22.8338	8	4	4
5.5029	0.946421	16.5158	O35448	Ppt2	PPT2_MOUSE	Lysosomal thioesterase PPT2	22.401	23.1611	22.1878	23.1467	22.2408	23.2415	22.1917	23.2577	2	22.7285	22.2553	23.2018	8	4	4
4.34832	0.947367	10.458	O35459	Ech1	ECH1_MOUSE	Delta(3,5)-Delta(2,4)-dienoyl-CoA isomerase, mitochondrial	21.0718	21.8743	21.0003	21.8699	20.6605	21.823	20.9179	21.8727	9	21.3863	20.9126	21.86	8	4	4
2.17222	0.57755	4.04998	O35465	Fkbp8	FKBP8_MOUSE	Peptidyl-prolyl cis-trans isomerase FKBP8	19.6243	19.8701	19.6644	20.0309	19.3022	19.9449	19.1985	20.2536	5	19.7361	19.4473	20.0249	8	4	4
3.05251	-0.357716	-6.09756	O35491	Clk2	CLK2_MOUSE	Dual specificity protein kinase CLK2	20.8239	20.3274	20.814	20.5667	20.8354	20.4983	20.9035	20.5536	4	20.6653	20.8442	20.4865	8	4	4
2.05136	-0.276669	-3.80797	O35492	Clk3	CLK3_MOUSE	Dual specificity protein kinase CLK3	19.8741	19.5545	19.6836	19.3968	19.8636	19.5792	19.8773	19.6614	4	19.6863	19.8246	19.548	8	4	4
2.60405	0.266554	4.98528	O35516	Notch2	NOTC2_MOUSE	Neurogenic locus notch homolog protein 2	20.2669	20.4418	20.338	20.4664	20.1415	20.4997	20.1633	20.5681	22	20.3607	20.2274	20.494	8	4	4
1.67249	0.337973	3.09479	O35551	Rabep1	RABE1_MOUSE	Rab GTPase-binding effector protein 1	18.6885	19.0818	18.807	19.1522	18.9752	19.3607	19.0821	19.3101	4	19.0572	18.8882	19.2262	8	4	4
2.03511	0.537492	3.77602	O35566	Cd151	CD151_MOUSE	CD151 antigen	23.0317	23.555	23.3748	23.596	22.8381	23.4898	22.7399	23.4937	2	23.2649	22.9961	23.5336	8	4	4
3.58796	1.36139	7.66245	O35598	Adam10	ADA10_MOUSE	Disintegrin and metalloproteinase domain-containing protein 10	19.3257	20.887	19.8894	20.9033	19.2351	20.9387	19.8724	21.0392	5	20.2614	19.5807	20.9421	8	4	4
3.29644	0.773641	6.77504	O35607	Bmpr2	BMPR2_MOUSE	Bone morphogenetic protein receptor type-2	18.6286	19.215	18.7391	19.5631	18.6525	19.3126	18.3363	19.3603	4	18.9759	18.5891	19.3628	8	4	4
3.50839	0.843543	7.41125	O35609	Scamp3	SCAM3_MOUSE	Secretory carrier-associated membrane protein 3	22.7969	23.6867	23.2537	23.8075	22.9275	23.79	22.8846	23.9527	9	23.3874	22.9657	23.8092	8	4	4
2.89454	0.338579	5.6873	O35638	Stag2	STAG2_MOUSE	Cohesin subunit SA-2	21.2948	21.5537	21.1528	21.6123	21.2978	21.6641	21.4085	21.6782	15	21.4578	21.2885	21.6271	8	4	4
3.29936	-1.30155	-6.78351	O35639	Anxa3	ANXA3_MOUSE	Annexin A3	25.5959	24.4798	25.8382	24.7234	26.2931	24.9133	26.2665	24.6709	21	25.3476	25.9984	24.6969	8	4	4
4.72339	0.919121	12.149	O35643	Ap1b1	AP1B1_MOUSE	AP-1 complex subunit beta-1	23.1113	23.9882	23.1261	24.0676	23.2737	24.2139	23.3037	24.2217	19	23.6633	23.2037	24.1228	8	4	4
3.6925	2.04899	8.00327	O35648	Cetn3	CETN3_MOUSE	Centrin-3	18.0143	19.3863	17.4923	19.657	17.817	19.7788	16.9051	19.6026	2	19.6062	NaN	19.6062	4	0	4
2.39153	0.481777	4.51024	O35654	Pold2	DPOD2_MOUSE	DNA polymerase delta subunit 2	21.196	21.7384	21.2727	21.8283	21.5161	21.9496	21.5748	21.9704	8	21.6308	21.3899	21.8717	8	4	4
3.94506	0.863495	8.88076	O35657	Neu1	NEUR1_MOUSE	Sialidase-1	22.1682	22.8419	21.9951	22.7099	21.9001	22.9279	22.0514	23.0891	10	22.4605	22.0287	22.8922	8	4	4
1.69526	0.394651	3.13595	O35680	Mrps12	RT12_MOUSE	28S ribosomal protein S12, mitochondrial	19.8893	20.3488	19.7699	20.3813	19.6211	19.9894	19.8274	19.9667	2	19.9742	19.7769	20.1716	8	4	4
1.34082	0.33286	2.51454	O35704	Sptlc1	SPTC1_MOUSE	Serine palmitoyltransferase 1	21.4279	21.4761	21.5367	21.5557	21.2665	21.7842	21.0612	21.8077	3	21.4895	21.3231	21.6559	8	4	4
3.49197	0.736215	7.3603	O35730	Ring1	RING1_MOUSE	E3 ubiquitin-protein ligase RING1	20.622	21.597	20.6306	21.5173	20.9409	21.4974	20.9839	21.5105	6	21.1625	20.7944	21.5306	8	4	4
5.07379	0.601722	13.9556	O35737	Hnrnph1	HNRH1_MOUSE	Heterogeneous nuclear ribonucleoprotein H	25.5601	26.2744	25.6352	26.1723	25.6816	26.2741	25.7191	26.2822	18	25.9499	25.649	26.2507	8	4	4
3.19007	0.528868	6.47274	O35855	Bcat2	BCAT2_MOUSE	Branched-chain-amino-acid aminotransferase, mitochondrial	22.5348	23.1748	22.4918	23.0547	22.3805	22.8586	22.4481	22.8826	8	22.7282	22.4638	22.9927	8	4	4
1.90303	0.267511	3.5211	O35857	Timm44	TIM44_MOUSE	Mitochondrial import inner membrane translocase subunit TIM44	21.8508	22.1677	21.7335	22.0921	21.6895	21.9281	21.7258	21.8816	16	21.8836	21.7499	22.0174	8	4	4
6.41738	0.694699	23.5726	O35887	Calu	CALU_MOUSE	Calumenin	25.1597	25.8954	25.148	25.8325	25.184	25.9096	25.2556	25.8886	10	25.5342	25.1868	25.8815	8	4	4
3.07623	1.56128	6.16104	O35955	Psmb10	PSB10_MOUSE	Proteasome subunit beta type-10	17.1252	19.0988	17.3526	18.9464	18.1331	19.3173	17.8867	19.3802	3	19.1857	NaN	19.1857	4	0	4
2.00381	0.507785	3.71484	O35963	Rab33b	RB33B_MOUSE	Ras-related protein Rab-33B	19.7705	20.5161	20.385	20.5875	20.1652	20.6115	20.1187	20.7554	3	20.3637	20.1098	20.6176	8	4	4
2.52713	0.350448	4.80982	O54692	Zw10	ZW10_MOUSE	Centromere/kinetochore protein zw10 homolog	20.5458	20.9523	20.6496	20.9616	20.7221	21.0775	20.8133	21.1411	17	20.8579	20.6827	21.0331	8	4	4
4.38861	-0.452081	-10.6287	O54724	Cavin1	CAVN1_MOUSE	Caveolae-associated protein 1	22.4095	21.7848	22.2818	21.9215	22.282	21.8989	22.3148	21.8747	14	22.096	22.322	21.87	8	4	4
3.31682	1.09211	6.83422	O54774	Ap3d1	AP3D1_MOUSE	AP-3 complex subunit delta-1	19.3118	20.6175	19.5307	20.6267	19.8686	20.8504	19.9085	20.8935	12	20.201	19.6549	20.747	8	4	4
3.92943	0.391203	8.82412	O54782	Man2b2	MA2B2_MOUSE	Epididymis-specific alpha-mannosidase	20.8447	21.1794	20.7157	21.1492	20.6739	21.1632	20.8422	21.1496	8	20.9647	20.7691	21.1603	8	4	4
1.53204	0.370032	2.84499	O54786	Dffa	DFFA_MOUSE	DNA fragmentation factor subunit alpha	18.6871	19.1499	18.7123	19.3725	19.1812	19.2258	19.0149	19.3273	3	19.0839	18.8989	19.2689	8	4	4
6.08574	-1.55464	-20.7271	O54791	Maff	MAFF_MOUSE	Transcription factor MafF	21.5377	20.0337	21.5637	20.0863	21.5603	20.147	21.6425	19.8187	5	20.7987	21.5761	20.0214	8	4	4
2.80986	-1.03493	-5.47593	O54818	Tpd52l1	TPD53_MOUSE	Tumor protein D53	18.8918	18.0603	18.6919	18.2204	19.2637	17.9776	19.1061	17.5554	3	18.7057	18.9884	18.1404	6	4	2
2.78183	-0.384069	-5.40721	O54825	Bysl	BYST_MOUSE	Bystin	21.2987	20.9735	21.2946	21.1205	21.506	21.0194	21.5097	20.9594	6	21.2102	21.4023	21.0182	8	4	4
2.01238	0.31568	3.73155	O54826	Mllt10	AF10_MOUSE	Protein AF-10	18.0074	18.417	17.9502	18.2841	18.1471	18.5543	18.1425	18.2545	3	18.2196	18.0618	18.3775	8	4	4
4.81675	0.613259	12.6076	O54864	Suv39h1	SUV91_MOUSE	Histone-lysine N-methyltransferase SUV39H1	18.6797	19.0985	18.5227	19.2546	18.5776	19.2405	18.5609	19.2005	4	18.8919	18.5852	19.1985	8	4	4
2.63634	0.506605	5.06018	O54926	Siva1	SIVA_MOUSE	Apoptosis regulatory protein Siva	17.9947	18.4208	17.9515	18.3837	18.0088	18.7161	18.1994	18.6603	3	18.2919	18.0386	18.5452	8	4	4
2.29326	0.465747	4.30045	O54931	Akap2	AKAP2_MOUSE	A-kinase anchor protein 2	19.1184	19.5649	19.1248	19.5982	19.3669	19.8547	19.3934	19.8486	11	19.4837	19.2509	19.7166	8	4	4
4.36195	0.392495	10.5155	O54941	Smarce1	SMCE1_MOUSE	SWI/SNF-related matrix-associated actin-dependent regulator of chromatin subfamily E member 1	21.3464	21.7584	21.2868	21.681	21.3679	21.7292	21.409	21.8115	9	21.5488	21.3525	21.745	8	4	4
2.5363	0.6178	4.83053	O54956	Pole2	DPOE2_MOUSE	DNA polymerase epsilon subunit 2	20.4321	21.3613	20.6061	21.2048	20.8865	21.4159	20.9396	21.3533	9	21.025	20.7161	21.3339	8	4	4
1.45336	0.607502	2.70782	O54967	Tnk2	ACK1_MOUSE	Activated CDC42 kinase 1	18.0515	18.7423	18.3431	19.0104	18.8009	19.313	18.7507	19.3106	3	18.7903	18.4866	19.0941	8	4	4
2.78077	-0.560284	-5.40463	O54990	Prom1	PROM1_MOUSE	Prominin-1	21.649	21.1309	21.9261	21.0585	21.6855	21.1169	21.7147	21.4278	6	21.4637	21.7438	21.1835	8	4	4
5.5561	1.44892	16.8629	O54998	Fkbp7	FKBP7_MOUSE	Peptidyl-prolyl cis-trans isomerase FKBP7	18.337	19.7318	18.5225	19.9067	18.3161	19.97	18.5844	19.9472	5	19.1645	18.44	19.8889	8	4	4
3.84914	0.579556	8.53818	O55013	Trappc3	TPPC3_MOUSE	Trafficking protein particle complex subunit 3	21.183	21.9327	21.2799	21.8886	21.4783	21.9524	21.4124	21.898	2	21.6281	21.3384	21.9179	8	4	4
1.50176	0.326904	2.79199	O55022	Pgrmc1	PGRC1_MOUSE	Membrane-associated progesterone receptor component 1	21.0268	21.2235	21.1896	21.314	20.6705	21.1878	20.8353	21.3045	4	21.094	20.9306	21.2575	8	4	4
4.15638	1.10329	9.67849	O55028	Bckdk	BCKD_MOUSE	[3-methyl-2-oxobutanoate dehydrogenase [lipoamide]] kinase, mitochondrial	20.2145	21.3709	19.8821	21.3045	20.0795	21.0783	20.2964	21.132	7	20.6698	20.1181	21.2214	8	4	4
2.30192	0.510191	4.31871	O55029	Copb2	COPB2_MOUSE	Coatomer subunit beta'	23.0215	23.6195	23.1396	23.7725	23.4032	23.7972	23.4618	23.8775	24	23.5116	23.2565	23.7667	8	4	4
2.99703	0.795955	5.95103	O55060	Tpmt	TPMT_MOUSE	Thiopurine S-methyltransferase	18.7852	19.5866	18.9554	19.8399	19.186	19.9988	19.2108	19.896	3	19.4323	19.0344	19.8303	8	4	4
2.37599	3.40109	4.47666	O55100	Syngr1	SNG1_MOUSE	Synaptogyrin-1	18.0855	21.5236	16.9223	21.8309	18.2476	22.0455	20.5137	21.9735	2	21.5774	20.5137	21.8434	5	1	4
5.95049	1.16859	19.6656	O55102	Bloc1s1	BL1S1_MOUSE	Biogenesis of lysosome-related organelles complex 1 subunit 1	19.2281	20.4451	19.3986	20.464	19.3996	20.637	19.3669	20.5213	6	19.9326	19.3483	20.5169	8	4	4
2.76387	0.436709	5.36349	O55106	Strn	STRN_MOUSE	Striatin	21.5962	22.1258	21.6655	22.1544	21.8726	22.2149	21.892	22.278	11	21.9749	21.7566	22.1933	8	4	4
2.7269	-0.710883	-5.27431	O55111	Dsg2	DSG2_MOUSE	Desmoglein-2	23.2631	22.4846	23.3761	22.7052	23.0168	22.3795	22.9992	22.2423	22	22.8084	23.1638	22.4529	8	4	4
1.715	0.1891	3.17177	O55125	Nipsnap1	NIPS1_MOUSE	Protein NipSnap homolog 1	24.2494	24.4991	24.1646	24.3108	24.0888	24.2713	24.1706	24.3487	9	24.2629	24.1684	24.3575	8	4	4
2.49676	0.339116	4.74167	O55126	Nipsnap2	NIPS2_MOUSE	Protein NipSnap homolog 2	22.3951	22.7718	22.3252	22.593	22.1747	22.5409	22.3605	22.7062	8	22.4834	22.3139	22.653	8	4	4
1.47783	0.132603	2.75029	O55128	Sap18	SAP18_MOUSE	Histone deacetylase complex subunit SAP18	24.2859	24.2913	24.0817	24.3327	24.2204	24.3864	24.1841	24.2921	9	24.2593	24.193	24.3256	8	4	4
2.7792	-0.388687	-5.40079	O55135	Eif6	IF6_MOUSE	Eukaryotic translation initiation factor 6	25.207	24.757	25.2519	24.995	25.4103	24.9691	25.3595	24.953	5	25.1129	25.3072	24.9185	8	4	4
1.96323	0.296142	3.63625	O55142	Rpl35a	RL35A_MOUSE	60S ribosomal protein L35a	25.2123	25.5615	25.4202	25.743	25.3779	25.7611	25.5394	25.6688	6	25.5355	25.3875	25.6836	8	4	4
2.05973	0.210501	3.82448	O55201	Supt5h	SPT5H_MOUSE	Transcription elongation factor SPT5	22.2071	22.3991	22.1863	22.4616	22.3071	22.5221	22.3791	22.5388	22	22.3751	22.2699	22.4804	8	4	4
3.44872	0.659239	7.2274	O55222	Ilk	ILK_MOUSE	Integrin-linked protein kinase	21.0997	21.8468	21.2216	21.9139	21.3909	22.0022	21.4521	22.0383	14	21.6207	21.2911	21.9503	8	4	4
1.85029	0.472299	3.42161	O55234	Psmb5	PSB5_MOUSE	Proteasome subunit beta type-5	22.0346	22.6699	22.3185	22.8286	22.5667	22.9378	22.5443	22.9169	10	22.6021	22.366	22.8383	8	4	4
4.39499	0.370428	10.6559	O70133	Dhx9	DHX9_MOUSE	ATP-dependent RNA helicase A	24.3341	24.6885	24.2675	24.6849	24.3363	24.7082	24.4176	24.7557	50	24.5241	24.3389	24.7093	8	4	4
3.48906	0.789696	7.35129	O70152	Dpm1	DPM1_MOUSE	Dolichol-phosphate mannosyltransferase subunit 1	19.6428	20.3803	19.9141	20.3399	19.5536	20.5899	19.6828	20.642	4	20.0932	19.6983	20.488	8	4	4
1.45781	-0.180624	-2.71553	O70201	Birc5	BIRC5_MOUSE	Baculoviral IAP repeat-containing protein 5	19.6464	19.4063	19.5828	19.6183	19.6152	19.4573	19.676	19.3159	3	19.5398	19.6301	19.4495	8	4	4
2.49845	-0.617081	-4.74544	O70251	Eef1b	EF1B_MOUSE	Elongation factor 1-beta	26.0497	25.4399	26.1377	25.7525	26.4698	25.7559	26.444	25.6845	4	25.9667	26.2753	25.6582	8	4	4
3.69793	1.17635	8.02133	O70252	Hmox2	HMOX2_MOUSE	Heme oxygenase 2	21.0659	22.005	21.2059	22.1021	20.6949	21.9859	20.6773	22.2563	12	21.4991	20.911	22.0873	8	4	4
1.7881	0.340116	3.30582	O70279	Ess2	ESS2_MOUSE	Splicing factor ESS-2 homolog	19.356	19.7504	19.2973	19.8214	19.6996	19.8676	19.6181	19.8921	5	19.6628	19.4928	19.8329	8	4	4
2.04268	1.063	3.79088	O70293	Grk6	GRK6_MOUSE	G protein-coupled receptor kinase 6	18.9868	19.583	18.7723	19.7428	17.746	19.5828	18.7485	19.597	5	19.2876	18.8359	19.6264	7	3	4
5.93772	1.1406	19.5681	O70309	Itgb5	ITB5_MOUSE	Integrin beta-5	20.7918	21.9374	20.9461	21.9062	20.7928	21.9786	20.8424	22.1134	14	21.4136	20.8433	21.9839	8	4	4
2.0059	0.555753	3.71892	O70310	Nmt1	NMT1_MOUSE	Glycylpeptide N-tetradecanoyltransferase 1	22.4522	23.1628	22.7214	23.286	22.9441	23.4334	23.0336	23.4921	12	23.0657	22.7878	23.3436	8	4	4
1.57816	0.474035	2.92629	O70311	Nmt2	NMT2_MOUSE	Glycylpeptide N-tetradecanoyltransferase 2	20.0235	20.6751	20.3905	20.8605	20.6347	20.9826	20.6065	21.0332	10	20.6508	20.4138	20.8879	8	4	4
7.33438	0.704009	33.5949	O70318	Epb41l2	E41L2_MOUSE	Band 4.1-like protein 2	22.1738	22.8766	22.2119	22.8605	22.1185	22.8965	22.1806	22.8673	31	22.5232	22.1712	22.8752	8	4	4
2.02614	0.363819	3.75844	O70333	Cript	CRIPT_MOUSE	Cysteine-rich PDZ-binding protein	19.7308	20.1178	19.6721	20.2335	19.9314	20.211	20.0615	20.2888	3	20.0309	19.849	20.2128	8	4	4
6.0203	0.379307	20.2067	O70378	Emc8	EMC8_MOUSE	ER membrane protein complex subunit 8	23.2869	23.6259	23.219	23.6081	23.2141	23.608	23.2483	23.6435	9	23.4317	23.2421	23.6214	8	4	4
1.54265	-0.209395	-2.86364	O70400	Pdlim1	PDLI1_MOUSE	PDZ and LIM domain protein 1	22.8989	22.7786	23.0031	22.8843	23.1943	22.8539	23.1531	22.895	10	22.9576	23.0623	22.8529	8	4	4
3.42023	0.850492	7.14097	O70404	Vamp8	VAMP8_MOUSE	Vesicle-associated membrane protein 8	22.9245	23.7552	23.3442	23.8383	22.8887	23.8985	22.9185	23.9858	5	23.4442	23.019	23.8695	8	4	4
4.36581	-1.13036	-10.5318	O70405	Ulk1	ULK1_MOUSE	Serine/threonine-protein kinase ULK1	18.7754	17.693	19.0163	17.9684	19.1673	17.9582	19.1005	17.9184	5	18.4497	19.0149	17.8845	8	4	4
6.08005	-0.836986	-20.6813	O70433	Fhl2	FHL2_MOUSE	Four and a half LIM domains protein 2	22.6036	21.8064	22.7168	21.7546	22.7038	21.8447	22.5921	21.8627	8	22.2356	22.6541	21.8171	8	4	4
1.4082	0.315338	2.62988	O70435	Psma3	PSA3_MOUSE	Proteasome subunit alpha type-3	23.177	23.5805	23.3309	23.7677	23.604	23.8057	23.6054	23.8248	13	23.587	23.4293	23.7447	8	4	4
3.69487	0.81907	8.01115	O70439	Stx7	STX7_MOUSE	Syntaxin-7	20.8572	21.6361	21.1486	21.6994	20.7746	21.6419	20.7323	21.8116	4	21.2877	20.8782	21.6973	8	4	4
2.94404	0.620436	5.81358	O70445	Bard1	BARD1_MOUSE	BRCA1-associated RING domain protein 1	17.7074	18.6425	18.0094	18.5574	18.0397	18.6679	18.2033	18.5737	3	18.3849	18.0841	18.6104	7	3	4
5.05683	-5.51403	-13.8626	O70456	Sfn	1433S_MOUSE	14-3-3 protein sigma	22.9786	17.0551	23.1023	17.5732	23.42	17.3472	23.3342	18.8035	11	23.2088	23.2088	NaN	4	4	0
2.37168	0.844146	4.46737	O70475	Ugdh	UGDH_MOUSE	UDP-glucose 6-dehydrogenase	22.7432	23.7092	22.9423	24.055	23.4089	24.0957	23.4006	24.0117	22	23.5458	23.1237	23.9679	8	4	4
3.80489	1.26524	8.38404	O70480	Vamp4	VAMP4_MOUSE	Vesicle-associated membrane protein 4	17.9468	19.2752	18.5307	19.4488	18.2831	19.5547	17.9854	19.5282	3	18.8191	18.1865	19.4517	8	4	4
2.42118	0.383564	4.57472	O70492	Snx3	SNX3_MOUSE	Sorting nexin-3	23.1999	23.659	23.1344	23.6463	23.3995	23.7264	23.4796	23.7159	11	23.4951	23.3033	23.6869	8	4	4
3.15818	0.80307	6.38423	O70546	Kdm6a	KDM6A_MOUSE	Lysine-specific demethylase 6A	18.6314	19.593	18.8764	19.4509	18.3722	19.3618	18.8374	19.5239	4	19.0809	18.6793	19.4824	8	4	4
3.13096	0.825451	6.3094	O70579	Slc25a17	PM34_MOUSE	Peroxisomal membrane protein PMP34	17.2558	18.3487	17.7978	18.5238	17.5529	18.2476	17.6701	18.4584	2	17.9819	17.5692	18.3946	8	4	4
4.30994	0.714361	10.2977	O70585	Dtnb	DTNB_MOUSE	Dystrobrevin beta	20.8406	21.5238	20.7962	21.6035	20.649	21.5258	20.9108	21.4009	8	21.1563	20.7991	21.5135	8	4	4
2.56882	0.700756	4.90442	O70589	Cask	CSKP_MOUSE	Peripheral plasma membrane protein CASK	19.1571	19.7826	19.439	19.7805	18.8094	19.6973	18.9887	19.9368	4	19.4489	19.0986	19.7993	8	4	4
4.75241	0.542919	12.2898	O88291	Znf326	ZN326_MOUSE	DBIRD complex subunit ZNF326	21.8005	22.3153	21.6756	22.2107	21.6374	22.2843	21.7488	22.2236	14	21.987	21.7156	22.2585	8	4	4
5.77707	1.22372	18.3816	O88322	Nid2	NID2_MOUSE	Nidogen-2	21.8285	22.9916	21.7764	22.845	21.6546	22.9305	21.7197	23.107	31	22.3567	21.7448	22.9685	8	4	4
1.97721	0.246923	3.66324	O88327	Ctnnal1	CTNL1_MOUSE	Alpha-catulin	19.5949	19.9426	19.6421	20.036	19.7083	19.7678	19.7641	19.9505	6	19.8008	19.6773	19.9242	8	4	4
3.11246	3.4743	6.25895	O88338	Cdh16	CAD16_MOUSE	Cadherin-16	18.3888	21.074	16.317	21.0673	16.9758	20.8368	18.589	21.1898	2	20.5514	18.589	21.042	5	1	4
1.74909	0.464885	3.23403	O88384	Vti1b	VTI1B_MOUSE	Vesicle transport through interaction with t-SNAREs homolog 1B	20.6122	21.154	21.2103	21.2845	20.8157	21.4069	20.8254	21.4778	3	21.0984	20.8659	21.3308	8	4	4
2.22898	-0.528141	-4.16639	O88396	Grpel2	GRPE2_MOUSE	GrpE protein homolog 2, mitochondrial	20.9139	20.5616	20.9529	20.302	20.6653	20.289	20.7663	20.0333	4	20.5605	20.8246	20.2965	8	4	4
4.46111	-0.665945	-10.9423	O88425	Nme6	NDK6_MOUSE	Nucleoside diphosphate kinase 6	19.723	19.1847	19.7302	19.011	19.6371	18.9094	19.6933	19.0148	3	19.3629	19.6959	19.03	8	4	4
1.67002	0.201578	3.09034	O88441	Mtx2	MTX2_MOUSE	Metaxin-2	22.6856	22.7289	22.3989	22.7045	22.4464	22.6769	22.4564	22.6832	7	22.5976	22.4968	22.6984	8	4	4
1.55108	-0.446883	-2.87847	O88456	Capns1	CPNS1_MOUSE	Calpain small subunit 1	22.0746	21.7337	22.203	21.8466	22.5791	22.1592	22.5536	21.8831	9	22.1291	22.3526	21.9057	8	4	4
2.18749	0.199188	4.0811	O88466	Znf106	ZN106_MOUSE	Zinc finger protein 106	18.9972	19.095	18.78	19.157	18.9165	19.0879	18.9333	19.0838	2	19.0063	18.9067	19.1059	8	4	4
5.35568	0.890248	15.5906	O88477	Igf2bp1	IF2B1_MOUSE	Insulin-like growth factor 2 mRNA-binding protein 1	22.3107	23.2206	22.4338	23.3281	22.4932	23.3922	22.4977	23.3556	18	22.879	22.4339	23.3241	8	4	4
3.63995	0.64037	7.83039	O88508	Dnmt3a	DNM3A_MOUSE	DNA (cytosine-5)-methyltransferase 3A	18.8783	19.4045	18.546	19.4318	18.7454	19.3447	18.8831	19.4334	8	19.0834	18.7632	19.4036	8	4	4
3.41682	1.5701	7.13068	O88512	Ap1g2	AP1G2_MOUSE	AP-1 complex subunit gamma-like 2	17.4104	19.3955	18.3056	19.63	18.252	19.608	18.1283	19.7431	3	19.1261	18.1901	19.5941	6	2	4
2.60724	0.402234	4.99265	O88520	Shoc2	SHOC2_MOUSE	Leucine-rich repeat protein SHOC-2	20.843	21.3353	20.7906	21.3051	21.0596	21.3406	21.0981	21.4193	7	21.1489	20.9478	21.3501	8	4	4
5.85416	1.12808	18.942	O88531	Ppt1	PPT1_MOUSE	Palmitoyl-protein thioesterase 1	20.7303	21.7239	20.6046	21.6278	20.5416	21.7861	20.5732	21.8242	8	21.1765	20.6124	21.7405	8	4	4
5.52348	0.989537	16.6492	O88554	Parp2	PARP2_MOUSE	Poly [ADP-ribose] polymerase 2	19.5726	20.5976	19.4331	20.4855	19.6425	20.4926	19.6064	20.6369	4	20.0584	19.5636	20.5532	8	4	4
2.94544	0.237926	5.81718	O88569	Hnrnpa2b1	ROA2_MOUSE	Heterogeneous nuclear ribonucleoproteins A2/B1	26.865	27.1506	26.8504	27.05	26.9059	27.1276	26.9617	27.2064	20	27.0147	26.8957	27.1337	8	4	4
2.79649	-0.30567	-5.44307	O88573	Aff1	AFF1_MOUSE	AF4/FMR2 family member 1	19.8165	19.5518	19.7215	19.4003	19.6769	19.4079	19.8635	19.4957	4	19.6167	19.7696	19.4639	8	4	4
2.46845	-0.296652	-4.67869	O88574	Sap30	SAP30_MOUSE	Histone deacetylase complex subunit SAP30	20.6745	20.4323	20.7638	20.5377	20.8548	20.4662	20.9167	20.5869	4	20.6541	20.8024	20.5058	8	4	4
1.91976	0.593355	3.55293	O88622	Parg	PARG_MOUSE	Poly(ADP-ribose) glycohydrolase	18.3447	19.2839	18.7015	19.3432	19.0755	19.4541	18.9711	19.3851	5	19.0699	18.7732	19.3666	8	4	4
4.3025	1.14844	10.267	O88630	Gosr1	GOSR1_MOUSE	Golgi SNAP receptor complex member 1	19.2377	20.4139	19.6092	20.3942	19.1008	20.4762	19.231	20.4882	5	19.8689	19.2947	20.4431	8	4	4
3.70318	0.342165	8.03881	O88653	Lamtor3	LTOR3_MOUSE	Ragulator complex protein LAMTOR3	19.621	20.0874	19.7415	20.0531	19.7821	20.1022	19.8075	20.0781	3	19.9091	19.738	20.0802	8	4	4
5.80613	0.486742	18.5909	O88665	Brd7	BRD7_MOUSE	Bromodomain-containing protein 7	19.7328	20.2756	19.7128	20.2184	19.8094	20.2062	19.7325	20.2343	9	19.9903	19.7469	20.2336	8	4	4
5.61686	1.55238	17.268	O88668	Creg1	CREG1_MOUSE	Protein CREG1	18.2061	19.6849	17.9397	19.8177	18.3006	19.7383	18.3005	19.7156	2	18.9629	18.1867	19.7391	8	4	4
1.35955	-0.173288	-2.54649	O88696	Clpp	CLPP_MOUSE	ATP-dependent Clp protease proteolytic subunit, mitochondrial	23.5328	23.3686	23.4415	23.2904	23.3774	23.1747	23.3243	23.1494	7	23.3324	23.419	23.2458	8	4	4
2.46109	0.239036	4.6624	O88708	Orc4	ORC4_MOUSE	Origin recognition complex subunit 4	20.8575	20.9402	20.7256	21.0169	20.8069	21.086	20.8329	21.1359	7	20.9253	20.8057	21.0448	8	4	4
1.70876	0.284622	3.16044	O88746	Tom1	TOM1_MOUSE	Target of Myb protein 1	21.5512	22.0037	21.6426	21.9598	21.8379	22.0699	21.9257	22.0626	8	21.8817	21.7394	22.024	8	4	4
2.68055	-0.294003	-5.16396	O88783	F5	FA5_MOUSE	Coagulation factor V	19.9798	19.4976	19.8271	19.6144	19.8619	19.6574	19.9682	19.6916	4	19.7623	19.9093	19.6153	8	4	4
2.52079	0.573476	4.79555	O88792	F11r	JAM1_MOUSE	Junctional adhesion molecule A	23.0542	23.4724	23.0925	23.4949	22.6971	23.3185	22.6972	23.5492	7	23.172	22.8853	23.4588	8	4	4
3.21691	0.30792	6.54801	O88811	Stam2	STAM2_MOUSE	Signal transducing adapter molecule 2	20.3482	20.7742	20.473	20.7197	20.508	20.8431	20.5059	20.7297	7	20.6127	20.4587	20.7667	8	4	4
3.64489	0.87637	7.8465	O88842	Fgd3	FGD3_MOUSE	FYVE, RhoGEF and PH domain-containing protein 3	19.7304	20.5893	19.8191	20.82	19.9929	20.9362	20.1083	20.8107	11	20.3509	19.9127	20.7891	8	4	4
2.89172	0.771676	5.68017	O88845	Akap10	AKA10_MOUSE	A-kinase anchor protein 10, mitochondrial	19.1186	19.8736	19.0088	19.9592	19.3485	20.1117	19.5398	20.1578	5	19.6398	19.2539	20.0256	8	4	4
2.70118	-0.944409	-5.21289	O88848	Arl6	ARL6_MOUSE	ADP-ribosylation factor-like protein 6	21.128	20.167	21.0025	20.2122	21.5268	20.5385	21.604	20.5658	4	20.8431	21.3153	20.3709	8	4	4
2.88824	0.82953	5.67137	O88874	Ccnk	CCNK_MOUSE	Cyclin-K	20.8785	21.8048	20.8543	21.8258	21.2507	21.986	21.3788	22.0638	4	21.5053	21.0906	21.9201	8	4	4
2.23619	2.49342	4.18131	O88876	Dhrs3	DHRS3_MOUSE	Short-chain dehydrogenase/reductase 3	17.2637	21.5993	19.8363	21.4333	19.5297	21.4406	19.4951	21.6252	2	20.7085	19.6204	21.5246	7	3	4
2.55159	-0.427883	-4.86518	O88888	Apba3	APBA3_MOUSE	Amyloid-beta A4 precursor protein-binding family A member 3	20.2378	19.8062	20.2869	19.9476	20.5005	20.0042	20.5006	20.0563	4	20.1675	20.3815	19.9536	8	4	4
3.10143	1.24371	6.22901	O88907	Pias1	PIAS1_MOUSE	E3 SUMO-protein ligase PIAS1	16.7989	18.4496	17.63	18.3863	17.4221	18.6932	17.4307	18.7275	4	17.9869	17.2173	18.5642	7	3	4
2.5782	0.593335	4.92587	O88983	Stx8	STX8_MOUSE	Syntaxin-8	19.1578	19.8086	19.616	20.0156	19.4528	19.9991	19.3944	20.1709	2	19.7019	19.4052	19.9986	8	4	4
4.45775	0.721889	10.9275	O88986	Gcat	KBL_MOUSE	2-amino-3-ketobutyrate coenzyme A ligase, mitochondrial	22.0602	22.9356	22.1835	22.8937	22.056	22.7799	22.0954	22.6735	9	22.4597	22.0988	22.8207	8	4	4
2.44404	0.673131	4.62481	O89001	Cpd	CBPD_MOUSE	Carboxypeptidase D	21.7992	22.4478	22.2746	22.4918	21.8039	22.6117	21.8137	22.8327	26	22.2594	21.9229	22.596	8	4	4
2.54143	1.89128	4.84213	O89051	Itm2b	ITM2B_MOUSE	Integral membrane protein 2B	17.414	20.0528	19.0035	20.1453	17.7109	20.0787	18.7654	20.1822	4	19.7047	18.8845	20.1147	6	2	4
2.4819	0.672358	4.70853	O89079	Cope	COPE_MOUSE	Coatomer subunit epsilon	20.6127	21.441	20.7695	21.5947	21.1427	21.6403	21.1353	21.6736	10	21.2512	20.915	21.5874	8	4	4
5.78855	0.670067	18.464	O89086	Rbm3	RBM3_MOUSE	RNA-binding protein 3	25.0678	25.6305	25.0269	25.7013	25.0265	25.789	25.0698	25.7504	10	25.3828	25.0477	25.7178	8	4	4
3.83938	0.81041	8.50397	P00375	Dhfr	DYR_MOUSE	Dihydrofolate reductase	21.5121	22.2964	21.5638	22.4828	21.8042	22.5997	21.7557	22.4985	4	22.0642	21.659	22.4694	8	4	4
2.83897	0.258755	5.54793	P01887	B2m	B2MG_MOUSE	Beta-2-microglobulin	22.7031	22.9911	22.7029	22.9275	22.597	22.8747	22.7653	23.01	4	22.8215	22.6921	22.9508	8	4	4
2.95415	0.885893	5.83962	P01897;P01899	H2-D1;H2-L	HA11_MOUSE;HA1L_MOUSE	H-2 class I histocompatibility antigen, L-D alpha chain	20.1398	20.9021	20.4587	21.004	20.1447	21.0307	19.7442	21.0943	3	20.5648	20.1219	21.0078	8	4	4
4.14927	0.684733	9.65066	P01901	H2-K1	HA1B_MOUSE	H-2 class I histocompatibility antigen, K-B alpha chain	21.1383	21.7363	21.3238	21.8827	21.0991	21.8611	21.029	21.8491	8	21.4899	21.1476	21.8323	8	4	4
2.98762	0.4258	5.92645	P01942	Hba	HBA_MOUSE	Hemoglobin subunit alpha	22.5855	22.8529	22.4362	23.0705	22.6107	23.0544	22.6777	23.0355	2	22.7904	22.5775	23.0033	8	4	4
2.81198	-0.553171	-5.48114	P02301;P84244	H3-3a;H3-5	H33_MOUSE;H3C_MOUSE	Histone H3.3C	24.3615	23.6118	24.4858	24.0707	24.4217	23.8154	24.331	23.8894	2	24.1234	24.4	23.8468	8	4	4
3.69466	0.753775	8.01047	P02340	Tp53	P53_MOUSE	Cellular tumor antigen p53	23.0456	23.8946	23.276	23.9659	23.3603	24.1248	23.3824	24.0942	18	23.643	23.2661	24.0199	8	4	4
8.42737	0.756275	51.1695	P02463	Col4a1	CO4A1_MOUSE	Collagen alpha-1(IV) chain	22.9468	23.6788	22.9492	23.7007	22.9051	23.6908	22.9616	23.7176	5	23.3188	22.9407	23.697	8	4	4
6.04575	1.00292	20.4075	P02468	Lamc1	LAMC1_MOUSE	Laminin subunit gamma-1	21.686	22.6939	21.7525	22.6069	21.5422	22.6483	21.6075	22.6508	21	22.1485	21.647	22.65	8	4	4
6.28145	0.685639	22.3627	P02469	Lamb1	LAMB1_MOUSE	Laminin subunit beta-1	22.784	23.4747	22.8367	23.4085	22.7191	23.4854	22.7765	23.4902	55	23.1219	22.7791	23.4647	8	4	4
3.46492	-1.75023	-7.27694	P03958	Ada	ADA_MOUSE	Adenosine deaminase	18.5653	17.4351	18.7719	16.6688	19.2082	17.3526	19.2239	17.3119	2	18.1575	18.9423	17.1111	7	4	3
4.6056	1.41954	11.5926	P04184	Tk1	KITH_MOUSE	Thymidine kinase, cytosolic	18.0734	19.3208	17.9911	19.5368	18.2974	19.7443	18.2711	19.7092	4	18.868	18.1582	19.5778	8	4	4
4.35996	-0.855751	-10.5071	P04370	Mbp	MBP_MOUSE	Myelin basic protein	19.1599	18.2214	19.1786	18.2442	18.9846	18.4348	19.1032	18.1028	3	18.7609	19.1065	18.3001	7	4	3
2.53942	0.536377	4.83757	P04627	Araf	ARAF_MOUSE	Serine/threonine-protein kinase A-Raf	17.7774	18.3032	17.9676	18.5719	18.0516	18.628	18.1633	18.6023	3	18.2997	17.9974	18.5263	7	3	4
4.12995	1.99639	9.57537	P05063	Aldoc	ALDOC_MOUSE	Fructose-bisphosphate aldolase C	18.3755	20.8034	18.8065	20.7807	19.2475	20.9563	19.1658	21.0404	9	19.897	18.8988	20.8952	8	4	4
1.98442	0.569072	3.67718	P05132	Prkaca	KAPCA_MOUSE	cAMP-dependent protein kinase catalytic subunit alpha	21.9522	22.8616	22.3072	22.9042	22.5627	22.9584	22.619	22.9932	10	22.6448	22.3603	22.9294	8	4	4
2.54846	-0.7918	-4.85807	P05201	Got1	AATC_MOUSE	Aspartate aminotransferase, cytoplasmic	23.3993	22.7622	23.5627	22.9334	23.9989	23.0756	23.9678	22.9904	20	23.3363	23.7322	22.9404	8	4	4
1.90308	-0.467134	-3.5212	P05202	Got2	AATM_MOUSE	Aspartate aminotransferase, mitochondrial	26.3314	26.0576	26.2564	25.6811	26.0237	25.6593	26.1745	25.5194	29	25.9629	26.1965	25.7294	8	4	4
4.59322	0.542875	11.5355	P05480	Src	SRC_MOUSE	Neuronal proto-oncogene tyrosine-protein kinase Src	23.1469	23.6207	23.2556	23.7846	23.1537	23.6979	23.1601	23.7846	17	23.4505	23.1791	23.7219	8	4	4
6.31527	-0.922183	-22.6579	P05784	Krt18	K1C18_MOUSE	Keratin, type I cytoskeletal 18	26.3061	25.3603	26.1992	25.3682	26.2538	25.3132	26.3706	25.3992	26	25.8213	26.2824	25.3602	8	4	4
4.91011	0.621807	13.0824	P06797	Ctsl	CATL1_MOUSE	Cathepsin L1	22.1142	22.7	22.0829	22.7768	22.2536	22.8388	22.1746	22.7969	6	22.4672	22.1563	22.7781	8	4	4
3.44589	1.52486	7.21879	P06802	Enpp1	ENPP1_MOUSE	Ectonucleotide pyrophosphatase/phosphodiesterase family member 1	17.3667	19.2026	18.1794	19.0251	17.5109	18.9952	17.2898	19.2233	6	19.1116	NaN	19.1116	4	0	4
4.7172	-1.96953	-12.1192	P06869	Plau	UROK_MOUSE	Urokinase-type plasminogen activator	19.7295	17.4089	19.665	18.1084	19.6188	17.8765	19.8373	17.5786	7	19.3454	19.7126	17.8765	5	4	1
2.35758	-1.16786	-4.43708	P07141	Csf1	CSF1_MOUSE	Macrophage colony-stimulating factor 1	19.3716	18.4389	19.3426	17.6925	19.1598	17.576	18.628	18.1233	3	19.1255	19.1255	NaN	4	4	0
6.60497	1.05391	25.3482	P07214	Sparc	SPRC_MOUSE	SPARC	21.0489	22.1075	21.1038	22.0845	20.9176	22.0426	21.012	22.0633	8	21.5475	21.0206	22.0745	8	4	4
1.49495	-0.361721	-2.7801	P07901	Hsp90aa1	HS90A_MOUSE	Heat shock protein HSP 90-alpha	27.484	27.2673	27.7016	27.4545	27.9616	27.5101	27.9864	27.4548	45	27.6025	27.7834	27.4217	8	4	4
2.30034	0.219157	4.31538	P08003	Pdia4	PDIA4_MOUSE	Protein disulfide-isomerase A4	24.2716	24.3717	24.2518	24.4485	24.1437	24.5029	24.3136	24.5342	29	24.3547	24.2452	24.4643	8	4	4
5.52578	2.10484	16.6642	P08074	Cbr2	CBR2_MOUSE	Carbonyl reductase [NADPH] 2	21.4226	23.4048	21.0081	23.2085	21.0869	23.2351	21.402	23.4906	8	22.2823	21.2299	23.3347	8	4	4
5.24482	0.417696	14.9269	P08113	Hsp90b1	ENPL_MOUSE	Endoplasmin	28.1039	28.5157	28.098	28.4791	28.114	28.5782	28.1611	28.5747	46	28.3281	28.1192	28.5369	8	4	4
10.0847	1.20982	96.7262	P08122	Col4a2	CO4A2_MOUSE	Collagen alpha-2(IV) chain	21.4434	22.6395	21.4064	22.625	21.401	22.6298	21.4458	22.6415	8	22.0291	21.4241	22.634	8	4	4
2.45267	0.365857	4.64383	P08207	S100a10	S10AA_MOUSE	Protein S100-A10	23.467	23.8866	23.4915	24.0251	23.6203	23.7903	23.6908	24.0311	4	23.7503	23.5674	23.9333	8	4	4
2.21328	-0.692409	-4.13401	P08228	Sod1	SODC_MOUSE	Superoxide dismutase [Cu-Zn]	25.7107	25.2584	25.9657	25.3787	26.3527	25.5269	26.3536	25.4489	9	25.7495	26.0957	25.4032	8	4	4
2.72701	0.28832	5.27458	P08556	Nras	RASN_MOUSE	GTPase NRas	23.313	23.4276	23.3277	23.6254	23.2334	23.585	23.2609	23.6503	5	23.4279	23.2838	23.5721	8	4	4
3.39556	0.611257	7.06679	P08752	Gnai2	GNAI2_MOUSE	Guanine nucleotide-binding protein G(i) subunit alpha-2	24.6073	25.1328	24.7203	25.2701	24.3503	25.1181	24.5156	25.1174	18	24.854	24.5483	25.1596	8	4	4
2.85723	0.364693	5.59344	P08775	Polr2a	RPB1_MOUSE	DNA-directed RNA polymerase II subunit RPB1	22.1233	22.5671	22.1648	22.6118	22.3195	22.6304	22.3892	22.6463	39	22.4316	22.2492	22.6139	8	4	4
2.86608	0.60287	5.61561	P09055	Itgb1	ITB1_MOUSE	Integrin beta-1	25.2122	25.6877	25.3893	25.7831	24.9715	25.7002	24.9492	25.7626	27	25.432	25.1305	25.7334	8	4	4
6.08616	1.12083	20.7305	P09103	P4hb	PDIA1_MOUSE	Protein disulfide-isomerase	26.1361	27.0841	25.9918	27.0732	25.925	27.1467	25.9591	27.1914	40	26.5634	26.003	27.1238	8	4	4
4.04096	-0.662977	-9.23526	P09405	Ncl	NUCL_MOUSE	Nucleolin	26.5862	25.9439	26.7173	26.1429	26.7753	26.1243	26.8516	26.0673	35	26.4011	26.7326	26.0696	8	4	4
3.76141	-2.28349	-8.23495	P09450	Junb	JUNB_MOUSE	Transcription factor jun-B	20.5673	18.3916	20.3418	18.8376	20.808	17.7842	21.0706	18.6402	3	19.8082	20.6969	18.6232	7	4	3
4.10373	0.813637	9.47402	P09602	Hmgn2	HMGN2_MOUSE	Non-histone chromosomal protein HMG-17	19.2429	20.2208	19.261	20.2817	19.4285	20.1579	19.5596	20.0861	3	19.7798	19.373	20.1866	8	4	4
4.46042	-3.66063	-10.9392	P09803	Cdh1	CADH1_MOUSE	Cadherin-1	21.7789	18.6566	21.9531	18.2935	21.4396	17.7608	21.4283	17.2465	9	21.65	21.65	NaN	4	4	0
5.58122	1.3829	17.0292	P0C0A3	Chmp6	CHMP6_MOUSE	Charged multivesicular body protein 6	20.307	21.7361	20.6524	21.8808	20.4604	21.9128	20.4655	21.8872	2	21.1628	20.4713	21.8542	8	4	4
1.69802	0.312908	3.14094	P0C0S6;Q3THW5	H2az1;H2az2	H2AV_MOUSE;H2AZ_MOUSE	Histone H2A.Z	25.1852	25.6791	25.3426	25.7886	25.5982	25.718	25.5602	25.7522	3	25.578	25.4216	25.7345	8	4	4
1.42791	0.340066	2.66383	P0C7N9	Psmg4	PSMG4_MOUSE	Proteasome assembly chaperone 4	20.3028	20.6881	20.4448	20.9133	20.7041	20.9783	20.7535	20.9857	2	20.7213	20.5513	20.8913	8	4	4
2.36353	-0.450738	-4.44985	P0CG14	Derpc	DERPC_MOUSE	Decreased expression in renal and prostate cancer protein	20.2356	19.905	20.2969	19.9417	20.5956	20.0121	20.5913	20.0577	5	20.2045	20.4299	19.9791	8	4	4
5.12271	-2.36835	-14.2271	P10107	Anxa1	ANXA1_MOUSE	Annexin A1	25.9875	23.9057	26.2474	24.0769	26.5277	24.155	26.5919	23.7435	23	25.1545	26.3386	23.9703	8	4	4
1.66133	-0.379312	-3.0747	P10126	Eef1a1	EF1A1_MOUSE	Elongation factor 1-alpha 1	29.3708	29.1236	29.5611	29.3041	29.8301	29.3361	29.8372	29.3182	23	29.4602	29.6498	29.2705	8	4	4
2.23382	0.55099	4.1764	P10287	Cdh3	CADH3_MOUSE	Cadherin-3	20.7392	21.2311	21.1035	21.5149	20.6648	21.1914	20.641	21.4151	3	21.0626	20.7871	21.3381	8	4	4
5.1471	1.24143	14.3644	P10404		ENV1_MOUSE	MLV-related proviral Env polyprotein	20.2745	21.5903	20.5578	21.5281	20.2302	21.5596	20.3869	21.7372	6	20.9831	20.3624	21.6038	8	4	4
2.66229	0.855415	5.12093	P10493	Nid1	NID1_MOUSE	Nidogen-1	17.0249	18.2228	17.1942	18.4245	17.489	18.1471	17.6279	17.9633	3	18.1894	NaN	18.1894	4	0	4
5.53025	1.05749	16.6934	P10605	Ctsb	CATB_MOUSE	Cathepsin B	23.089	24.1915	23.1432	24.1908	23.158	24.2814	23.3464	24.3029	13	23.7129	23.1841	24.2416	8	4	4
2.6792	0.780851	5.16077	P10630	Eif4a2	IF4A2_MOUSE	Eukaryotic initiation factor 4A-II	20.6267	21.5959	20.7589	21.5717	21.0306	21.6733	21.2064	21.9051	7	21.2961	20.9057	21.6865	8	4	4
1.60228	-0.422133	-2.96907	P10711	Tcea1	TCEA1_MOUSE	Transcription elongation factor A protein 1	22.1389	21.8632	22.3874	22.0576	22.6336	22.1141	22.7003	22.1367	14	22.254	22.465	22.0429	8	4	4
4.33457	0.888137	10.4003	P10833	Rras	RRAS_MOUSE	Ras-related protein R-Ras	23.1031	23.8504	23.2837	24.0909	23.056	23.9727	22.9623	24.0438	10	23.5454	23.1013	23.9894	8	4	4
2.94493	0.414145	5.81586	P11103	Parp1	PARP1_MOUSE	Poly [ADP-ribose] polymerase 1	20.7331	21.1807	20.6671	21.2775	20.839	21.002	20.7975	21.2331	13	20.9663	20.7592	21.1733	8	4	4
2.23264	-0.580928	-4.17394	P11157	Rrm2	RIR2_MOUSE	Ribonucleoside-diphosphate reductase subunit M2	21.3763	20.9156	21.5801	21.0838	21.8954	21.2324	21.8527	21.1489	12	21.3856	21.6761	21.0952	8	4	4
5.04665	-1.41189	-13.8071	P11214	Plat	TPA_MOUSE	Tissue-type plasminogen activator	19.483	17.9517	19.3326	17.941	19.2861	17.6816	19.1963	18.076	5	18.6185	19.3245	17.9126	8	4	4
7.05286	1.01619	30.1376	P11276	Fn1	FINC_MOUSE	Fibronectin	24.4735	25.5043	24.5487	25.5821	24.4692	25.4794	24.4663	25.4567	61	24.9976	24.4895	25.5056	8	4	4
1.72723	-0.216261	-3.19407	P11438	Lamp1	LAMP1_MOUSE	Lysosome-associated membrane glycoprotein 1	23.7293	23.4227	23.7783	23.4608	23.5481	23.4798	23.5333	23.3607	2	23.5391	23.6473	23.431	8	4	4
1.43067	0.365995	2.66859	P11440	Cdk1	CDK1_MOUSE	Cyclin-dependent kinase 1	24.2608	24.7209	24.358	24.8561	24.6371	25.0137	24.7911	24.9204	12	24.6948	24.5118	24.8778	8	4	4
1.84558	-0.449606	-3.41277	P11499	Hsp90ab1	HS90B_MOUSE	Heat shock protein HSP 90-beta	27.6015	27.2335	27.817	27.468	28.0601	27.573	28.0609	27.4666	32	27.6601	27.8849	27.4353	8	4	4
2.45375	0.51974	4.64621	P11531	Dmd	DMD_MOUSE	Dystrophin	21.3293	21.5526	21.1607	21.6778	20.8559	21.7828	21.1659	21.5776	4	21.3878	21.1279	21.6477	8	4	4
6.91638	1.62729	28.5907	P11627	L1cam	L1CAM_MOUSE	Neural cell adhesion molecule L1	21.7598	23.3037	21.8561	23.4499	21.6391	23.33	21.7445	23.4251	21	22.5635	21.7499	23.3772	8	4	4
2.56104	-0.30562	-4.88667	P11679	Krt8	K2C8_MOUSE	Keratin, type II cytoskeletal 8	26.8202	26.5545	26.7987	26.5964	26.846	26.5459	27.0613	26.6069	34	26.7287	26.8815	26.5759	8	4	4
7.13532	2.29283	31.1122	P11688	Itga5	ITA5_MOUSE	Integrin alpha-5	19.9603	22.2545	20.2012	22.4336	19.9421	22.2636	19.9745	22.2978	15	21.166	20.0196	22.3124	8	4	4
3.96673	1.1565	8.95981	P11928	Oas1a	OAS1A_MOUSE	2'-5'-oligoadenylate synthase 1A	17.7283	18.8999	18.0008	18.8404	17.5766	18.7555	17.4093	18.8453	3	18.441	17.6525	18.8352	6	2	4
1.63982	-0.306586	-3.03607	P12023	App	A4_MOUSE	Amyloid-beta A4 protein	22.572	22.1976	22.5999	22.0145	22.2898	22.0982	22.4184	22.3434	11	22.3167	22.47	22.1634	8	4	4
2.27987	0.200512	4.27233	P12367	Prkar2a	KAP2_MOUSE	cAMP-dependent protein kinase type II-alpha regulatory subunit	21.3928	21.5937	21.4421	21.5965	21.4805	21.7591	21.5112	21.6794	10	21.5569	21.4566	21.6572	8	4	4
2.8761	0.855249	5.64078	P12382	Pfkl	PFKAL_MOUSE	ATP-dependent 6-phosphofructokinase, liver type	22.5849	23.5695	22.8154	23.7071	23.1123	23.9154	23.1243	23.866	28	23.3369	22.9092	23.7645	8	4	4
2.06575	0.622282	3.83637	P12815	Pdcd6	PDCD6_MOUSE	Programmed cell death protein 6	21.1244	21.8638	21.2352	22.0046	21.5402	22.1173	21.7712	22.1745	7	21.7289	21.4178	22.04	8	4	4
1.66783	-0.521496	-3.08639	P13439	Umps	UMPS_MOUSE	Uridine 5'-monophosphate synthase	22.9577	22.5423	23.1914	22.8246	23.539	22.963	23.5515	22.8237	21	23.0491	23.3099	22.7884	8	4	4
3.52325	0.565215	7.45764	P13864	Dnmt1	DNMT1_MOUSE	DNA (cytosine-5)-methyltransferase 1	20.6785	21.3244	20.687	21.4415	20.9098	21.3024	20.9299	21.3979	24	21.0839	20.8013	21.3665	8	4	4
2.26725	-0.862612	-4.24592	P14069	S100a6	S10A6_MOUSE	Protein S100-A6	20.8994	20.358	21.1008	20.2837	21.6366	20.7439	21.5067	20.3074	3	20.8546	21.2859	20.4233	8	4	4
1.38896	-0.211725	-2.59683	P14131	Rps16	RS16_MOUSE	40S ribosomal protein S16	24.8525	24.5703	25.0188	24.7785	24.9913	24.8529	25.054	24.868	13	24.8733	24.9792	24.7674	8	4	4
2.66038	0.921884	5.11644	P14152	Mdh1	MDHC_MOUSE	Malate dehydrogenase, cytoplasmic	23.5787	24.6348	23.7989	24.8403	24.1767	25.01	24.2418	24.9985	7	24.41	23.949	24.8709	8	4	4
4.6261	0.437438	11.6877	P14211	Calr	CALR_MOUSE	Calreticulin	26.2189	26.578	26.1954	26.618	26.1996	26.7261	26.2581	26.6997	19	26.4367	26.218	26.6555	8	4	4
1.45234	-0.396605	-2.70606	P14602	Hspb1	HSPB1_MOUSE	Heat shock protein beta-1	27.5413	27.3027	27.8102	27.5458	28.0751	27.6531	28.0376	27.3762	15	27.6678	27.8661	27.4695	8	4	4
2.45103	0.664996	4.64021	P14685	Psmd3	PSMD3_MOUSE	26S proteasome non-ATPase regulatory subunit 3	21.4778	22.2407	21.6283	22.3851	21.909	22.5528	22.0192	22.5156	21	22.0911	21.7586	22.4236	8	4	4
2.54484	0.141928	4.84985	P14733	Lmnb1	LMNB1_MOUSE	Lamin-B1	26.4646	26.6282	26.4319	26.5969	26.4554	26.5948	26.551	26.6507	43	26.5467	26.4757	26.6177	8	4	4
3.12015	1.27786	6.2799	P14873	Map1b	MAP1B_MOUSE	Microtubule-associated protein 1B	19.7218	21.2589	19.6698	21.5912	20.2771	21.1098	20.2727	21.0929	16	20.6243	19.9854	21.2632	8	4	4
1.30537	-0.266408	-2.45428	P15208	Insr	INSR_MOUSE	Insulin receptor	19.7725	19.502	20.106	19.733	19.8212	19.4583	19.7084	19.6493	4	19.7188	19.852	19.5856	8	4	4
5.92157	4.60517	19.4455	P15261	Ifngr1	INGR1_MOUSE	Interferon gamma receptor 1	18.0468	21.8941	17.5249	22.1618	17.2718	22.0986	16.96	22.0694	2	22.056	NaN	22.056	4	0	4
3.24786	0.895674	6.63563	P15307	Rel	REL_MOUSE	Proto-oncogene c-Rel	19.1052	19.8686	19.1059	20.1488	19.4514	20.3667	19.3384	20.1996	2	19.6981	19.2502	20.1459	8	4	4
2.53476	0.647007	4.82704	P15379	Cd44	CD44_MOUSE	CD44 antigen	23.1755	23.7263	23.4006	23.8451	22.961	23.6905	22.8118	23.675	4	23.4107	23.0872	23.7342	8	4	4
2.80685	0.61907	5.46851	P15920	Atp6v0a2	VPP2_MOUSE	V-type proton ATPase 116 kDa subunit a2	18.1212	18.8004	18.5752	18.9355	18.1797	18.8231	18.2032	18.9964	5	18.5793	18.2698	18.8889	8	4	4
5.66745	2.51589	17.6123	P16045	Lgals1	LEG1_MOUSE	Galectin-1	25.3801	28.0055	25.5377	28.1462	25.8511	28.1743	25.8709	28.3774	10	26.9179	25.66	28.1759	8	4	4
8.48931	2.19573	52.4028	P16110	Lgals3	LEG3_MOUSE	Galectin-3	22.5222	24.5859	22.3888	24.6415	22.3961	24.5665	22.3764	24.6725	6	23.5187	22.4209	24.6166	8	4	4
3.32728	1.56517	6.86476	P16125	Ldhb	LDHB_MOUSE	L-lactate dehydrogenase B chain	21.5934	23.564	21.944	23.6142	22.4204	23.7939	22.547	23.7933	6	22.9088	22.1262	23.6914	8	4	4
5.9474	1.63104	19.6419	P16330	Cnp	CN37_MOUSE	2',3'-cyclic-nucleotide 3'-phosphodiesterase	19.6432	21.2177	19.8381	21.2412	19.6439	21.2719	19.492	21.4105	13	20.4698	19.6543	21.2853	8	4	4
3.87887	-1.48789	-8.64308	P16406	Enpep	AMPE_MOUSE	Glutamyl aminopeptidase	21.5798	20.0503	21.6003	19.6831	21.3284	19.8343	21.4296	20.4188	11	20.7406	21.4845	19.9966	8	4	4
5.40241	0.519557	15.8787	P16546	Sptan1	SPTN1_MOUSE	Spectrin alpha chain, non-erythrocytic 1	23.9891	24.442	23.9464	24.517	23.9807	24.5073	24.0414	24.5695	110	24.2492	23.9894	24.509	8	4	4
4.1124	0.574561	9.50741	P16675	Ctsa	PPGB_MOUSE	Lysosomal protective protein	23.6798	24.2029	23.5443	24.0561	23.559	24.1956	23.6669	24.2936	10	23.8998	23.6125	24.187	8	4	4
2.30748	0.503255	4.33045	P16951	Atf2	ATF2_MOUSE	Cyclic AMP-dependent transcription factor ATF-2	18.8525	19.5471	19.0207	19.6466	19.2833	19.5892	19.3192	19.7059	4	19.3706	19.1189	19.6222	8	4	4
1.7558	0.250662	3.24633	P17047	Lamp2	LAMP2_MOUSE	Lysosome-associated membrane glycoprotein 2	21.067	21.1749	21.096	21.1566	20.8678	21.2158	20.8889	21.375	3	21.1052	20.9799	21.2306	8	4	4
5.40997	1.4566	15.9258	P17156	Hspa2	HSP72_MOUSE	Heat shock-related 70 kDa protein 2	22.2276	23.7877	22.3023	23.8706	22.52	23.8673	22.5885	23.9392	10	23.1379	22.4096	23.8662	8	4	4
2.17037	0.220945	4.04621	P17225	Ptbp1	PTBP1_MOUSE	Polypyrimidine tract-binding protein 1	26.0357	26.3143	25.9966	26.3124	26.159	26.2679	26.2031	26.3836	15	26.2091	26.0986	26.3195	8	4	4
5.23442	0.421136	14.8661	P17426	Ap2a1	AP2A1_MOUSE	AP-2 complex subunit alpha-1	21.548	21.9214	21.5372	21.991	21.59	22.0244	21.5985	22.0214	21	21.779	21.5684	21.9896	8	4	4
6.24348	0.832966	22.0359	P17427	Ap2a2	AP2A2_MOUSE	AP-2 complex subunit alpha-2	23.1379	23.9036	23.0887	23.9482	23.1212	24.0368	23.2046	23.9956	29	23.5546	23.1381	23.971	8	4	4
3.86164	2.74144	8.58215	P17563	Selenbp1	SBP1_MOUSE	Methanethiol oxidase	17.8017	20.8875	17.7843	20.9264	18.7865	21.1218	18.9028	21.3053	7	19.6895	18.3188	21.0602	8	4	4
1.51928	-0.286981	-2.82262	P17665	Cox7c	COX7C_MOUSE	Cytochrome c oxidase subunit 7C, mitochondrial	22.7527	22.3946	22.8331	22.7085	22.6314	22.3397	22.6834	22.31	2	22.5817	22.7252	22.4382	8	4	4
5.16144	0.623567	14.4456	P17710	Hk1	HXK1_MOUSE	Hexokinase-1	23.0971	23.6606	23.1142	23.7454	23.0968	23.7048	23.1589	23.8505	26	23.4285	23.1168	23.7403	8	4	4
2.74256	0.600327	5.31197	P17742	Ppia	PPIA_MOUSE	Peptidyl-prolyl cis-trans isomerase A	25.5649	26.147	25.5813	26.3148	25.8358	26.4061	25.9299	26.4453	11	26.0282	25.728	26.3283	8	4	4
1.38575	0.404046	2.59133	P17751	Tpi1	TPIS_MOUSE	Triosephosphate isomerase	24.4688	25.0932	24.6772	25.1708	25.0759	25.3043	25.0408	25.3105	17	25.0177	24.8157	25.2197	8	4	4
4.61468	-1.24633	-11.6346	P17809	Slc2a1	GTR1_MOUSE	Solute carrier family 2, facilitated glucose transporter member 1	23.6184	22.1852	23.7272	22.3912	23.3068	22.302	23.411	22.1997	5	22.8927	23.5159	22.2695	8	4	4
4.13618	-0.892193	-9.59958	P17879;Q61696	Hspa1a;Hspa1b	HS71A_MOUSE;HS71B_MOUSE	Heat shock 70 kDa protein 1B	22.0201	21.2668	22.1554	21.2852	22.3108	21.3365	22.4054	21.4345	15	21.7768	22.2229	21.3307	8	4	4
2.02439	0.43156	3.755	P17918	Pcna	PCNA_MOUSE	Proliferating cell nuclear antigen	25.2613	25.9114	25.4688	25.9359	25.6951	25.8931	25.6939	26.105	13	25.7456	25.5298	25.9613	8	4	4
5.31105	0.890498	15.3201	P18052	Ptpra	PTPRA_MOUSE	Receptor-type tyrosine-protein phosphatase alpha	19.8825	20.7054	19.9607	20.8112	19.7462	20.6889	19.89	20.836	7	20.3151	19.8699	20.7604	8	4	4
2.13547	-0.403606	-3.97556	P18155	Mthfd2	MTDC_MOUSE	Bifunctional methylenetetrahydrofolate dehydrogenase/cyclohydrolase, mitochondrial	22.6793	22.4597	22.7258	22.4487	22.6473	22.3102	22.8465	22.0658	12	22.5229	22.7247	22.3211	8	4	4
5.165	0.7349	14.4659	P18242	Ctsd	CATD_MOUSE	Cathepsin D	25.6828	26.4526	25.6174	26.4851	25.7476	26.4184	25.8452	26.4764	15	26.0907	25.7232	26.4581	8	4	4
5.15571	-1.76553	-14.4131	P18406	Ccn1	CCN1_MOUSE	CCN family member 1	23.9489	22.0296	23.966	22.2414	23.7912	22.2847	23.7287	21.817	15	22.9759	23.8587	22.0932	8	4	4
6.32845	-1.29771	-22.774	P19001	Krt19	K1C19_MOUSE	Keratin, type I cytoskeletal 19	26.5069	25.0168	26.3985	25.2457	26.3938	25.1516	26.4917	25.186	28	25.7989	26.4477	25.15	8	4	4
4.70379	-2.16956	-12.0547	P19182	Ifrd1	IFRD1_MOUSE	Interferon-related developmental regulator 1	19.7505	17.4649	19.7885	17.2682	19.8928	17.8538	19.875	18.0416	5	19.315	19.8267	17.2682	5	4	1
2.3104	0.79219	4.33662	P19258	Mpv17	MPV17_MOUSE	Protein Mpv17	18.3471	19.1789	18.2194	19.1405	17.8818	18.61	17.9949	18.6826	2	18.659	18.171	18.903	6	2	4
6.98612	8.61126	29.371	P19324	Serpinh1	SERPH_MOUSE	Serpin H1	17.2863	26.3247	18.5905	26.3125	17.4587	26.3406	17.6946	26.4974	17	26.3688	NaN	26.3688	4	0	4
4.31558	0.415232	10.3212	P20029	Hspa5	BIP_MOUSE	Endoplasmic reticulum chaperone BiP	26.4028	26.7183	26.3466	26.7106	26.2548	26.7855	26.3629	26.8136	34	26.5494	26.3418	26.757	8	4	4
5.96863	1.12558	19.8048	P20060	Hexb	HEXB_MOUSE	Beta-hexosaminidase subunit beta	22.358	23.3847	22.1752	23.313	22.1964	23.3366	22.287	23.4846	14	22.8169	22.2541	23.3797	8	4	4
7.60416	1.71253	37.2756	P20152	Vim	VIME_MOUSE	Vimentin	26.8753	28.6227	26.8236	28.6403	26.8105	28.5502	26.9465	28.4928	50	27.7202	26.864	28.5765	8	4	4
6.65517	-2.67669	-25.8452	P20352	F3	TF_MOUSE	Tissue factor	21.64	18.8305	21.7517	19.0911	21.4419	18.9865	21.5222	18.7409	4	20.2506	21.5889	18.9123	8	4	4
4.79105	1.02281	12.4798	P20444	Prkca	KPCA_MOUSE	Protein kinase C alpha type	22.0153	22.9968	22.1591	22.9901	21.8845	22.958	21.783	22.9881	12	22.4719	21.9605	22.9833	8	4	4
4.63921	-3.04458	-11.7489	P20615	Hoxb9	HXB9_MOUSE	Homeobox protein Hox-B9	20.1181	17.8791	20.0995	16.8931	20.1401	16.7819	20.2957	16.9211	2	20.1634	20.1634	NaN	4	4	0
1.5142	0.384503	2.81374	P20664	Prim1	PRI1_MOUSE	DNA primase small subunit	19.8569	20.2776	19.9727	20.4586	20.2156	20.6158	20.354	20.5853	10	20.2921	20.0998	20.4843	8	4	4
1.84724	1.44333	3.41589	P20918	Plg	PLMN_MOUSE	Plasminogen	18.4179	19.8924	17.212	19.7523	18.7221	19.7746	19.1822	19.8883	2	19.3757	18.7741	19.8269	7	3	4
1.34796	0.327623	2.5267	P21107	Tpm3	TPM3_MOUSE	Tropomyosin alpha-3 chain	22.6253	23.1682	22.7943	23.2276	23.1136	23.1911	23.1132	23.37	6	23.0754	22.9116	23.2392	8	4	4
4.33846	0.702709	10.4166	P21278	Gna11	GNA11_MOUSE	Guanine nucleotide-binding protein subunit alpha-11	22.4069	23.0494	22.5778	23.2472	22.3387	23.0891	22.436	23.1846	15	22.7912	22.4399	23.1426	8	4	4
2.9779	-0.529239	-5.90115	P21279	Gnaq	GNAQ_MOUSE	Guanine nucleotide-binding protein G(q) subunit alpha	20.68	20.1104	20.955	20.2456	20.5621	20.1942	20.6441	20.174	6	20.4457	20.7103	20.181	8	4	4
2.48139	0.321635	4.70741	P21460	Cst3	CYTC_MOUSE	Cystatin-C	19.7794	20.1877	19.8739	20.0903	19.7191	20.1276	19.9911	20.2443	3	20.0017	19.8408	20.1625	8	4	4
4.93216	3.5814	13.1969	P21550	Eno3	ENOB_MOUSE	Beta-enolase	17.6277	20.8655	18.2623	21.15	17.338	21.3961	17.129	21.271	3	21.1706	NaN	21.1706	4	0	4
6.13739	0.814668	21.147	P21619	Lmnb2	LMNB2_MOUSE	Lamin-B2	23.1475	23.9508	22.9943	23.8612	23.1142	23.9048	23.1168	23.9148	33	23.5005	23.0932	23.9079	8	4	4
5.83579	1.08558	18.807	P21956	Mfge8	MFGM_MOUSE	Lactadherin	21.6259	22.6033	21.7423	22.7071	21.5434	22.7818	21.5935	22.7552	10	22.169	21.6263	22.7118	8	4	4
7.82911	3.68116	40.6487	P21981	Tgm2	TGM2_MOUSE	Protein-glutamine gamma-glutamyltransferase 2	19.9843	23.7183	20.0814	23.6468	20.1949	23.8435	20.2063	23.9829	21	21.9573	20.1167	23.7979	8	4	4
4.22856	1.22107	9.96529	P21995	Emb	EMB_MOUSE	Embigin	21.2369	22.2097	21.3816	22.4041	21.0366	22.3447	20.882	22.4628	6	21.7448	21.1343	22.3553	8	4	4
2.85616	0.641101	5.59078	P22315	Fech	HEMH_MOUSE	Ferrochelatase, mitochondrial	21.1829	21.9496	21.2075	21.9501	21.0413	21.6451	21.0775	21.5289	7	21.4479	21.1273	21.7684	8	4	4
3.67507	-0.783155	-7.94558	P22682	Cbl	CBL_MOUSE	E3 ubiquitin-protein ligase CBL	20.0515	19.2585	20.1074	19.3236	20.1851	19.6236	20.2189	19.2246	3	19.7491	20.1407	19.3576	8	4	4
2.16322	0.516142	4.03168	P22892	Ap1g1	AP1G1_MOUSE	AP-1 complex subunit gamma-1	21.851	22.2551	22.0266	22.4501	22.0887	22.6352	22.0943	22.7848	22	22.2732	22.0151	22.5313	8	4	4
2.748	0.633374	5.32509	P23198	Cbx3	CBX3_MOUSE	Chromobox protein homolog 3	22.8859	23.5846	22.9716	23.6626	23.1578	23.6951	23.3108	23.9173	6	23.3982	23.0815	23.7149	8	4	4
1.36887	0.201396	2.56241	P23249	Mov10	MOV10_MOUSE	Putative helicase MOV-10	22.0157	22.2766	22.1412	22.3937	22.2666	22.4182	22.3201	22.4607	29	22.2866	22.1859	22.3873	8	4	4
5.1516	0.84847	14.3898	P23780	Glb1	BGAL_MOUSE	Beta-galactosidase	21.7282	22.4895	21.5541	22.416	21.6605	22.5244	21.7181	22.6248	11	22.0895	21.6652	22.5137	8	4	4
1.75888	0.412555	3.25198	P23906	Irf2	IRF2_MOUSE	Interferon regulatory factor 2	19.2921	20.0604	19.5633	20.046	19.8605	20.0059	19.7713	20.0251	2	19.8281	19.6218	20.0344	8	4	4
2.35997	-0.662729	-4.44222	P23927	Cryab	CRYAB_MOUSE	Alpha-crystallin B chain	24.7202	24.2857	24.9805	24.4254	25.2933	24.4868	25.3202	24.4653	9	24.7472	25.0785	24.4158	8	4	4
5.09452	0.273442	14.07	P24270	Cat	CATA_MOUSE	Catalase	23.5274	23.7991	23.5019	23.787	23.5092	23.8353	23.5691	23.78	27	23.6636	23.5269	23.8003	8	4	4
4.81475	-1.80245	-12.5976	P24288	Bcat1	BCAT1_MOUSE	Branched-chain-amino-acid aminotransferase, cytosolic	20.4561	18.827	20.6307	19.0529	21.0111	18.987	20.9736	18.9949	7	19.8667	20.7679	18.9654	8	4	4
2.11122	0.209424	3.92686	P24369	Ppib	PPIB_MOUSE	Peptidyl-prolyl cis-trans isomerase B	24.7568	24.9564	24.7826	25.0411	24.7808	25.0389	24.9583	25.0797	9	24.9243	24.8196	25.029	8	4	4
1.36264	-0.327353	-2.55178	P24452	Capg	CAPG_MOUSE	Macrophage-capping protein	23.8432	23.6699	24.0284	23.7745	24.3225	23.8893	24.3223	23.8731	5	23.9654	24.1291	23.8017	8	4	4
1.3964	0.511546	2.6096	P24527	Lta4h	LKHA4_MOUSE	Leukotriene A-4 hydrolase	21.5855	22.3016	21.8592	22.5183	22.3122	22.6813	22.3035	22.6053	19	22.2709	22.0151	22.5266	8	4	4
2.54367	0.452356	4.8472	P24638	Acp2	PPAL_MOUSE	Lysosomal acid phosphatase	19.8442	20.3094	20.027	20.2319	19.6144	20.3845	19.9268	20.2959	6	20.0793	19.8531	20.3054	8	4	4
4.02064	0.944815	9.15913	P24668	M6pr	MPRD_MOUSE	Cation-dependent mannose-6-phosphate receptor	22.1549	23.0553	22.4975	23.1562	22.1395	23.2625	22.239	23.3363	4	22.7301	22.2577	23.2026	8	4	4
2.3297	0.275702	4.37756	P24788	Cdk11b	CD11B_MOUSE	Cyclin-dependent kinase 11B	22.1958	22.4697	22.2041	22.5231	22.3117	22.5905	22.4097	22.6409	16	22.4182	22.2804	22.5561	8	4	4
2.84302	0.669368	5.55799	P25206	Mcm3	MCM3_MOUSE	DNA replication licensing factor MCM3	24.2273	24.9849	24.313	25.0091	24.5431	25.1183	24.6462	25.2948	36	24.7671	24.4324	25.1018	8	4	4
2.1172	-0.529974	-3.93883	P25799	Nfkb1	NFKB1_MOUSE	Nuclear factor NF-kappa-B p105 subunit	22.2721	21.9085	22.4357	22.04	22.757	22.1539	22.7834	22.026	17	22.2971	22.562	22.0321	8	4	4
1.45485	0.141888	2.7104	P25976	Ubtf	UBF1_MOUSE	Nucleolar transcription factor 1	22.7828	22.8596	22.7075	22.9444	22.8404	23.0257	22.8923	22.9609	29	22.8767	22.8057	22.9476	8	4	4
2.31557	0.550775	4.34756	P26039	Tln1	TLN1_MOUSE	Talin-1	22.6057	23.2979	22.7787	23.4693	23.0449	23.4964	23.1127	23.4815	87	23.1609	22.8855	23.4363	8	4	4
2.06644	-0.504928	-3.83773	P26040	Ezr	EZRI_MOUSE	Ezrin	24.2923	23.9218	24.4162	23.9233	24.7101	24.1103	24.7527	24.1961	28	24.2903	24.5428	24.0379	8	4	4
1.53188	0.326152	2.84472	P26041	Msn	MOES_MOUSE	Moesin	25.4034	25.8224	25.5429	25.939	25.7821	26.0005	25.8226	26.0937	44	25.8008	25.6377	25.9639	8	4	4
4.63908	-0.345489	-11.7483	P26231	Ctnna1	CTNA1_MOUSE	Catenin alpha-1	23.4466	23.1443	23.5724	23.1719	23.4895	23.1323	23.513	23.1911	32	23.3326	23.5054	23.1599	8	4	4
3.39914	0.226908	7.07751	P26369	U2af2	U2AF2_MOUSE	Splicing factor U2AF 65 kDa subunit	24.4248	24.732	24.4945	24.6607	24.5272	24.71	24.516	24.7675	8	24.6041	24.4906	24.7175	8	4	4
3.68815	0.757399	7.98885	P26443	Glud1	DHE3_MOUSE	Glutamate dehydrogenase 1, mitochondrial	24.6255	25.4507	24.5629	25.3667	24.3917	25.1178	24.4853	25.1598	23	24.8951	24.5164	25.2738	8	4	4
1.3042	-0.414201	-2.45229	P26638	Sars1	SYSC_MOUSE	Serine--tRNA ligase, cytoplasmic	23.9821	23.7666	24.3003	24.0172	24.6079	24.0934	24.6376	23.9938	18	24.1749	24.382	23.9678	8	4	4
8.70387	3.21672	56.9085	P26645	Marcks	MARCS_MOUSE	Myristoylated alanine-rich C-kinase substrate	20.0436	23.3175	20.2812	23.4433	20.1399	23.3345	20.1531	23.3894	5	21.7628	20.1545	23.3712	8	4	4
2.42664	0.293728	4.58665	P27048	Snrpb	RSMB_MOUSE	Small nuclear ribonucleoprotein-associated protein B	25.2079	25.6116	25.2771	25.6474	25.4377	25.6809	25.4651	25.6228	10	25.4938	25.3469	25.6407	8	4	4
4.571	0.952639	11.4337	P27601	Gna13	GNA13_MOUSE	Guanine nucleotide-binding protein subunit alpha-13	20.4474	21.3013	20.6453	21.5242	20.3991	21.3539	20.4266	21.5496	10	20.9559	20.4796	21.4322	8	4	4
4.34202	0.441809	10.4316	P27773	Pdia3	PDIA3_MOUSE	Protein disulfide-isomerase A3	27.4498	27.7521	27.3551	27.7708	27.2696	27.8364	27.3438	27.8262	30	27.5755	27.3546	27.7964	8	4	4
2.02825	-0.287987	-3.76256	P28033	Cebpb	CEBPB_MOUSE	CCAAT/enhancer-binding protein beta	19.7373	19.4648	19.5818	19.5735	19.8167	19.384	19.7367	19.2982	2	19.5741	19.7181	19.4301	8	4	4
3.04727	-1.25005	-6.08361	P28063	Psmb8	PSB8_MOUSE	Proteasome subunit beta type-8	19.4546	18.3642	19.7007	18.2787	20.0857	18.7327	20.0156	18.8808	4	19.1891	19.8141	18.5641	8	4	4
2.12234	0.542333	3.94915	P28271	Aco1	ACOC_MOUSE	Cytoplasmic aconitate hydratase	19.1077	19.6565	19.1129	19.7435	19.4528	19.8912	19.5011	20.0525	6	19.5648	19.2936	19.8359	8	4	4
1.97457	0.185332	3.65813	P28574	Max	MAX_MOUSE	Protein max	20.7617	21.0206	20.7304	20.8984	20.7981	20.9243	20.8775	21.0658	5	20.8846	20.7919	20.9773	8	4	4
2.9091	1.61482	5.72422	P28650	Adss1	PURA1_MOUSE	Adenylosuccinate synthetase isozyme 1	17.8998	19.4775	18.5607	19.4754	17.2282	19.6884	17.8282	19.3349	3	19.494	NaN	19.494	4	0	4
1.7758	-0.394565	-3.28311	P28656	Nap1l1	NP1L1_MOUSE	Nucleosome assembly protein 1-like 1	21.6764	21.3353	21.8344	21.5452	22.0799	21.7055	21.9976	21.4239	4	21.6998	21.897	21.5025	8	4	4
1.34537	0.269721	2.5223	P28658	Atxn10	ATX10_MOUSE	Ataxin-10	21.6887	22.0443	21.9169	22.1509	22.0923	22.323	22.009	22.2676	12	22.0616	21.9267	22.1965	8	4	4
4.26091	0.382783	10.0963	P28659	Celf1	CELF1_MOUSE	CUGBP Elav-like family member 1	24.4522	24.7979	24.3806	24.799	24.451	24.9119	24.5095	24.8155	17	24.6397	24.4483	24.8311	8	4	4
5.0192	1.20518	13.6584	P28661	Septin4	SEPT4_MOUSE	Septin-4	19.7423	21.0333	19.8214	21.0067	19.9896	21.1422	20.0446	21.2364	8	20.5021	19.8995	21.1047	8	4	4
3.7235	0.85905	8.10679	P28740	Kif2a	KIF2A_MOUSE	Kinesin-like protein KIF2A	19.898	20.8629	20.045	21.0368	20.2215	20.9124	20.3066	21.0952	14	20.5473	20.1178	20.9768	8	4	4
1.52996	0.422894	2.84134	P28741	Kif3a	KIF3A_MOUSE	Kinesin-like protein KIF3A	19.6708	20.2335	19.8917	20.4526	20.1869	20.5153	20.2477	20.4872	8	20.2107	19.9993	20.4222	8	4	4
5.17251	1.48007	14.5087	P28798	Grn	GRN_MOUSE	Progranulin	20.7183	22.1971	20.5474	22.0074	20.3387	21.9584	20.7011	22.0627	9	21.3164	20.5764	22.0564	8	4	4
4.06908	-1.76665	-9.34154	P28828	Ptprm	PTPRM_MOUSE	Receptor-type tyrosine-protein phosphatase mu	19.139	17.7002	19.1842	16.9081	19.1811	17.6275	19.0182	17.22	2	19.1306	19.1306	NaN	4	4	0
5.45126	1.36502	16.1854	P28867	Prkcd	KPCD_MOUSE	Protein kinase C delta type	20.6526	21.924	20.7261	22.1867	20.8059	22.2734	20.7879	22.0485	7	21.4256	20.7431	22.1081	8	4	4
5.23373	-2.79343	-14.862	P29268	Ccn2	CCN2_MOUSE	CCN family member 2	22.7265	19.7232	22.7863	20.2387	22.5472	19.918	22.4279	19.4343	11	21.2253	22.622	19.8285	8	4	4
1.32974	0.169991	2.49567	P29341	Pabpc1	PABP1_MOUSE	Polyadenylate-binding protein 1	25.0999	25.2665	25.2015	25.4055	25.2667	25.4404	25.3382	25.474	30	25.3116	25.2266	25.3966	8	4	4
3.11938	0.538054	6.27778	P29416	Hexa	HEXA_MOUSE	Beta-hexosaminidase subunit alpha	21.2086	21.5365	21.0002	21.4349	20.8654	21.5764	20.9858	21.6645	7	21.2841	21.015	21.5531	8	4	4
2.98413	-0.781443	-5.91735	P30416	Fkbp4	FKBP4_MOUSE	Peptidyl-prolyl cis-trans isomerase FKBP4	24.6807	24.0167	24.8736	24.2158	25.1554	24.2924	25.1684	24.2274	25	24.5788	24.9695	24.1881	8	4	4
4.94956	-0.883916	-13.288	P30658	Cbx2	CBX2_MOUSE	Chromobox protein homolog 2	19.6307	18.7259	19.549	18.8367	19.6942	18.8394	19.6531	18.5893	5	19.1898	19.6317	18.7478	8	4	4
2.73169	-0.24731	-5.28582	P30999	Ctnnd1	CTND1_MOUSE	Catenin delta-1	23.7712	23.5544	23.8133	23.6582	23.7553	23.4994	23.8129	23.4514	39	23.6645	23.7882	23.5409	8	4	4
5.50004	-1.39584	-16.4973	P31266	Rbpj	SUH_MOUSE	Recombining binding protein suppressor of hairless	21.1195	19.77	21.1762	19.8321	21.3859	19.9644	21.4001	19.9319	6	20.5725	21.2704	19.8746	8	4	4
2.5984	0.437789	4.97225	P31324	Prkar2b	KAP3_MOUSE	cAMP-dependent protein kinase type II-beta regulatory subunit	21.1193	21.6146	21.2538	21.7064	21.4135	21.85	21.4195	21.7863	13	21.5204	21.3015	21.7393	8	4	4
2.89123	-0.610261	-5.67892	P32261	Serpinc1	ANT3_MOUSE	Antithrombin-III	20.9649	20.5375	20.8777	20.1645	20.7626	20.0833	20.8565	20.2354	5	20.5603	20.8654	20.2552	8	4	4
1.3802	0.292308	2.58181	P32507	Nectin2	NECT2_MOUSE	Nectin-2	21.1636	21.4631	21.4976	21.6322	21.0333	21.3963	21.1188	21.4909	7	21.3495	21.2033	21.4956	8	4	4
1.54652	-0.419712	-2.87045	P32921	Wars1	SYWC_MOUSE	Tryptophan--tRNA ligase, cytoplasmic	21.2697	20.886	21.3217	21.099	21.7636	21.2646	21.6738	21.1004	13	21.2974	21.5072	21.0875	8	4	4
1.96208	-0.540104	-3.63403	P34022	Ranbp1	RANG_MOUSE	Ran-specific GTPase-activating protein	25.2145	24.793	25.407	25.002	25.7431	25.1541	25.7286	24.9837	8	25.2533	25.5233	24.9832	8	4	4
3.99543	0.964466	9.06542	P34056	Tfap2a	AP2A_MOUSE	Transcription factor AP-2-alpha	18.4489	19.5508	18.6468	19.7016	18.7629	19.6442	18.9158	19.7357	4	19.1758	18.6936	19.6581	8	4	4
3.29943	0.860621	6.78371	P34152	Ptk2	FAK1_MOUSE	Focal adhesion kinase 1	19.8113	20.8997	20.071	21.0101	20.2561	21.0125	20.3771	21.0357	16	20.5592	20.1289	20.9895	8	4	4
3.87295	2.46816	8.6221	P35276	Rab3d	RAB3D_MOUSE	Ras-related protein Rab-3D	17.5044	20.1165	17.3115	20.419	18.2199	20.3693	18.4564	20.4601	2	19.9643	18.4564	20.3412	5	1	4
3.67712	0.495174	7.95233	P35278	Rab5c	RAB5C_MOUSE	Ras-related protein Rab-5C	23.3788	23.9444	23.648	23.9823	23.4675	23.9829	23.5067	24.0722	7	23.7479	23.5003	23.9955	8	4	4
5.4523	0.958634	16.192	P35282	Rab21	RAB21_MOUSE	Ras-related protein Rab-21	21.0193	22.0257	21.2353	22.0017	21.0768	22.135	21.1415	22.1452	7	21.5975	21.1182	22.0769	8	4	4
2.57866	0.495953	4.92692	P35293	Rab18	RAB18_MOUSE	Ras-related protein Rab-18	22.6949	23.1288	23.0228	23.3232	22.6099	23.2632	22.7086	23.3048	8	23.007	22.7591	23.255	8	4	4
4.75846	-0.728262	-12.3194	P35441	Thbs1	TSP1_MOUSE	Thrombospondin-1	23.9352	23.1973	24.0181	23.0845	23.7815	23.1731	23.8535	23.2204	28	23.533	23.8971	23.1688	8	4	4
1.42729	0.290165	2.66275	P35456	Plaur	UPAR_MOUSE	Urokinase plasminogen activator surface receptor	20.5508	20.738	20.8297	20.9494	20.3495	20.8485	20.507	20.8618	3	20.7043	20.5592	20.8494	8	4	4
1.31118	0.29804	2.46412	P35486	Pdha1	ODPA_MOUSE	Pyruvate dehydrogenase E1 component subunit alpha, somatic form, mitochondrial	23.7908	24.1189	23.5986	24.0606	23.5038	23.7371	23.56	23.7289	17	23.7623	23.6133	23.9114	8	4	4
2.58647	0.830626	4.94481	P35564	Canx	CALX_MOUSE	Calnexin	22.4748	23.0653	22.7546	23.2142	22.0899	23.1724	22.091	23.2811	14	22.7679	22.3526	23.1832	8	4	4
3.29079	-1.95967	-6.75871	P35569	Irs1	IRS1_MOUSE	Insulin receptor substrate 1	19.7781	17.813	19.9505	17.6236	20.0068	17.812	20.1948	18.8429	6	19.0255	19.9825	17.7495	7	4	3
2.87272	0.543453	5.63228	P35585	Ap1m1	AP1M1_MOUSE	AP-1 complex subunit mu-1	21.8115	22.1959	21.7699	22.2335	21.9234	22.5217	21.8052	22.5328	8	22.0992	21.8275	22.371	8	4	4
2.51366	0.61651	4.77952	P35821	Ptpn1	PTN1_MOUSE	Tyrosine-protein phosphatase non-receptor type 1	20.6126	21.1512	20.6165	21.2818	20.1817	20.9403	20.4783	20.9817	6	20.7805	20.4723	21.0888	8	4	4
2.21427	0.452114	4.13604	P35822	Ptprk	PTPRK_MOUSE	Receptor-type tyrosine-protein phosphatase kappa	21.8605	22.0882	21.8475	22.2701	21.5967	22.1097	21.4488	22.0939	11	21.9144	21.6884	22.1405	8	4	4
2.36212	-0.603735	-4.44682	P35831	Ptpn12	PTN12_MOUSE	Tyrosine-protein phosphatase non-receptor type 12	21.0961	20.5672	21.2766	20.773	21.5937	20.8798	21.5307	20.8622	16	21.0724	21.3743	20.7705	8	4	4
4.00388	0.737319	9.09674	P35922	Fmr1	FMR1_MOUSE	Synaptic functional regulator FMR1	20.6236	21.4139	20.7158	21.4991	20.8134	21.535	20.9529	21.6069	17	21.1451	20.7764	21.5137	8	4	4
3.16447	0.818206	6.40161	P35951	Ldlr	LDLR_MOUSE	Low-density lipoprotein receptor	20.2331	20.9271	20.5117	21.2462	20.0618	21.1188	20.1247	20.912	11	20.6419	20.2328	21.051	8	4	4
2.67638	-0.345195	-5.1541	P35980	Rpl18	RL18_MOUSE	60S ribosomal protein L18	25.7596	25.4505	26.0178	25.579	25.9136	25.5934	25.9436	25.6309	8	25.7361	25.9087	25.5635	8	4	4
1.95286	0.420371	3.61629	P36536	Sar1a	SAR1A_MOUSE	GTP-binding protein SAR1a	23.3014	23.9618	23.6078	23.9934	23.7756	24.0518	23.7652	24.1246	6	23.8227	23.6125	24.0329	8	4	4
4.72311	-0.535872	-12.1477	P36552	Cpox	HEM6_MOUSE	Oxygen-dependent coproporphyrinogen-III oxidase, mitochondrial	22.8713	22.3117	22.7983	22.3125	22.7612	22.2941	22.7888	22.1578	17	22.537	22.8049	22.269	8	4	4
2.10178	-0.486271	-3.90799	P36993	Ppm1b	PPM1B_MOUSE	Protein phosphatase 1B	21.1692	20.7443	21.2687	20.9206	21.5551	21.0334	21.6138	20.9633	11	21.1586	21.4017	20.9154	8	4	4
3.02558	0.680754	6.02611	P37040	Por	NCPR_MOUSE	NADPH--cytochrome P450 reductase	22.8214	23.282	22.9624	23.4113	22.5447	23.4083	22.5475	23.4974	23	23.0594	22.719	23.3997	8	4	4
1.66178	0.454097	3.07549	P37913	Lig1	DNLI1_MOUSE	DNA ligase 1	21.8727	22.4548	22.0966	22.6403	22.3962	22.7388	22.4155	22.7634	24	22.4223	22.1953	22.6493	8	4	4
4.98531	0.97247	13.4769	P38060	Hmgcl	HMGCL_MOUSE	Hydroxymethylglutaryl-CoA lyase, mitochondrial	22.0906	23.0306	21.9545	22.9737	21.9276	22.771	21.8863	22.9735	5	22.451	21.9647	22.9372	8	4	4
2.29645	-0.80257	-4.30718	P38532	Hsf1	HSF1_MOUSE	Heat shock factor protein 1	19.1203	18.6577	19.2061	18.669	19.8161	18.5896	19.7641	18.78	3	19.0754	19.4767	18.6741	8	4	4
2.95832	-0.706532	-5.85039	P38647	Hspa9	GRP75_MOUSE	Stress-70 protein, mitochondrial	26.9796	26.4076	26.912	26.2949	26.7534	26.0265	26.8467	25.9365	38	26.5197	26.8729	26.1664	8	4	4
1.62693	1.58064	3.01301	P39053	Dnm1	DYN1_MOUSE	Dynamin-1	18.9865	19.8504	18.7677	19.6495	16.7408	20.0904	18.5923	19.8197	4	19.5274	18.8771	19.8525	6	2	4
7.83949	2.07855	40.8115	P39061	Col18a1	COIA1_MOUSE	Collagen alpha-1(XVIII) chain	23.0097	25.0648	22.948	24.9204	22.9173	24.991	22.9217	25.1348	14	23.9885	22.9492	25.0277	8	4	4
1.64606	0.52034	3.04727	P39098	Man1a2	MA1A2_MOUSE	Mannosyl-oligosaccharide 1,2-alpha-mannosidase IB	20.3896	20.9291	20.9926	21.0442	20.2343	21.0252	20.4185	21.1178	5	20.7689	20.5087	21.0291	8	4	4
2.14636	0.662338	3.99752	P39429	Traf2	TRAF2_MOUSE	TNF receptor-associated factor 2	18.2391	19.0096	18.4237	19.0968	18.8617	19.2978	18.658	19.4277	3	18.8768	18.5456	19.208	8	4	4
2.97957	-0.161341	-5.90548	P39447	Tjp1	ZO1_MOUSE	Tight junction protein ZO-1	23.0813	22.9444	23.1128	22.9446	23.1495	22.983	23.1836	23.0099	49	23.0511	23.1318	22.9705	8	4	4
2.94695	0.989317	5.82107	P40142	Tkt	TKT_MOUSE	Transketolase	24.4918	25.645	24.6506	25.7926	25.1139	25.9304	25.0833	25.9289	29	25.3295	24.8349	25.8242	8	4	4
1.32257	-0.165486	-2.48347	P40201	Chd1	CHD1_MOUSE	Chromodomain-helicase-DNA-binding protein 1	20.1168	19.9293	20.1336	20.0466	20.2162	20.1005	20.3549	20.0831	23	20.1226	20.2054	20.0399	8	4	4
2.03492	0.764213	3.77565	P40237	Cd82	CD82_MOUSE	CD82 antigen	20.2793	20.9563	20.6993	20.9386	20.0396	20.846	19.7861	21.1203	2	20.5832	20.2011	20.9653	8	4	4
4.07522	0.967343	9.36492	P40240	Cd9	CD9_MOUSE	CD9 antigen	20.9865	21.9492	21.2744	21.9354	20.7826	21.9774	20.9432	21.9941	3	21.4803	20.9967	21.964	8	4	4
1.99028	0.529546	3.68854	P40336	Vps26a	VP26A_MOUSE	Vacuolar protein sorting-associated protein 26A	20.114	20.829	20.402	20.8767	20.562	21.1029	20.6962	21.0838	9	20.7083	20.4435	20.9731	8	4	4
2.56132	0.698835	4.8873	P40338	Vhl	VHL_MOUSE	von Hippel-Lindau disease tumor suppressor	18.0715	19.0616	18.5454	19.1148	18.6444	19.2888	18.6128	19.2043	2	18.8179	18.4685	19.1674	8	4	4
3.22541	1.72433	6.57199	P40936	Inmt	INMT_MOUSE	Indolethylamine N-methyltransferase	17.9369	19.3969	18.5068	19.3984	17.6445	19.7339	17.4645	19.9209	2	19.6125	NaN	19.6125	4	0	4
6.13146	1.10448	21.0984	P41216	Acsl1	ACSL1_MOUSE	Long-chain-fatty-acid--CoA ligase 1	20.8183	21.8796	20.7817	21.821	20.7815	21.9724	20.8947	22.0211	12	21.3713	20.8191	21.9235	8	4	4
2.83554	0.743428	5.5394	P41241	Csk	CSK_MOUSE	Tyrosine-protein kinase CSK	19.944	20.8414	19.9387	20.8614	20.4239	20.9076	20.3427	21.0126	6	20.534	20.1623	20.9057	8	4	4
2.2043	-0.677805	-4.11553	P42128	Foxk1	FOXK1_MOUSE	Forkhead box protein K1	20.6016	20.0887	20.9428	20.2499	21.1377	20.5164	21.2257	20.3416	4	20.638	20.9769	20.2991	8	4	4
3.10843	0.915098	6.24801	P42227	Stat3	STAT3_MOUSE	Signal transducer and activator of transcription 3	19.8822	20.8893	20.0055	21.0418	20.3537	21.159	20.3999	21.2115	19	20.6179	20.1603	21.0754	8	4	4
3.36154	0.772856	6.96553	P42232	Stat5b	STA5B_MOUSE	Signal transducer and activator of transcription 5B	19.976	20.5991	19.9373	20.7153	20.1988	21.016	20.0463	20.9195	7	20.426	20.0396	20.8125	8	4	4
2.13655	0.370802	3.97774	P42567	Eps15	EPS15_MOUSE	Epidermal growth factor receptor substrate 15	20.1995	20.6844	20.2284	20.5972	20.3955	20.6681	20.511	20.8679	9	20.519	20.3336	20.7044	8	4	4
2.99268	0.785357	5.93966	P42859	Htt	HD_MOUSE	Huntingtin	19.0693	19.9734	19.3871	20.093	19.5568	20.2489	19.4791	20.3185	13	19.7658	19.3731	20.1584	8	4	4
1.64275	-0.357904	-3.04132	P42932	Cct8	TCPQ_MOUSE	T-complex protein 1 subunit theta	26.0943	25.8763	26.2671	25.9749	26.5118	26.1014	26.5504	26.0395	39	26.177	26.3559	25.998	8	4	4
2.42602	0.591528	4.58529	P43024	Cox6a1	CX6A1_MOUSE	Cytochrome c oxidase subunit 6A1, mitochondrial	21.297	22.2994	21.4775	22.0925	21.5512	22.1378	21.8405	22.0026	2	21.8373	21.5415	22.1331	8	4	4
1.65426	0.899478	3.06197	P43135	Nr2f2	COT2_MOUSE	COUP transcription factor 2	18.0012	18.5487	16.7606	18.5028	17.9313	18.4369	17.8142	18.6168	3	18.3396	17.9662	18.5263	6	2	4
2.23288	-0.413855	-4.17445	P43274	H1-4	H14_MOUSE	Histone H1.4	26.7116	26.3008	26.5391	26.483	26.7922	26.3186	26.8307	26.1158	3	26.5115	26.7184	26.3045	8	4	4
3.22737	-0.579662	-6.57751	P43276	H1-5	H15_MOUSE	Histone H1.5	26.0744	25.4832	25.9662	25.7175	26.1152	25.4441	26.1594	25.3518	6	25.789	26.0788	25.4992	8	4	4
2.07358	-0.592106	-3.85188	P43346	Dck	DCK_MOUSE	Deoxycytidine kinase	21.4269	20.81	21.6035	21.1384	21.8402	21.2747	21.929	21.2081	4	21.4039	21.6999	21.1078	8	4	4
3.30418	0.524971	6.79747	P43406	Itgav	ITAV_MOUSE	Integrin alpha-V	22.1229	22.6107	22.3229	22.6566	22.0063	22.5956	22.0561	22.7452	22	22.3895	22.127	22.652	8	4	4
1.68321	0.569565	3.11414	P45377	Akr1b8	ALD2_MOUSE	Aldose reductase-related protein 2	22.1757	22.8935	22.4118	23.1244	22.909	23.3002	22.7142	23.1708	7	22.8375	22.5527	23.1222	8	4	4
3.89286	0.931817	8.69285	P45591	Cfl2	COF2_MOUSE	Cofilin-2	23.3246	24.2542	23.254	24.3858	23.6056	24.5141	23.6098	24.3671	7	23.9144	23.4485	24.3803	8	4	4
5.41964	0.681539	15.9862	P45878	Fkbp2	FKBP2_MOUSE	Peptidyl-prolyl cis-trans isomerase FKBP2	22.9492	23.6345	22.8651	23.5851	22.982	23.6208	23.0257	23.7077	6	23.2963	22.9555	23.637	8	4	4
2.39143	0.37599	4.51001	P45952	Acadm	ACADM_MOUSE	Medium-chain specific acyl-CoA dehydrogenase, mitochondrial	23.624	24.135	23.6114	24.005	23.4534	23.8108	23.6449	23.8868	13	23.7714	23.5834	23.9594	8	4	4
6.09657	1.17958	20.8145	P46062	Sipa1	SIPA1_MOUSE	Signal-induced proliferation-associated protein 1	21.1559	22.434	21.2993	22.4434	21.3453	22.4886	21.3906	22.5435	18	21.8876	21.2978	22.4774	8	4	4
1.82848	1.06126	3.38081	P46414	Cdkn1b	CDN1B_MOUSE	Cyclin-dependent kinase inhibitor 1B	18.1646	19.872	18.6309	19.7034	19.4123	19.94	19.2999	20.2373	3	19.4075	18.8769	19.9382	8	4	4
7.07089	1.25988	30.3482	P46460	Nsf	NSF_MOUSE	Vesicle-fusing ATPase	22.7843	24.0302	22.7786	24.0241	22.8743	24.1281	22.8593	24.1535	33	23.454	22.8241	24.084	8	4	4
3.08388	0.412641	6.1816	P46638	Rab11b	RB11B_MOUSE	Ras-related protein Rab-11B	25.0198	25.3618	25.1983	25.4656	24.9963	25.459	25.0123	25.5908	11	25.263	25.0567	25.4693	8	4	4
4.01523	0.593267	9.13894	P46656	Fdx1	ADX_MOUSE	Adrenodoxin, mitochondrial	20.0554	20.6262	19.8884	20.4766	19.8326	20.4903	19.8721	20.4286	3	20.2088	19.9122	20.5054	8	4	4
2.22694	-0.650931	-4.16216	P46664	Adss2	PURA2_MOUSE	Adenylosuccinate synthetase isozyme 2	22.6569	22.2572	22.884	22.3708	23.2894	22.462	23.2422	22.3788	16	22.6927	23.0181	22.3672	8	4	4
2.40945	-0.680953	-4.54914	P46718	Pdcd2	PDCD2_MOUSE	Programmed cell death protein 2	20.5388	19.9519	20.6458	20.1823	20.9729	20.307	21.0797	20.0721	5	20.4688	20.8093	20.1283	8	4	4
4.59473	0.386614	11.5424	P46735	Myo1b	MYO1B_MOUSE	Unconventional myosin-Ib	22.5546	22.939	22.6557	22.9475	22.5389	23.0165	22.5445	22.9371	32	22.7667	22.5734	22.96	8	4	4
3.77464	0.656317	8.28004	P46737	Brcc3	BRCC3_MOUSE	Lys-63-specific deubiquitinase BRCC36	21.5618	22.1253	21.5411	22.155	21.6268	22.3748	21.6957	22.3957	4	21.9345	21.6064	22.2627	8	4	4
2.22847	-0.504905	-4.16533	P46935	Nedd4	NEDD4_MOUSE	E3 ubiquitin-protein ligase NEDD4	22.2381	21.7956	22.4672	22.018	22.6443	22.0956	22.6652	22.0859	20	22.2512	22.5037	21.9988	8	4	4
2.65032	-0.364045	-5.09284	P47226	Tes	TES_MOUSE	Testin	21.7334	21.4133	21.8225	21.5055	22.0083	21.5915	21.9385	21.5363	15	21.6937	21.8757	21.5116	8	4	4
4.36956	1.24104	10.5477	P47738	Aldh2	ALDH2_MOUSE	Aldehyde dehydrogenase, mitochondrial	23.3868	24.7323	23.2888	24.6189	23.0983	24.3046	23.2906	24.3728	18	23.8866	23.2661	24.5072	8	4	4
4.33282	1.38158	10.393	P47740	Aldh3a2	AL3A2_MOUSE	Aldehyde dehydrogenase family 3 member A2	19.7615	21.0996	20.1871	21.3378	20.0592	21.3989	19.7964	21.4943	7	20.6419	19.9511	21.3327	8	4	4
3.09901	0.433084	6.22248	P47753	Capza1	CAZA1_MOUSE	F-actin-capping protein subunit alpha-1	24.1039	24.6355	24.2962	24.6582	24.3458	24.8195	24.3329	24.6979	9	24.4862	24.2697	24.7028	8	4	4
3.06421	0.789511	6.1288	P47754	Capza2	CAZA2_MOUSE	F-actin-capping protein subunit alpha-2	21.9551	22.7207	21.8064	22.8138	22.016	22.8788	22.3816	22.9039	7	22.4345	22.0398	22.8293	8	4	4
4.64086	0.440519	11.7566	P47757	Capzb	CAPZB_MOUSE	F-actin-capping protein subunit beta	23.7096	24.171	23.7567	24.2079	23.8492	24.2349	23.8101	24.2739	15	24.0017	23.7814	24.2219	8	4	4
1.47134	0.625754	2.73901	P47758	Srprb	SRPRB_MOUSE	Signal recognition particle receptor subunit beta	19.6448	19.9019	19.809	19.9663	19.0805	19.9838	18.8534	20.0387	3	19.6598	19.3469	19.9727	8	4	4
1.85257	0.576471	3.42588	P47791	Gsr	GSHR_MOUSE	Glutathione reductase, mitochondrial	22.9112	23.8151	23.2953	23.8822	23.4977	23.9903	23.6669	23.9893	13	23.631	23.3428	23.9192	8	4	4
3.2351	0.426952	6.59939	P47802	Mtx1	MTX1_MOUSE	Metaxin-1	22.0742	22.3681	22.1856	22.5501	22.0556	22.5013	22.0215	22.6252	5	22.2977	22.0842	22.5112	8	4	4
1.67737	-0.490005	-3.10359	P47811	Mapk14	MK14_MOUSE	Mitogen-activated protein kinase 14	22.6888	22.4407	22.9729	22.5525	23.2411	22.5874	23.3493	22.7115	7	22.818	23.063	22.573	8	4	4
3.30943	1.18451	6.81271	P47857	Pfkm	PFKAM_MOUSE	ATP-dependent 6-phosphofructokinase, muscle type	20.739	22.054	20.9002	22.1909	21.3111	22.3743	21.3526	22.4218	11	21.668	21.0757	22.2603	8	4	4
4.56516	-2.02444	-11.4071	P47877	Igfbp2	IBP2_MOUSE	Insulin-like growth factor-binding protein 2	20.1288	18.5711	20.3816	18.1807	20.0408	17.803	20.1306	18.0292	4	20.1705	20.1705	NaN	4	4	0
4.38067	-2.99382	-10.5948	P47931	Fst	FST_MOUSE	Follistatin	20.8332	17.6663	20.7736	18.5454	20.6339	17.6122	20.7811	17.2226	7	20.7554	20.7554	NaN	4	4	0
3.89511	0.826646	8.70089	P47934	Crat	CACP_MOUSE	Carnitine O-acetyltransferase	19.5313	20.6655	19.6786	20.6099	19.7561	20.444	19.9	20.4533	9	20.1298	19.7165	20.5432	8	4	4
4.01404	-1.36364	-9.1345	P47968	Rpia	RPIA_MOUSE	Ribose-5-phosphate isomerase	20.681	19.2132	20.7596	19.6204	21.0993	19.677	21.0469	19.6216	7	20.2149	20.8967	19.5331	8	4	4
1.51692	-0.535092	-2.81849	P48036	Anxa5	ANXA5_MOUSE	Annexin A5	24.7611	24.3171	25.0622	24.656	25.3654	24.8429	25.4367	24.669	12	24.8888	25.1563	24.6213	8	4	4
5.16595	0.36551	14.4713	P48193	Epb41	41_MOUSE	Protein 4.1	20.264	20.6496	20.3186	20.6134	20.3274	20.6725	20.2456	20.6821	11	20.4716	20.2889	20.6544	8	4	4
1.32139	0.333481	2.48146	P48428	Tbca	TBCA_MOUSE	Tubulin-specific chaperone A	22.9544	23.4524	23.2263	23.5747	23.441	23.7316	23.4737	23.6705	3	23.4406	23.2738	23.6073	8	4	4
4.30367	0.931764	10.2718	P48453	Ppp3cb	PP2BB_MOUSE	Serine/threonine-protein phosphatase 2B catalytic subunit beta isoform	18.3332	19.1671	18.5522	19.2513	18.2274	19.2987	18.1593	19.2821	3	18.7839	18.318	19.2498	8	4	4
6.81486	1.19772	27.4911	P48678	Lmna	LMNA_MOUSE	Prelamin-A/C	25.5236	26.6576	25.4092	26.6789	25.4283	26.5785	25.5035	26.7404	53	26.065	25.4661	26.6638	8	4	4
1.50457	0.371513	2.7969	P48722	Hspa4l	HS74L_MOUSE	Heat shock 70 kDa protein 4L	22.3584	22.8017	22.5059	22.9856	22.8228	23.1112	22.7989	23.0735	29	22.8072	22.6215	22.993	8	4	4
5.22868	0.88839	14.8326	P48725	Pcnt	PCNT_MOUSE	Pericentrin	20.4358	21.3898	20.5679	21.488	20.6685	21.4827	20.6517	21.517	40	21.0252	20.581	21.4694	8	4	4
4.82947	0.696578	12.6713	P48754	Brca1	BRCA1_MOUSE	Breast cancer type 1 susceptibility protein homolog	20.1381	20.8562	20.1451	20.9744	20.2712	20.9194	20.3393	20.93	17	20.5717	20.2234	20.92	8	4	4
1.78053	0.53363	3.29184	P48774	Gstm5	GSTM5_MOUSE	Glutathione S-transferase Mu 5	20.8679	21.5083	20.8839	21.544	21.3577	21.8046	21.3843	21.7714	8	21.3903	21.1235	21.6571	8	4	4
2.30859	0.145982	4.33278	P49025	Cit	CTRO_MOUSE	Citron Rho-interacting kinase	21.2643	21.4286	21.3598	21.5088	21.3554	21.5293	21.3781	21.4747	49	21.4124	21.3394	21.4853	8	4	4
2.22873	-0.486264	-4.16587	P49138	Mapkapk2	MAPK2_MOUSE	MAP kinase-activated protein kinase 2	20.4839	20.16	20.6899	20.2414	20.9188	20.3808	20.936	20.3014	7	20.514	20.7571	20.2709	8	4	4
3.48311	0.203073	7.33291	P49312	Hnrnpa1	ROA1_MOUSE	Heterogeneous nuclear ribonucleoprotein A1	26.5675	26.7165	26.5782	26.8039	26.5625	26.8378	26.5874	26.7496	24	26.6754	26.5739	26.777	8	4	4
1.33245	-0.179114	-2.50029	P49443	Ppm1a	PPM1A_MOUSE	Protein phosphatase 1A	20.5298	20.4219	20.5578	20.4433	20.7327	20.5767	20.7785	20.4405	6	20.5601	20.6497	20.4706	8	4	4
1.3165	0.363216	2.47316	P49586	Pcyt1a	PCY1A_MOUSE	Choline-phosphate cytidylyltransferase A	20.37	20.9122	20.6267	21.0371	20.8897	21.1841	20.9501	21.156	14	20.8908	20.7091	21.0724	8	4	4
2.04305	0.482418	3.79161	P49717	Mcm4	MCM4_MOUSE	DNA replication licensing factor MCM4	23.8829	24.5117	24.0533	24.5741	24.2877	24.6685	24.3812	24.7805	35	24.3925	24.1513	24.6337	8	4	4
2.27017	0.634977	4.25202	P49718	Mcm5	MCM5_MOUSE	DNA replication licensing factor MCM5	22.9196	23.6688	23.0499	23.8637	23.4056	23.8315	23.4573	24.0083	23	23.5256	23.2081	23.8431	8	4	4
1.53636	0.428455	2.85259	P49769	Psen1	PSN1_MOUSE	Presenilin-1	19.7434	20.3441	20.2968	20.2836	19.6756	20.3081	19.7115	20.2053	2	20.0711	19.8568	20.2853	8	4	4
2.34324	-0.877114	-4.40641	P49817	Cav1	CAV1_MOUSE	Caveolin-1	22.4814	21.6481	22.9795	21.9155	22.2364	21.4744	22.303	21.4538	4	22.0615	22.5001	21.623	8	4	4
1.81557	-0.495393	-3.35675	P50096	Impdh1	IMDH1_MOUSE	Inosine-5'-monophosphate dehydrogenase 1	21.2705	20.7942	21.4064	21.1553	21.6897	21.225	21.711	20.9216	8	21.2717	21.5194	21.024	8	4	4
3.31457	0.390144	6.82767	P50171	Hsd17b8	DHB8_MOUSE	Estradiol 17-beta-dehydrogenase 8	21.6598	22.1072	21.541	21.9348	21.5406	21.8736	21.5666	21.9529	4	21.7721	21.577	21.9672	8	4	4
6.22205	1.79464	21.8534	P50428	Arsa	ARSA_MOUSE	Arylsulfatase A	19.6261	21.4434	19.516	21.286	19.6697	21.4502	19.7775	21.5882	7	20.5446	19.6473	21.442	8	4	4
5.27534	1.03308	15.1069	P50429	Arsb	ARSB_MOUSE	Arylsulfatase B	21.2313	22.22	21.139	22.1231	21.2142	22.2153	21.2636	22.4221	8	21.7286	21.212	22.2451	8	4	4
1.4912	0.309857	2.77356	P50518	Atp6v1e1	VATE1_MOUSE	V-type proton ATPase subunit E 1	21.7961	22.0868	21.8385	22.3477	22.1037	22.3936	22.1415	22.2911	5	22.1249	21.9699	22.2798	8	4	4
4.88165	1.21877	12.9359	P50544	Acadvl	ACADV_MOUSE	Very long-chain specific acyl-CoA dehydrogenase, mitochondrial	23.0615	24.4143	23.0294	24.2804	22.8761	24.0571	22.99	24.0803	23	23.5987	22.9893	24.208	8	4	4
3.36088	1.06637	6.96358	P51125	Cast	ICAL_MOUSE	Calpastatin	20.8922	22.0826	21.1785	22.2603	21.4623	22.509	21.3658	22.3124	14	21.7579	21.2247	22.2911	8	4	4
1.31477	0.272714	2.47022	P51150	Rab7a	RAB7A_MOUSE	Ras-related protein Rab-7a	24.0696	24.2008	24.3632	24.4347	23.9497	24.3917	24.0678	24.514	13	24.2489	24.1126	24.3853	8	4	4
2.20399	-0.320564	-4.1149	P51175	Ppox	PPOX_MOUSE	Protoporphyrinogen oxidase	21.6505	21.5463	21.6662	21.3772	21.628	21.2095	21.7637	21.2931	13	21.5168	21.6771	21.3565	8	4	4
2.92687	0.373575	5.76953	P51569	Gla	AGAL_MOUSE	Alpha-galactosidase A	21.2273	21.5105	21.082	21.5549	21.2537	21.553	21.2834	21.7223	5	21.3984	21.2116	21.5852	8	4	4
4.58082	1.33473	11.4786	P51655	Gpc4	GPC4_MOUSE	Glypican-4	21.0662	22.2551	21.2336	22.3511	20.7054	22.3006	20.8764	22.3136	6	21.6378	20.9704	22.3051	8	4	4
6.21707	0.73378	21.8112	P51660	Hsd17b4	DHB4_MOUSE	Peroxisomal multifunctional enzyme type 2	23.648	24.3178	23.5783	24.4077	23.6452	24.4166	23.6995	24.3641	25	24.0097	23.6428	24.3766	8	4	4
1.51733	0.230945	2.81921	P51807	Dynlt1	DYLT1_MOUSE	Dynein light chain Tctex-type 1	20.7944	21.0882	20.8379	21.2283	21.0898	21.2036	21.0636	21.1893	3	21.0619	20.9464	21.1774	8	4	4
1.75741	0.578883	3.24929	P51855	Gss	GSHB_MOUSE	Glutathione synthetase	19.7164	20.4745	20.0269	20.6627	20.3472	20.8571	20.3867	20.7985	6	20.4087	20.1193	20.6982	8	4	4
5.22507	0.72991	14.8116	P51863	Atp6v0d1	VA0D1_MOUSE	V-type proton ATPase subunit d 1	23.2772	23.9059	23.181	23.8589	23.0467	23.9221	23.1534	23.8911	13	23.5296	23.1646	23.8945	8	4	4
4.29406	0.647407	10.2321	P52196	Tst	THTR_MOUSE	Thiosulfate sulfurtransferase	20.3237	21.1767	20.3909	21.0013	20.3336	20.9209	20.4689	21.0079	7	20.703	20.3793	21.0267	8	4	4
4.10955	0.782162	9.49645	P52332	Jak1	JAK1_MOUSE	Tyrosine-protein kinase JAK1	19.467	20.1521	19.6237	20.2555	19.2743	20.1612	19.3629	20.2877	5	19.823	19.432	20.2141	8	4	4
1.53505	0.370333	2.85027	P52431	Pold1	DPOD1_MOUSE	DNA polymerase delta catalytic subunit	20.965	21.4401	21.1332	21.4913	21.3939	21.6758	21.3955	21.7617	27	21.4071	21.2219	21.5922	8	4	4
3.31662	-0.436824	-6.83364	P52432	Polr1c	RPAC1_MOUSE	DNA-directed RNA polymerases I and III subunit RPAC1	21.8361	21.373	21.8634	21.4704	21.9762	21.6076	22.0086	21.486	7	21.7027	21.9211	21.4843	8	4	4
2.00653	0.319944	3.72013	P52479	Usp10	UBP10_MOUSE	Ubiquitin carboxyl-terminal hydrolase 10	22.0633	22.34	22.0752	22.4409	22.2425	22.574	22.3017	22.6076	15	22.3307	22.1707	22.4906	8	4	4
2.01491	0.309025	3.73648	P52503	Ndufs6	NDUS6_MOUSE	NADH dehydrogenase [ubiquinone] iron-sulfur protein 6, mitochondrial	21.8213	22.2605	21.7832	21.9916	21.6454	21.9958	21.7002	21.9382	4	21.892	21.7375	22.0465	8	4	4
1.40734	0.713609	2.62839	P52623	Uck1	UCK1_MOUSE	Uridine-cytidine kinase 1	17.9324	18.7452	17.9335	18.9163	18.8669	19.3566	18.5857	19.1549	3	18.6864	18.3296	19.0432	8	4	4
6.33148	2.32181	22.8008	P52760	Rida	RIDA_MOUSE	2-iminobutanoate/2-iminopropanoate deaminase	22.2396	24.4969	22.2633	24.6385	22.4892	24.7447	22.4644	24.8637	6	23.525	22.3641	24.6859	8	4	4
3.65387	-1.35089	-7.87586	P52800	Efnb2	EFNB2_MOUSE	Ephrin-B2	18.6206	17.7066	18.9015	17.2567	18.5805	17.1338	18.4634	17.0653	4	18.1594	18.6415	17.1953	6	4	2
1.80177	0.505661	3.33114	P52825	Cpt2	CPT2_MOUSE	Carnitine O-palmitoyltransferase 2, mitochondrial	21.8781	22.5552	21.7712	22.3586	21.531	22.0268	21.745	22.0072	14	21.9841	21.7313	22.237	8	4	4
3.65866	-2.79916	-7.89159	P52875	Tmem165	TM165_MOUSE	Transmembrane protein 165	20.9003	18.1612	21.4236	17.3026	20.3526	18.2886	20.8836	18.611	3	20.89	20.89	NaN	4	4	0
1.37366	0.220227	2.57061	P52912	Tia1	TIA1_MOUSE	Nucleolysin TIA-1	23.5389	23.8029	23.545	23.8844	23.8105	23.9563	23.8142	23.9459	11	23.7872	23.6771	23.8974	8	4	4
1.78366	-2.56203	-3.29762	P52927	Hmga2	HMGA2_MOUSE	High mobility group protein HMGI-C	22.1612	17.2921	22.1212	20.4466	22.2328	20.3713	22.2169	20.374	3	21.4177	22.183	20.3973	7	4	3
2.85333	-1.67877	-5.58372	P52963	Epb41l4a	E41LA_MOUSE	Band 4.1-like protein 4A	19.2586	16.8105	19.4728	18.1696	19.1835	17.8958	19.2383	17.5621	3	18.7927	19.2883	16.8105	5	4	1
4.09574	0.903779	9.44332	P53395	Dbt	ODB2_MOUSE	Lipoamide acyltransferase component of branched-chain alpha-keto acid dehydrogenase complex, mitochondrial	21.8489	22.8146	21.742	22.6588	21.5968	22.506	21.6512	22.4746	12	22.1616	21.7097	22.6135	8	4	4
3.2179	0.211032	6.55079	P53564	Cux1	CUX1_MOUSE	Homeobox protein cut-like 1	21.7614	22.0004	21.8347	21.9619	21.7444	22.0087	21.8448	22.0584	33	21.9018	21.7963	22.0074	8	4	4
4.75809	-0.946563	-12.3176	P53569	Cebpz	CEBPZ_MOUSE	CCAAT/enhancer-binding protein zeta	19.5967	18.6412	19.6549	18.8448	19.6421	18.8245	19.8035	18.6005	10	19.201	19.6743	18.7277	8	4	4
1.79843	-0.529237	-3.32495	P53612	Rabggtb	PGTB2_MOUSE	Geranylgeranyl transferase type-2 subunit beta	19.3478	18.9788	19.6702	19.217	19.9375	19.3528	19.9278	19.2178	2	19.4562	19.7208	19.1916	8	4	4
3.76215	2.15723	8.23744	P53690	Mmp14	MMP14_MOUSE	Matrix metalloproteinase-14	17.5231	19.9848	17.5039	20.0276	18.6048	20.0074	17.6971	19.938	5	19.9895	NaN	19.9895	4	0	4
3.57852	0.40021	7.63226	P53702	Hccs	CCHL_MOUSE	Cytochrome c-type heme lyase	20.3892	20.7612	20.4565	20.8417	20.2533	20.6989	20.338	20.7361	7	20.5594	20.3593	20.7595	8	4	4
1.7389	-0.394518	-3.21537	P53798	Fdft1	FDFT_MOUSE	Squalene synthase	19.3633	18.7609	19.5286	18.7867	19.2218	19.0266	19.0702	19.0316	4	19.0987	19.296	18.9015	8	4	4
2.99964	-0.725797	-5.95787	P53986	Slc16a1	MOT1_MOUSE	Monocarboxylate transporter 1	19.5461	18.6881	19.7016	18.5978	19.2362	18.7538	19.253	18.794	3	19.139	19.4342	18.7453	7	4	3
1.35121	0.232409	2.53225	P53994	Rab2a	RAB2A_MOUSE	Ras-related protein Rab-2A	22.0871	22.3475	22.4281	22.4591	22.2096	22.4222	22.1945	22.6201	7	22.346	22.2298	22.4622	8	4	4
1.99259	0.48711	3.69304	P53995	Anapc1	APC1_MOUSE	Anaphase-promoting complex subunit 1	20.9796	21.6151	21.1569	21.7146	21.4811	21.8654	21.4438	21.8148	24	21.5089	21.2654	21.7525	8	4	4
2.25409	-0.257653	-4.21847	P53996	Cnbp	CNBP_MOUSE	Cellular nucleic acid-binding protein	22.4631	22.3474	22.6184	22.1727	22.4875	22.221	22.395	22.1923	5	22.3622	22.491	22.2333	8	4	4
1.49432	-0.543131	-2.779	P54103	Dnajc2	DNJC2_MOUSE	DnaJ homolog subfamily C member 2	19.8394	19.4665	20.2763	19.9646	20.5652	19.6815	20.4742	19.8701	8	20.0172	20.2888	19.7457	8	4	4
4.16192	0.844514	9.70027	P54116	Stom	STOM_MOUSE	Erythrocyte band 7 integral membrane protein	21.167	21.9412	21.3638	22.0248	21.0902	21.9274	21.0238	22.1294	8	21.5834	21.1612	22.0057	8	4	4
2.25205	0.590348	4.21422	P54227	Stmn1	STMN1_MOUSE	Stathmin	23.5589	24.3597	23.8132	24.3971	24.1278	24.5964	24.0434	24.5516	15	24.181	23.8858	24.4762	8	4	4
2.91103	2.1086	5.72915	P54254	Atxn1	ATX1_MOUSE	Ataxin-1	16.0906	19.1899	17.2532	19.2068	17.7041	19.2136	17.5405	19.4125	4	18.2724	16.9614	19.2557	7	3	4
1.78859	-0.365695	-3.30673	P54728	Rad23b	RD23B_MOUSE	UV excision repair protein RAD23 homolog B	22.3147	21.9959	22.5184	22.1777	22.6583	22.2255	22.6964	22.326	7	22.3641	22.547	22.1813	8	4	4
3.13437	0.464751	6.31876	P54761	Ephb4	EPHB4_MOUSE	Ephrin type-B receptor 4	19.7575	20.2228	19.965	20.3832	19.7258	20.1824	19.7134	20.2324	9	20.0228	19.7904	20.2552	8	4	4
1.61179	0.522096	2.98601	P54775	Psmc4	PRS6B_MOUSE	26S proteasome regulatory subunit 6B	21.9384	22.6019	22.1891	22.8535	22.527	22.9627	22.6052	22.9302	14	22.576	22.3149	22.837	8	4	4
2.11096	0.592278	3.92633	P54818	Galc	GALC_MOUSE	Galactocerebrosidase	20.6024	20.984	20.4287	20.6284	20.1008	21.0514	20.2091	21.0462	2	20.6314	20.3352	20.9275	8	4	4
2.56488	-0.714677	-4.89543	P55012	Slc12a2	S12A2_MOUSE	Solute carrier family 12 member 2	21.1869	20.4404	21.6254	20.7113	21.0633	20.4091	21.1117	20.5677	11	20.8895	21.2468	20.5321	8	4	4
1.34774	0.253764	2.52633	P55096	Abcd3	ABCD3_MOUSE	ATP-binding cassette sub-family D member 3	21.6216	21.7778	21.9054	21.8982	21.6258	22.0718	21.6702	22.0902	14	21.8326	21.7057	21.9595	8	4	4
2.80782	0.643993	5.47088	P55194	Sh3bp1	3BP1_MOUSE	SH3 domain-binding protein 1	19.6061	20.416	19.765	20.4093	20.0111	20.6754	20.0142	20.4716	7	20.1711	19.8491	20.4931	8	4	4
2.90395	0.624718	5.71116	P55258	Rab8a	RAB8A_MOUSE	Ras-related protein Rab-8A	20.5033	21.0882	20.6781	21.1486	20.2907	20.9049	20.2803	21.1096	6	20.7505	20.4381	21.0628	8	4	4
3.75456	0.428586	8.21164	P55302	Lrpap1	AMRP_MOUSE	Alpha-2-macroglobulin receptor-associated protein	22.8096	23.1624	22.7106	23.0574	22.7086	23.1754	22.737	23.2849	19	22.9557	22.7414	23.17	8	4	4
3.38617	-0.508274	-7.03872	P56183	Rrp1	RRP1_MOUSE	Ribosomal RNA processing protein 1 homolog A	22.332	21.8819	22.4327	22.0026	22.519	22.0301	22.6364	21.9723	11	22.2259	22.48	21.9717	8	4	4
4.10797	1.13005	9.49034	P56371	Rab4a	RAB4A_MOUSE	Ras-related protein Rab-4A	19.3056	20.3481	19.6206	20.4569	19.3259	20.4684	19.0962	20.595	3	19.9021	19.3371	20.4671	8	4	4
5.11154	0.704771	14.1647	P56382	Atp5f1e	ATP5E_MOUSE	ATP synthase subunit epsilon, mitochondrial	24.8139	25.5667	24.769	25.4356	24.7278	25.3547	24.7209	25.4937	2	25.1103	24.7579	25.4627	8	4	4
1.6622	2.06164	3.07625	P56390	Cks2	CKS2_MOUSE	Cyclin-dependent kinases regulatory subunit 2	19.6343	21.1074	17.2442	21.3222	19.9205	21.494	20.0804	21.2024	4	20.6802	19.8784	21.2815	7	3	4
2.88979	0.378003	5.67529	P56391	Cox6b1	CX6B1_MOUSE	Cytochrome c oxidase subunit 6B1	24.4326	24.6551	24.198	24.5428	24.2528	24.6926	24.1982	24.703	6	24.4594	24.2704	24.6484	8	4	4
3.59138	0.49935	7.67339	P56395	Cyb5a	CYB5_MOUSE	Cytochrome b5	21.7881	22.2024	21.6762	22.2192	21.5178	22.1366	21.6492	22.0705	4	21.9075	21.6578	22.1572	8	4	4
1.56973	0.47262	2.91138	P56399	Usp5	UBP5_MOUSE	Ubiquitin carboxyl-terminal hydrolase 5	21.9327	22.6451	22.2456	22.7875	22.5592	22.9223	22.5703	22.8433	20	22.5632	22.3269	22.7996	8	4	4
1.56902	0.320893	2.91012	P56480	Atp5f1b	ATPB_MOUSE	ATP synthase subunit beta, mitochondrial	27.8594	28.3275	27.8323	28.253	27.6777	27.941	27.8045	27.936	22	27.9539	27.7935	28.1144	8	4	4
5.16792	0.764546	14.4825	P56542	Dnase2	DNS2A_MOUSE	Deoxyribonuclease-2-alpha	19.7733	20.5336	19.6791	20.3729	19.7895	20.523	19.6344	20.5051	2	20.1014	19.7191	20.4836	8	4	4
2.27795	0.436167	4.2683	P56546	Ctbp2	CTBP2_MOUSE	C-terminal-binding protein 2	22.3714	22.9899	22.5238	22.9156	22.6845	22.9977	22.7557	23.1769	15	22.8019	22.5839	23.02	8	4	4
5.76598	-3.90376	-18.3024	P56677	St14	ST14_MOUSE	Suppressor of tumorigenicity 14 protein homolog	21.2784	16.918	21.4815	17.655	21.2236	17.802	21.208	17.2014	11	21.2979	21.2979	NaN	4	4	0
2.83341	-0.858217	-5.53413	P56873	Znrd2	ZNRD2_MOUSE	Protein ZNRD2	22.0291	21.1699	22.2866	21.4958	22.5166	21.6544	22.4923	21.5717	2	21.902	22.3312	21.4729	8	4	4
1.32575	0.257462	2.48889	P56960	Exosc10	EXOSX_MOUSE	Exosome component 10	19.2883	19.5639	19.3412	19.8479	19.4992	19.6308	19.6474	19.7633	4	19.5727	19.444	19.7015	8	4	4
5.75357	-0.611348	-18.214	P57016	Lad1	LAD1_MOUSE	Ladinin-1	23.6697	23.0481	23.6354	23.0405	23.7064	23.0984	23.7541	23.1332	30	23.3857	23.6914	23.0801	8	4	4
3.5057	0.408406	7.40288	P57722	Pcbp3	PCBP3_MOUSE	Poly(rC)-binding protein 3	20.078	20.3967	20.1088	20.4515	20.1248	20.5866	20.1147	20.6252	3	20.3108	20.1066	20.515	8	4	4
4.2508	-0.906375	-10.0551	P57724	Pcbp4	PCBP4_MOUSE	Poly(rC)-binding protein 4	19.6118	18.9527	19.9003	18.9021	19.9973	19.0069	19.9581	18.9803	4	19.4137	19.8669	18.9605	8	4	4
1.46373	-0.393436	-2.7258	P57776	Eef1d	EF1D_MOUSE	Elongation factor 1-delta	26.2983	25.9956	26.473	26.241	26.8246	26.3434	26.769	26.2113	11	26.3945	26.5913	26.1978	8	4	4
2.31503	0.25003	4.34641	P57784	Snrpa1	RU2A_MOUSE	U2 small nuclear ribonucleoprotein A'	23.8583	24.104	23.7624	24.1464	23.9524	24.1652	24.016	24.1736	13	24.0223	23.8973	24.1473	8	4	4
2.74522	0.40893	5.31838	P58059	Mrps21	RT21_MOUSE	28S ribosomal protein S21, mitochondrial	20.53	21.0726	20.8753	21.1705	20.6642	21.0765	20.7558	21.1414	2	20.9108	20.7063	21.1152	8	4	4
4.25143	0.472117	10.0577	P58137	Acot8	ACOT8_MOUSE	Acyl-coenzyme A thioesterase 8	20.8616	21.2968	20.8497	21.3325	20.9326	21.2755	20.722	21.3496	4	21.0775	20.8415	21.3136	8	4	4
4.7455	-1.22278	-12.2562	P58242	Smpdl3b	ASM3B_MOUSE	Acid sphingomyelinase-like phosphodiesterase 3b	20.4175	19.1459	20.5271	19.1173	20.1779	19.06	20.1227	19.031	6	19.6999	20.3113	19.0885	8	4	4
2.0139	0.247326	3.73451	P58281	Opa1	OPA1_MOUSE	Dynamin-like 120 kDa protein, mitochondrial	22.9237	22.9536	22.7495	23.0155	22.7022	23.0703	22.8382	23.1636	28	22.9271	22.8034	23.0507	8	4	4
2.57091	0.39368	4.90919	P58404	Strn4	STRN4_MOUSE	Striatin-4	20.5319	21.0348	20.6609	21.0554	20.8588	21.2088	20.764	21.0913	6	20.9008	20.7039	21.0976	8	4	4
2.21777	-0.60806	-4.14325	P58468	Fam207a	F207A_MOUSE	Protein FAM207A	20.1242	19.435	20.2933	19.854	20.4445	19.9224	20.5814	19.7998	3	20.0568	20.3608	19.7528	8	4	4
3.18286	0.584315	6.45267	P58742	Aaas	AAAS_MOUSE	Aladin	21.5119	21.9351	21.4176	22.1886	21.6261	22.2344	21.6754	22.21	10	21.8499	21.5577	22.1421	8	4	4
3.53431	0.372994	7.49232	P58771	Tpm1	TPM1_MOUSE	Tropomyosin alpha-1 chain	26.8108	27.2594	26.9431	27.3287	26.9879	27.3288	27.022	27.3389	25	27.1274	26.9409	27.3139	8	4	4
6.23825	0.905821	21.9912	P58802	Tbc1d10a	TB10A_MOUSE	TBC1 domain family member 10A	20.838	21.7138	20.8167	21.6741	20.8728	21.7403	20.835	21.8577	7	21.2935	20.8406	21.7465	8	4	4
2.41874	0.581907	4.56939	P58854	Tubgcp3	GCP3_MOUSE	Gamma-tubulin complex component 3	20.2765	20.9339	20.4534	21.0366	20.7428	21.1535	20.6172	21.2935	5	20.8134	20.5224	21.1044	8	4	4
1.34973	0.269071	2.52973	P58871	Tnks1bp1	TB182_MOUSE	182 kDa tankyrase-1-binding protein	20.9199	21.4107	21.108	21.4669	21.3243	21.4921	21.3757	21.4345	26	21.3165	21.182	21.4511	8	4	4
2.36964	0.5614	4.46298	P58929	Gmeb2	GMEB2_MOUSE	Glucocorticoid modulatory element-binding protein 2	22.1276	22.5501	21.8863	22.5832	22.3168	22.8861	22.2503	22.8072	4	22.426	22.1453	22.7067	8	4	4
3.90759	1.07231	8.74553	P59017	Bcl2l13	B2L13_MOUSE	Bcl-2-like protein 13	21.6043	22.4647	21.5354	22.481	21.2432	22.3072	21.1557	22.5751	5	21.9208	21.3847	22.457	8	4	4
1.57699	-1.03339	-2.92422	P59108	Cpne2	CPNE2_MOUSE	Copine-2	18.7801	17.4986	19.0213	18.4155	19.5397	18.8131	19.7332	18.2135	2	19.2686	19.2686	NaN	4	4	0
3.36024	0.424652	6.96168	P59110	Senp1	SENP1_MOUSE	Sentrin-specific protease 1	19.715	20.1047	19.5756	20.23	19.7717	20.1271	19.8279	20.1269	11	19.9349	19.7225	20.1472	8	4	4
3.756	-1.81078	-8.21655	P59113	Fermt1	FERM1_MOUSE	Fermitin family homolog 1	19.2643	17.5519	19.2589	18.0891	19.6291	17.1026	19.4551	17.6208	2	19.4019	19.4019	NaN	4	4	0
5.42501	-0.420916	-16.0199	P59242	Cgn	CING_MOUSE	Cingulin	23.37	22.9313	23.3124	22.8588	23.3151	22.9623	23.359	22.9204	43	23.1287	23.3391	22.9182	8	4	4
1.48813	0.31984	2.76822	P59481	Lman2l	LMA2L_MOUSE	VIP36-like protein	20.8824	21.0616	21.0284	21.0568	20.6784	21.0958	20.7635	21.4179	2	20.9981	20.8382	21.158	8	4	4
1.94154	-0.461701	-3.59456	P59672	Anks1a	ANS1A_MOUSE	Ankyrin repeat and SAM domain-containing protein 1A	20.1752	19.7753	20.257	19.9789	20.5798	20.0455	20.6294	19.9949	8	20.1795	20.4103	19.9486	8	4	4
4.06727	0.192543	9.33468	P59708	Sf3b6	SF3B6_MOUSE	Splicing factor 3B subunit 6	23.9341	24.1435	23.9072	24.1114	23.9131	24.0872	23.9699	24.1524	6	24.0274	23.9311	24.1236	8	4	4
2.88061	-1.07528	-5.65213	P59759	Mrtfb	MRTFB_MOUSE	Myocardin-related transcription factor B	20.914	20.0982	21.1757	20.0913	21.5903	20.4763	21.591	20.304	6	20.7801	21.3177	20.2424	8	4	4
1.71927	0.289102	3.17955	P59997	Kdm2a	KDM2A_MOUSE	Lysine-specific demethylase 2A	19.7557	20.1378	19.7891	20.1647	20.0814	20.2749	20.046	20.2513	9	20.0626	19.9181	20.2072	8	4	4
2.72888	0.282377	5.27908	P59999	Arpc4	ARPC4_MOUSE	Actin-related protein 2/3 complex subunit 4	23.6505	24.0082	23.7037	23.9979	23.8411	24.0666	23.84	24.0921	7	23.9	23.7588	24.0412	8	4	4
1.64101	0.153998	3.0382	P60122	Ruvbl1	RUVB1_MOUSE	RuvB-like 1	23.7965	23.9931	23.8301	24.0024	23.9319	24.058	23.9835	24.1044	24	23.9625	23.8855	24.0395	8	4	4
3.76745	0.698342	8.2555	P60605	Ube2g2	UB2G2_MOUSE	Ubiquitin-conjugating enzyme E2 G2	20.7737	21.6022	20.7736	21.5618	20.9663	21.6553	21.1128	21.6005	2	21.2558	20.9066	21.605	8	4	4
3.26921	0.585288	6.69661	P60670	Nploc4	NPL4_MOUSE	Nuclear protein localization protein 4 homolog	22.0568	22.7209	22.1664	22.8435	22.3541	22.8941	22.3917	22.8517	15	22.5349	22.2423	22.8276	8	4	4
2.68276	0.157718	5.16918	P60710;P63260	Actb;Actg1	ACTB_MOUSE;ACTG_MOUSE	Actin, cytoplasmic 1	29.5606	29.7608	29.6285	29.7287	29.6737	29.7822	29.5963	29.8183	12	29.6936	29.6148	29.7725	8	4	4
2.21813	2.26907	4.14398	P60762	Morf4l1	MO4L1_MOUSE	Mortality factor 4-like protein 1	17.6059	20.682	20.0338	20.7504	18.3108	20.5961	17.8915	20.8896	2	20.5904	20.0338	20.7295	5	1	4
1.61804	0.287402	2.99714	P60766	Cdc42	CDC42_MOUSE	Cell division control protein 42 homolog	24.7288	24.9817	25.0205	25.1472	24.6888	25.0032	24.6202	25.0758	10	24.9083	24.7646	25.052	8	4	4
2.44367	-0.483643	-4.62401	P60843	Eif4a1	IF4A1_MOUSE	Eukaryotic initiation factor 4A-I	26.7569	26.3554	26.846	26.4713	27.1015	26.4636	27.1226	26.6022	20	26.7149	26.9568	26.4731	8	4	4
2.88247	0.356289	5.65681	P60898	Polr2i	RPB9_MOUSE	DNA-directed RNA polymerase II subunit RPB9	22.5941	22.882	22.4083	22.8655	22.5623	23.0201	22.6421	22.8644	6	22.7299	22.5517	22.908	8	4	4
3.96575	0.633379	8.95622	P61021	Rab5b	RAB5B_MOUSE	Ras-related protein Rab-5B	22.2282	22.7909	22.3993	22.8999	22.1387	22.8103	22.1452	22.9438	3	22.5445	22.2278	22.8612	8	4	4
2.83007	1.00778	5.52583	P61022	Chp1	CHP1_MOUSE	Calcineurin B homologous protein 1	18.4432	19.0154	18.2671	19.3327	17.9739	18.9063	17.7403	19.2011	3	18.7009	18.1502	19.1139	7	3	4
4.74871	0.943276	12.2718	P61028	Rab8b	RAB8B_MOUSE	Ras-related protein Rab-8B	21.4161	22.5602	21.7317	22.4794	21.5368	22.4888	21.6745	22.6038	4	22.0614	21.5898	22.533	8	4	4
2.11955	-0.60096	-3.94354	P61087	Ube2k	UBE2K_MOUSE	Ubiquitin-conjugating enzyme E2 K	22.459	22.1248	22.6931	22.1973	23.055	22.3245	23.058	22.2147	11	22.5158	22.8163	22.2153	8	4	4
3.63297	0.453408	7.80765	P61161	Actr2	ARP2_MOUSE	Actin-related protein 2	22.7071	23.0642	22.6907	23.1153	22.7343	23.3122	22.7693	23.2233	13	22.952	22.7253	23.1788	8	4	4
2.49623	-0.317981	-4.74048	P61588	Rnd3	RND3_MOUSE	Rho-related GTP-binding protein RhoE	18.4522	18.317	18.6259	18.1646	18.7022	18.2994	18.6258	18.3533	5	18.4425	18.6015	18.2836	8	4	4
4.17546	-0.862118	-9.75357	P61600	Naa20	NAA20_MOUSE	N-alpha-acetyltransferase 20	20.869	19.8644	20.9065	20.0535	20.9643	20.0871	20.9886	20.275	2	20.501	20.9321	20.07	8	4	4
3.1716	0.775328	6.42138	P61750	Arf4	ARF4_MOUSE	ADP-ribosylation factor 4	22.2921	23.1385	22.4916	23.4835	22.7602	23.302	22.5962	23.3175	3	22.9227	22.535	23.3104	8	4	4
2.02887	0.6184	3.76377	P61924	Copz1	COPZ1_MOUSE	Coatomer subunit zeta-1	21.3848	22.0936	21.4938	22.3726	21.6307	22.3974	22.0527	22.1719	2	21.9497	21.6405	22.2589	8	4	4
1.98313	0.346461	3.67468	P61957	Sumo2	SUMO2_MOUSE	Small ubiquitin-related modifier 2	20.9598	21.4881	20.9983	21.3568	21.1907	21.3643	21.2717	21.597	2	21.2783	21.1051	21.4516	8	4	4
1.55133	-0.148025	-2.87891	P61965	Wdr5	WDR5_MOUSE	WD repeat-containing protein 5	21.3878	21.3267	21.4474	21.277	21.4362	21.272	21.5885	21.392	6	21.391	21.465	21.3169	8	4	4
2.82501	0.424264	5.5133	P61967	Ap1s1	AP1S1_MOUSE	AP-1 complex subunit sigma-1A	20.3621	20.7343	20.1625	20.6828	20.1398	20.6346	20.433	20.7428	3	20.4865	20.2744	20.6986	8	4	4
1.40146	-0.734496	-2.6183	P61971	Nutf2	NTF2_MOUSE	Nuclear transport factor 2	24.1283	23.7359	24.3947	24.0056	24.6942	23.0472	24.6733	24.164	2	24.1054	24.4726	23.7381	8	4	4
3.44777	0.55776	7.2245	P61979	Hnrnpk	HNRPK_MOUSE	Heterogeneous nuclear ribonucleoprotein K	25.8474	26.3556	25.7651	26.4388	25.9346	26.5363	26.0702	26.5177	22	26.1832	25.9043	26.4621	8	4	4
2.53392	0.299894	4.82515	P62069	Usp46	UBP46_MOUSE	Ubiquitin carboxyl-terminal hydrolase 46	20.6882	21.0098	20.8113	21.0619	20.65	21.1031	20.9075	21.0818	2	20.9142	20.7643	21.0642	8	4	4
2.24092	-0.467937	-4.19109	P62071	Rras2	RRAS2_MOUSE	Ras-related protein R-Ras2	21.3047	20.7316	21.5394	20.8731	21.0999	20.7376	21.0864	20.8163	5	21.0236	21.2576	20.7897	8	4	4
2.35691	0.279187	4.43566	P62075	Timm13	TIM13_MOUSE	Mitochondrial import inner membrane translocase subunit Tim13	23.8005	23.9146	23.6571	23.8733	23.5962	23.9133	23.5727	24.0421	3	23.7962	23.6566	23.9358	8	4	4
6.20254	0.561187	21.6886	P62077	Timm8b	TIM8B_MOUSE	Mitochondrial import inner membrane translocase subunit Tim8 B	23.0386	23.5757	22.986	23.4983	22.9831	23.575	22.9994	23.6028	5	23.2824	23.0018	23.563	8	4	4
2.84718	0.28076	5.56837	P62137	Ppp1ca	PP1A_MOUSE	Serine/threonine-protein phosphatase PP1-alpha catalytic subunit	23.4581	23.7846	23.4525	23.7997	23.5836	23.8365	23.6487	23.8451	22	23.6761	23.5357	23.8165	8	4	4
1.58119	-0.183554	-2.93165	P62141	Ppp1cb	PP1B_MOUSE	Serine/threonine-protein phosphatase PP1-beta catalytic subunit	24.1321	24.0241	24.0317	23.8264	24.1901	23.9172	24.19	24.042	5	24.0442	24.136	23.9524	8	4	4
2.17395	0.432381	4.05349	P62196	Psmc5	PRS8_MOUSE	26S proteasome regulatory subunit 8	24.709	25.2701	24.9508	25.3722	25.0933	25.5166	25.1126	25.4364	21	25.1826	24.9664	25.3988	8	4	4
2.48735	-0.23558	-4.72068	P62264	Rps14	RS14_MOUSE	40S ribosomal protein S14	22.5491	22.3122	22.661	22.3516	22.5343	22.3903	22.4858	22.2337	5	22.4397	22.5575	22.3219	8	4	4
2.08028	6.57213	3.86517	P62307	Snrpf	RUXF_MOUSE	Small nuclear ribonucleoprotein F	17.2741	25.6023	17.9489	25.8582	24.3643	25.969	17.5629	26.0092	2	25.5606	24.3643	25.8597	5	1	4
3.16569	0.297831	6.40498	P62309	Snrpg	RUXG_MOUSE	Small nuclear ribonucleoprotein G	24.1706	24.5553	24.1903	24.4475	24.1577	24.4774	24.3219	24.5516	3	24.359	24.2101	24.508	8	4	4
4.08297	0.297925	9.39445	P62313	Lsm6	LSM6_MOUSE	U6 snRNA-associated Sm-like protein LSm6	22.5602	22.7887	22.4542	22.799	22.5689	22.866	22.5165	22.8377	6	22.6739	22.5249	22.8228	8	4	4
2.89757	0.410478	5.69498	P62315	Snrpd1	SMD1_MOUSE	Small nuclear ribonucleoprotein Sm D1	25.2276	25.7952	25.2256	25.6536	25.4503	25.7527	25.4472	25.7911	4	25.5429	25.3377	25.7482	8	4	4
3.5207	0.404077	7.44966	P62317	Snrpd2	SMD2_MOUSE	Small nuclear ribonucleoprotein Sm D2	25.4962	25.936	25.4742	25.9523	25.6026	26.0125	25.697	25.9855	10	25.7695	25.5675	25.9716	8	4	4
3.63401	0.297997	7.81104	P62320	Snrpd3	SMD3_MOUSE	Small nuclear ribonucleoprotein Sm D3	25.5736	25.8989	25.4652	25.8503	25.6246	25.8703	25.6131	25.8489	7	25.7181	25.5691	25.8671	8	4	4
1.51221	0.236112	2.81024	P62331	Arf6	ARF6_MOUSE	ADP-ribosylation factor 6	21.1567	21.4524	21.3391	21.6418	21.2728	21.2933	21.2276	21.5532	6	21.3671	21.2491	21.4852	8	4	4
1.87807	0.385678	3.47386	P62334	Psmc6	PRS10_MOUSE	26S proteasome regulatory subunit 10B	22.371	22.8615	22.5629	22.992	22.7692	23.1319	22.7711	23.0315	16	22.8114	22.6185	23.0042	8	4	4
4.54656	0.670518	11.3226	P62484	Abi2	ABI2_MOUSE	Abl interactor 2	18.987	19.732	19.0918	19.8181	19.2437	19.7585	19.145	19.8409	3	19.4521	19.1169	19.7874	8	4	4
1.92521	0.203358	3.56333	P62488	Polr2g	RPB7_MOUSE	DNA-directed RNA polymerase II subunit RPB7	21.1141	21.3333	21.1299	21.4387	21.2866	21.3172	21.2258	21.4807	6	21.2908	21.1891	21.3925	8	4	4
3.74036	0.45853	8.16355	P62743	Ap2s1	AP2S1_MOUSE	AP-2 complex subunit sigma	23.8147	24.2263	23.6656	24.2559	23.9184	24.3151	23.7878	24.2232	3	24.0259	23.7966	24.2552	8	4	4
2.23761	-1.19451	-4.18424	P62761	Vsnl1	VISL1_MOUSE	Visinin-like protein 1	18.4488	17.8539	18.4562	16.9646	18.9809	17.1862	18.8805	17.9837	3	18.6916	18.6916	NaN	4	4	0
2.28992	-0.533689	-4.29343	P62806	H4c1	H4_MOUSE	Histone H4	28.7033	28.0587	28.7725	28.5495	28.8072	28.1064	28.6353	28.069	12	28.4627	28.7296	28.1959	8	4	4
1.80346	0.249098	3.33426	P62814	Atp6v1b2	VATB2_MOUSE	V-type proton ATPase subunit B, brain isoform	22.4988	22.8493	22.6039	22.8577	22.7745	22.9744	22.768	22.9601	14	22.7858	22.6613	22.9104	8	4	4
4.16259	0.703538	9.70288	P62821	Rab1A	RAB1A_MOUSE	Ras-related protein Rab-1A	23.8469	24.4285	24.0036	24.5474	23.8271	24.6095	23.7631	24.6694	12	24.212	23.8602	24.5637	8	4	4
1.57107	-0.42869	-2.91375	P62827	Ran	RAN_MOUSE	GTP-binding nuclear protein Ran	27.3773	27.0875	27.4392	27.2192	27.7972	27.2935	27.9586	27.2574	13	27.4287	27.6431	27.2144	8	4	4
1.43317	-0.288924	-2.6729	P62830	Rpl23	RL23_MOUSE	60S ribosomal protein L23	25.1157	24.992	25.2875	25.1243	25.5212	25.071	25.5522	25.1337	4	25.2247	25.3692	25.0802	8	4	4
1.46858	0.290507	2.73421	P62835	Rap1a	RAP1A_MOUSE	Ras-related protein Rap-1A	24.7235	24.9331	24.9073	25.0638	24.4994	24.8351	24.5312	24.9915	9	24.8106	24.6654	24.9559	8	4	4
3.94318	0.725992	8.87392	P62874	Gnb1	GBB1_MOUSE	Guanine nucleotide-binding protein G(I)/G(S)/G(T) subunit beta-1	23.3181	24.2333	23.6305	24.0963	23.4834	24.3155	23.5646	24.2556	5	23.8622	23.4992	24.2252	8	4	4
4.45039	0.343812	10.8954	P62880	Gnb2	GBB2_MOUSE	Guanine nucleotide-binding protein G(I)/G(S)/G(T) subunit beta-2	25.5215	25.8581	25.4536	25.769	25.4213	25.8472	25.477	25.7744	12	25.6403	25.4684	25.8122	8	4	4
1.9449	0.269682	3.601	P62983	Rps27a	RS27A_MOUSE	Ubiquitin-40S ribosomal protein S27a	23.8039	24.0472	23.8656	24.2226	23.9819	24.2747	24.049	24.2346	9	24.0599	23.9251	24.1948	8	4	4
2.0599	0.146017	3.82481	P62996	Tra2b	TRA2B_MOUSE	Transformer-2 protein homolog beta	22.7181	22.713	22.5877	22.8039	22.6329	22.8338	22.6444	22.8163	8	22.7188	22.6458	22.7918	8	4	4
1.62464	0.39612	3.00892	P63002	Tle5	TLE5_MOUSE	TLE family member 5	17.6596	18.303	18.0049	18.3117	18.0562	18.3978	18.237	18.5297	3	18.1875	17.9894	18.3856	8	4	4
6.04713	0.877103	20.4185	P63011	Rab3a	RAB3A_MOUSE	Ras-related protein Rab-3A	19.889	20.7103	19.9934	20.8442	19.9505	20.8163	19.9055	20.8761	3	20.3732	19.9346	20.8117	8	4	4
4.4385	1.14883	10.8436	P63024	Vamp3	VAMP3_MOUSE	Vesicle-associated membrane protein 3	20.0756	21.2404	20.4764	21.3832	20.2596	21.463	20.2343	21.5547	5	20.8359	20.2615	21.4103	8	4	4
2.7368	-0.27422	-5.29811	P63034	Cyth2	CYH2_MOUSE	Cytohesin-2	21.2505	21.0115	21.2851	20.9904	21.3472	21.1512	21.4211	21.0538	6	21.1888	21.326	21.0517	8	4	4
2.92958	-0.769278	-5.77648	P63038	Hspd1	CH60_MOUSE	60 kDa heat shock protein, mitochondrial	28.2641	27.6872	28.3042	27.6467	28.0989	27.2828	28.2193	27.1926	33	27.837	28.2216	27.4523	8	4	4
6.55707	1.01472	24.8826	P63094;Q6R0H7	Gnas	GNAS1_MOUSE;GNAS2_MOUSE	Guanine nucleotide-binding protein G(s) subunit alpha isoforms short	22.6979	23.6544	22.7618	23.7116	22.5794	23.7086	22.6523	23.6757	14	23.1802	22.6728	23.6876	8	4	4
2.66724	-0.857637	-5.13258	P63158	Hmgb1	HMGB1_MOUSE	High mobility group protein B1	24.377	23.7769	24.6522	23.8585	25.0118	24.0741	25.0171	23.918	8	24.3357	24.7645	23.9069	8	4	4
4.23179	0.442973	9.97828	P63166	Sumo1	SUMO1_MOUSE	Small ubiquitin-related modifier 1	24.6966	25.0336	24.5717	25.0367	24.5803	25.1086	24.7001	25.1416	4	24.8587	24.6372	25.0801	8	4	4
1.38951	0.255579	2.59777	P63268	Actg2	ACTH_MOUSE	Actin, gamma-enteric smooth muscle	23.9636	24.108	23.6624	24.2777	23.8463	24.1301	23.9726	23.9514	2	23.989	23.8612	24.1168	8	4	4
4.41368	0.936001	10.7362	P63321	Rala	RALA_MOUSE	Ras-related protein Ral-A	23.8677	24.7892	24.0886	24.9369	23.7285	24.7279	23.8411	24.8159	8	24.3495	23.8815	24.8175	8	4	4
1.34787	0.152655	2.52655	P63323	Rps12	RS12_MOUSE	40S ribosomal protein S12	26.0125	26.2509	26.1504	26.2962	26.1909	26.3629	26.2784	26.3328	10	26.2344	26.158	26.3107	8	4	4
2.22385	0.244914	4.15579	P67778	Phb	PHB_MOUSE	Prohibitin	25.5578	25.6269	25.4305	25.5974	25.3676	25.713	25.3519	25.7501	14	25.5494	25.427	25.6719	8	4	4
4.8242	0.297435	12.6449	P68134	Acta1	ACTS_MOUSE	Actin, alpha skeletal muscle	29.1891	29.4725	29.1832	29.5466	29.2392	29.5196	29.2545	29.517	25	29.3652	29.2165	29.5139	8	4	4
1.66754	0.416924	3.08587	P69566	Ranbp9	RANB9_MOUSE	Ran-binding protein 9	19.6014	20.1178	19.8095	20.2554	20.0303	20.3869	20.101	20.4499	7	20.094	19.8856	20.3025	8	4	4
1.66877	-0.575298	-3.08809	P70122	Sbds	SBDS_MOUSE	Ribosome maturation protein SBDS	20.751	20.3277	21.0343	20.61	21.41	20.6718	21.4384	20.7231	9	20.8708	21.1584	20.5831	8	4	4
2.63761	0.306121	5.06316	P70168	Kpnb1	IMB1_MOUSE	Importin subunit beta-1	25.9565	26.223	26.07	26.34	26.1122	26.4484	26.068	26.4197	29	26.2047	26.0517	26.3578	8	4	4
6.87673	-2.96316	-28.1561	P70180	Npr3	ANPRC_MOUSE	Atrial natriuretic peptide receptor 3	23.1252	20.2172	23.3782	20.0296	22.9971	20.1399	22.9519	20.2131	18	21.6315	23.1131	20.15	8	4	4
1.50201	-0.470139	-2.79242	P70182	Pip5k1a	PI51A_MOUSE	Phosphatidylinositol 4-phosphate 5-kinase type-1 alpha	20.8341	19.832	20.8051	20.5184	20.8428	20.5052	20.6937	20.4393	7	20.5588	20.7939	20.3238	8	4	4
1.56592	0.593395	2.90464	P70188	Kifap3	KIFA3_MOUSE	Kinesin-associated protein 3	19.0641	19.8077	19.2506	20.0553	19.7143	20.1637	19.8329	20.2088	6	19.7622	19.4655	20.0589	8	4	4
1.41067	0.772304	2.63413	P70191	Traf5	TRAF5_MOUSE	TNF receptor-associated factor 5	18.1781	18.0167	17.3803	18.0384	17.1021	18.2543	16.8836	18.324	3	17.7698	16.9929	18.1583	6	2	4
3.41699	-0.39259	-7.13118	P70213	Fv1	FV1_MOUSE	Friend virus susceptibility protein 1	20.121	19.7812	20.1879	19.7439	20.1036	19.6666	20.2362	19.8867	4	19.9659	20.1622	19.7696	8	4	4
5.08661	1.22561	14.0263	P70227	Itpr3	ITPR3_MOUSE	Inositol 1,4,5-trisphosphate receptor type 3	18.91	20.0405	19.0098	20.0353	18.7152	19.9851	18.6674	20.1439	18	19.4384	18.8256	20.0512	8	4	4
2.49243	0.370686	4.73199	P70261	Pald1	PALD_MOUSE	Paladin	21.1827	21.5229	21.3684	21.6757	21.3924	21.8247	21.3197	21.7226	5	21.5011	21.3158	21.6865	8	4	4
2.66965	0.704382	5.13825	P70268	Pkn1	PKN1_MOUSE	Serine/threonine-protein kinase N1	19.3976	20.1707	19.6246	20.3391	19.8214	20.5552	19.8755	20.4715	5	20.032	19.6798	20.3841	8	4	4
3.07886	0.751375	6.16809	P70271	Pdlim4	PDLI4_MOUSE	PDZ and LIM domain protein 4	21.9317	22.8085	22.1504	22.8584	22.3668	23.0334	22.3402	23.0943	11	22.573	22.1973	22.9487	8	4	4
6.06904	-0.971362	-20.593	P70275	Sema3e	SEM3E_MOUSE	Semaphorin-3E	20.8714	19.862	20.9331	19.8712	20.7305	19.8981	20.798	19.8163	12	20.3476	20.8332	19.8619	8	4	4
3.45953	-0.307548	-7.26044	P70279	Surf6	SURF6_MOUSE	Surfeit locus protein 6	21.9367	21.6189	21.8766	21.6757	21.9788	21.7079	22.003	21.5625	14	21.795	21.9488	21.6412	8	4	4
2.32986	0.451787	4.37789	P70280	Vamp7	VAMP7_MOUSE	Vesicle-associated membrane protein 7	21.2761	21.6339	21.6083	21.8462	21.277	21.8454	21.2509	21.8939	4	21.579	21.3531	21.8049	8	4	4
1.33315	-1.58198	-2.50147	P70284	Tgif1	TGIF1_MOUSE	Homeobox protein TGIF1	19.929	19.649	19.9688	19.443	20.1198	17.1233	20.2256	17.6999	2	19.8892	20.0608	19.546	6	4	2
2.66576	0.814785	5.12908	P70290	Mpp1	EM55_MOUSE	55 kDa erythrocyte membrane protein	19.1435	20.1519	19.2162	20.3567	19.7362	20.3325	19.6409	20.1548	7	19.8416	19.4342	20.249	8	4	4
3.41464	0.496481	7.12409	P70297	Stam	STAM1_MOUSE	Signal transducing adapter molecule 1	20.1153	20.5358	20.1709	20.7605	20.1698	20.7538	20.3259	20.7179	2	20.4437	20.1955	20.692	8	4	4
1.71467	0.291075	3.17118	P70318	Tial1	TIAR_MOUSE	Nucleolysin TIAR	20.2028	20.5232	20.3454	20.6908	20.4784	20.7048	20.5231	20.7952	3	20.533	20.3874	20.6785	8	4	4
3.36671	0.299887	6.98085	P70333	Hnrnph2	HNRH2_MOUSE	Heterogeneous nuclear ribonucleoprotein H2	21.8753	22.1985	21.8188	22.1723	21.8579	22.2338	21.9972	22.1442	6	22.0373	21.8873	22.1872	8	4	4
2.49858	0.496768	4.74574	P70336	Rock2	ROCK2_MOUSE	Rho-associated protein kinase 2	21.0213	21.6124	21.2391	21.7224	21.4008	21.8699	21.3815	21.8251	37	21.5091	21.2607	21.7575	8	4	4
1.97754	0.505393	3.66388	P70349	Hint1	HINT1_MOUSE	Histidine triad nucleotide-binding protein 1	22.2714	22.8732	22.2681	22.9838	22.757	23.1167	22.6635	23.0078	4	22.7427	22.49	22.9954	8	4	4
1.93768	0.421402	3.58718	P70362	Ufd1	UFD1_MOUSE	Ubiquitin recognition factor in ER-associated degradation protein 1	22.6705	23.2237	22.8476	23.2856	23.0674	23.4449	23.1198	23.4367	7	23.137	22.9263	23.3477	8	4	4
3.55872	1.30543	7.56931	P70371	Terf1	TERF1_MOUSE	Telomeric repeat-binding factor 1	17.8059	19.016	17.1902	19.143	17.8044	18.8612	17.8518	18.8538	3	18.3158	17.6631	18.9685	8	4	4
4.48376	0.651259	11.0419	P70388	Rad50	RAD50_MOUSE	DNA repair protein RAD50	21.496	22.1893	21.5163	22.1875	21.6483	22.2691	21.6986	22.3183	45	21.9154	21.5898	22.2411	8	4	4
4.59021	0.571173	11.5217	P70399	Tp53bp1	TP53B_MOUSE	TP53-binding protein 1	22.3881	23.041	22.3441	22.9501	22.468	23.004	22.5474	23.0372	30	22.7225	22.4369	23.0081	8	4	4
2.91962	-2.21144	-5.75104	P70419	Galnt3	GALT3_MOUSE	Polypeptide N-acetylgalactosaminyltransferase 3	19.9656	17.8038	20.18	16.6137	19.5803	17.912	19.7318	18.2825	8	19.1956	19.8644	17.8579	6	4	2
3.42558	0.856689	7.15713	P70424	Erbb2	ERBB2_MOUSE	Receptor tyrosine-protein kinase erbB-2	20.0552	20.8399	20.3497	20.9464	19.8847	20.8123	19.8602	20.9779	13	20.4658	20.0374	20.8941	8	4	4
3.93347	-1.84831	-8.83873	P70444	Bid	BID_MOUSE	BH3-interacting domain death agonist	18.9754	16.9081	19.1222	17.5047	19.4742	17.7432	19.3668	17.3894	3	18.5108	19.2347	17.5458	7	4	3
1.53151	1.78156	2.84406	P70452	Stx4	STX4_MOUSE	Syntaxin-4	16.9233	20.4754	19.7144	20.5867	19.3112	20.4606	19.0762	20.6286	3	20.0362	19.3673	20.5379	7	3	4
2.54802	-0.487808	-4.85708	P70460	Vasp	VASP_MOUSE	Vasodilator-stimulated phosphoprotein	20.3703	19.8941	20.4587	20.0286	20.6535	20.1948	20.6945	20.1082	10	20.3003	20.5442	20.0564	8	4	4
2.35599	0.810926	4.43368	P70665	Siae	SIAE_MOUSE	Sialate O-acetylesterase	19.5717	19.9992	19.3137	19.8153	18.8566	19.9812	18.8714	20.0615	3	19.5588	19.1534	19.9643	8	4	4
1.84233	-0.387663	-3.40669	P70671	Irf3	IRF3_MOUSE	Interferon regulatory factor 3	19.648	19.2439	19.7257	19.3664	19.9896	19.58	19.9301	19.5525	4	19.6295	19.8233	19.4357	8	4	4
7.22116	1.78669	32.1596	P70699	Gaa	LYAG_MOUSE	Lysosomal alpha-glucosidase	22.4003	24.1147	22.2444	23.9919	22.3121	24.1018	22.319	24.2142	17	23.2123	22.319	24.1057	8	4	4
3.30903	-0.417632	-6.81157	P70700	Polr1b	RPA2_MOUSE	DNA-directed RNA polymerase I subunit RPA2	20.9678	20.6126	20.9511	20.7021	21.1328	20.6517	21.1671	20.5818	9	20.8459	21.0547	20.6371	8	4	4
3.20279	0.28847	6.50835	P81117	Nucb2	NUCB2_MOUSE	Nucleobindin-2	21.1767	21.4067	21.1713	21.3239	21.0482	21.4661	21.0893	21.4426	12	21.2656	21.1214	21.4099	8	4	4
3.79656	-0.722908	-8.3553	P81122	Irs2	IRS2_MOUSE	Insulin receptor substrate 2	20.5057	19.6367	20.6363	19.8805	20.6221	20	20.6038	19.9591	6	20.2305	20.592	19.8691	8	4	4
1.31912	-0.278522	-2.47761	P83741	Wnk1	WNK1_MOUSE	Serine/threonine-protein kinase WNK1	21.2831	21.2012	21.5331	21.326	21.7216	21.3355	21.7524	21.3135	18	21.4333	21.5726	21.2941	8	4	4
3.54867	0.254709	7.53754	P83870	Phf5a	PHF5A_MOUSE	PHD finger-like domain-containing protein 5A	23.4937	23.7161	23.4411	23.6673	23.3659	23.6825	23.4872	23.7409	5	23.5743	23.447	23.7017	8	4	4
2.03041	0.532304	3.76679	P83887	Tubg1	TBG1_MOUSE	Tubulin gamma-1 chain	21.7639	22.4474	21.9782	22.5806	22.2928	22.6899	22.275	22.7212	9	22.3436	22.0775	22.6098	8	4	4
6.35065	0.873436	22.9709	P83917	Cbx1	CBX1_MOUSE	Chromobox protein homolog 1	24.4791	25.3657	24.4187	25.2892	24.4747	25.3712	24.5619	25.4021	7	24.9203	24.4836	25.357	8	4	4
1.73539	0.483452	3.20896	P84078	Arf1	ARF1_MOUSE	ADP-ribosylation factor 1	20.7039	21.6014	21.016	21.6377	21.3228	21.4638	21.3061	21.5797	3	21.3289	21.0872	21.5706	8	4	4
5.16673	0.655919	14.4757	P84091	Ap2m1	AP2M1_MOUSE	AP-2 complex subunit mu	22.8802	23.4472	22.9124	23.5375	22.7668	23.5822	22.9199	23.5359	21	23.1978	22.8698	23.5257	8	4	4
2.7541	0.560953	5.33982	P84096	Rhog	RHOG_MOUSE	Rho-related GTP-binding protein RhoG	19.3775	20.1482	19.7546	20.2067	19.5602	20.1877	19.8408	20.2343	4	19.9138	19.6333	20.1942	8	4	4
3.39814	0.327271	7.07451	P84104	Srsf3	SRSF3_MOUSE	Serine/arginine-rich splicing factor 3	26.6647	26.9501	26.637	26.9639	26.6227	26.9907	26.7668	27.0954	4	26.8364	26.6728	27.0001	8	4	4
2.22096	3.08436	4.14983	P85094	Isoc2a	ISC2A_MOUSE	Isochorismatase domain-containing protein 2A	17.7955	21.6974	16.7981	21.6368	19.8511	21.5617	19.6843	21.5706	5	21.0003	19.7677	21.6166	6	2	4
4.69265	0.861644	12.0014	P97287	Mcl1	MCL1_MOUSE	Induced myeloid leukemia cell differentiation protein Mcl-1 homolog	19.0574	20.1916	19.2471	20.0212	19.2494	19.9212	19.1917	20.0582	4	19.6172	19.1864	20.048	8	4	4
2.12394	0.388247	3.95237	P97300	Nptn	NPTN_MOUSE	Neuroplastin	19.6047	19.9249	19.6662	19.8486	19.2885	19.8422	19.3276	19.8242	4	19.6659	19.4717	19.86	8	4	4
3.52263	-0.422953	-7.4557	P97304	Polr1d	RPAC2_MOUSE	DNA-directed RNA polymerases I and III subunit RPAC2	21.7348	21.4068	21.7613	21.4811	21.9155	21.4075	21.8893	21.3137	8	21.6138	21.8252	21.4023	8	4	4
2.22239	0.479612	4.15278	P97310	Mcm2	MCM2_MOUSE	DNA replication licensing factor MCM2	24.3431	24.9116	24.4054	24.9079	24.6496	25.021	24.7258	25.2018	25	24.7708	24.531	25.0106	8	4	4
2.22593	0.492848	4.16007	P97311	Mcm6	MCM6_MOUSE	DNA replication licensing factor MCM6	24.2463	24.8813	24.4177	24.9154	24.648	25.0013	24.6725	25.1578	27	24.7425	24.4961	24.989	8	4	4
2.31317	0.615916	4.34248	P97313	Prkdc	PRKDC_MOUSE	DNA-dependent protein kinase catalytic subunit	19.1826	19.6972	19.4227	19.9447	19.5477	19.9204	19.1613	20.2156	7	19.6365	19.3286	19.9445	8	4	4
4.18674	0.865762	9.7982	P97314	Csrp2	CSRP2_MOUSE	Cysteine and glycine-rich protein 2	19.4677	20.3569	19.5016	20.3974	19.7163	20.4551	19.6934	20.6327	7	20.0276	19.5948	20.4605	8	4	4
5.5693	-1.27259	-16.9501	P97326	Cdh6	CADH6_MOUSE	Cadherin-6	21.4009	20.0683	21.5995	20.2704	21.3721	20.1617	21.5199	20.3016	8	20.8368	21.4731	20.2005	8	4	4
3.41733	0.356577	7.13222	P97329	Kif20a	KI20A_MOUSE	Kinesin-like protein KIF20A	20.8108	21.1582	20.6707	21.1979	20.8643	21.1767	20.8644	21.1036	12	20.9808	20.8025	21.1591	8	4	4
2.00359	0.430623	3.71441	P97348	Rhod	RHOD_MOUSE	Rho-related GTP-binding protein RhoD	20.1652	20.3036	20.3109	20.6674	19.9694	20.5664	19.9554	20.586	3	20.3155	20.1002	20.5308	8	4	4
4.55788	4.31194	11.374	P97352	S100a13	S10AD_MOUSE	Protein S100-A13	16.7466	21.58	17.2009	21.8428	18.3026	22.2064	17.9894	21.8581	2	21.8718	NaN	21.8718	4	0	4
2.25738	-0.629698	-4.22531	P97355	Sms	SPSY_MOUSE	Spermine synthase	20.1869	19.6617	20.3769	19.9464	20.709	20.0086	20.7013	19.8386	6	20.1787	20.4935	19.8638	8	4	4
1.86858	0.435137	3.45598	P97363	Sptlc2	SPTC2_MOUSE	Serine palmitoyltransferase 2	20.1797	20.7016	20.6511	20.7415	20.4445	20.9613	20.4194	21.0308	8	20.6412	20.4237	20.8588	8	4	4
2.09964	0.262491	3.90371	P97366	Evi5	EVI5_MOUSE	Ecotropic viral integration site 5 protein	17.9877	18.2578	17.9859	18.2794	18.1923	18.2336	17.9769	18.422	5	18.1669	18.0357	18.2982	8	4	4
1.42722	-1.4221	-2.66263	P97367;Q60954	Meis1;Meis2	MEIS1_MOUSE;MEIS2_MOUSE	Homeobox protein Meis2	19.7851	19.0028	19.952	19.0888	20.0838	16.9871	20.1381	19.192	3	19.6061	19.9898	19.0945	7	4	3
3.51093	1.15383	7.41918	P97370	Atp1b3	AT1B3_MOUSE	Sodium/potassium-transporting ATPase subunit beta-3	21.2013	22.1477	21.3593	22.2692	20.7202	22.1098	20.8241	22.1935	5	21.6032	21.0262	22.1801	8	4	4
2.70915	0.663898	5.23187	P97377	Cdk2	CDK2_MOUSE	Cyclin-dependent kinase 2	20.1605	20.7298	20.1971	20.8975	20.3516	21.1508	20.5171	21.1038	8	20.6385	20.3066	20.9705	8	4	4
1.43074	0.131744	2.66871	P97386	Lig3	DNLI3_MOUSE	DNA ligase 3	21.6322	21.8283	21.5602	21.8146	21.7081	21.7178	21.7509	21.8177	19	21.7287	21.6628	21.7946	8	4	4
3.70091	0.30936	8.03127	P97390	Vps45	VPS45_MOUSE	Vacuolar protein sorting-associated protein 45	21.4279	21.6513	21.3915	21.6781	21.3872	21.7485	21.4445	21.8105	17	21.5674	21.4128	21.7221	8	4	4
3.33544	-1.13097	-6.88864	P97393	Arhgap5	RHG05_MOUSE	Rho GTPase-activating protein 5	19.0836	17.4701	18.8954	18.1211	19.1137	17.8527	19.0189	18.1438	3	19.0279	19.0279	NaN	4	4	0
1.83979	-2.46282	-3.40194	P97411	Ica1	ICA69_MOUSE	Islet cell autoantigen 1	19.7097	18.1516	19.7351	15.508	20.122	18.8145	20.0024	17.2438	2	19.8923	19.8923	NaN	4	4	0
2.42833	1.01232	4.59034	P97433	Arhgef28	ARG28_MOUSE	Rho guanine nucleotide exchange factor 28	18.1598	19.395	18.8222	19.6919	18.8619	20.019	18.9357	19.7228	3	19.2011	18.6949	19.7072	8	4	4
4.47633	0.561749	11.0091	P97434	Mprip	MPRIP_MOUSE	Myosin phosphatase Rho-interacting protein	22.138	22.735	22.208	22.7438	22.2183	22.8612	22.338	22.8093	27	22.5064	22.2256	22.7873	8	4	4
4.51386	-2.73816	-11.1757	P97447	Fhl1	FHL1_MOUSE	Four and a half LIM domains protein 1	20.0681	17.8644	20.0641	17.4081	20.217	17.5857	20.1901	16.7285	6	18.8945	20.1348	17.2408	7	4	3
4.78873	0.447572	12.4683	P97450	Atp5pf	ATP5J_MOUSE	ATP synthase-coupling factor 6, mitochondrial	24.6354	25.0164	24.5319	25.0818	24.5837	25.0513	24.6836	25.0753	5	24.8324	24.6086	25.0562	8	4	4
4.01719	-0.558713	-9.14626	P97452	Bop1	BOP1_MOUSE	Ribosome biogenesis protein BOP1	22.5808	21.9472	22.5955	22.149	22.6161	22.1669	22.6972	21.9917	16	22.3431	22.6224	22.0637	8	4	4
2.44358	0.935869	4.6238	P97454	Smad5	SMAD5_MOUSE	Mothers against decapentaplegic homolog 5	18.8559	20.057	19.2571	20.1928	19.6997	20.4061	19.5145	20.4148	5	19.7997	19.3318	20.2677	8	4	4
1.39138	0.3678	2.60098	P97461	Rps5	RS5_MOUSE	40S ribosomal protein S5	24.4379	25.0191	24.7519	25.1003	24.9953	25.2425	24.9681	25.2625	6	24.9722	24.7883	25.1561	8	4	4
3.59466	-0.934699	-7.68392	P97480	Eya3	EYA3_MOUSE	Eyes absent homolog 3	20.0572	19.0312	19.8528	19.0105	20.2852	19.1826	20.1323	19.3645	3	19.6145	20.0819	19.1472	8	4	4
3.6727	1.02489	7.93775	P97494	Gclc	GSH1_MOUSE	Glutamate--cysteine ligase catalytic subunit	18.8454	19.8871	19.0292	20.0005	19.1702	20.2822	19.2527	20.2272	9	19.5868	19.0744	20.0993	8	4	4
2.62984	-0.25539	-5.04505	P97496	Smarcc1	SMRC1_MOUSE	SWI/SNF complex subunit SMARCC1	23.4095	23.1124	23.238	23.1104	23.3968	23.1525	23.471	23.1186	30	23.2511	23.3788	23.1234	8	4	4
3.33772	0.319594	6.89536	P97760	Polr2c	RPB3_MOUSE	DNA-directed RNA polymerase II subunit RPB3	22.8865	23.2564	22.8637	23.198	22.9851	23.2879	23.0324	23.3037	8	23.1017	22.9419	23.2615	8	4	4
2.24951	-0.588928	-4.20893	P97770	Thumpd3	THUM3_MOUSE	THUMP domain-containing protein 3	20.3565	19.8885	20.5638	20.1176	20.8529	20.2417	20.8232	19.993	9	20.3546	20.6491	20.0602	8	4	4
3.91336	1.15196	8.76624	P97792	Cxadr	CXAR_MOUSE	Coxsackievirus and adenovirus receptor homolog	23.198	24.3553	23.5501	24.455	23.0307	24.2163	23.0432	24.4031	11	23.7814	23.2055	24.3574	8	4	4
3.59667	1.60929	7.69038	P97798	Neo1	NEO1_MOUSE	Neogenin	16.8387	18.1995	16.4714	18.4126	16.5929	18.4061	17.3232	18.6452	3	18.4159	NaN	18.4159	4	0	4
2.79676	0.914618	5.44374	P97801	Smn1	SMN_MOUSE	Survival motor neuron protein	19.5991	20.4306	19.7544	20.8716	20.1532	20.91	19.957	20.91	3	20.3232	19.8659	20.7805	8	4	4
3.16129	0.882058	6.39282	P97813	Pld2	PLD2_MOUSE	Phospholipase D2	18.4343	19.2163	18.6022	19.3501	18.019	19.1225	18.2224	19.1173	3	18.7605	18.3195	19.2015	8	4	4
1.81757	0.536437	3.36049	P97819	Pla2g6	PLPL9_MOUSE	85/88 kDa calcium-independent phospholipase A2	18.0936	18.8321	18.2393	18.8356	18.6492	19.1591	18.6312	18.9322	5	18.6716	18.4033	18.9398	8	4	4
3.18002	0.35662	6.44475	P97820	Map4k4	M4K4_MOUSE	Mitogen-activated protein kinase kinase kinase kinase 4	20.8375	21.1682	20.8712	21.3204	20.8873	21.2896	21.0372	21.2814	18	21.0866	20.9083	21.2649	8	4	4
2.55649	-0.487991	-4.87631	P97821	Ctsc	CATC_MOUSE	Dipeptidyl peptidase 1	22.8339	22.0507	22.397	21.9986	22.5167	22.1487	22.4912	22.0889	2	22.3157	22.5597	22.0717	8	4	4
2.58459	0.419931	4.9405	P97855	G3bp1	G3BP1_MOUSE	Ras GTPase-activating protein-binding protein 1	24.2088	24.6858	24.2536	24.8146	24.4704	24.8452	24.5214	24.7883	16	24.5735	24.3636	24.7835	8	4	4
6.23432	-1.80536	-21.9577	P97857	Adamts1	ATS1_MOUSE	A disintegrin and metalloproteinase with thrombospondin motifs 1	21.0544	19.1058	21.0962	19.0896	20.8841	19.1594	20.903	19.3614	13	20.0817	20.9844	19.179	8	4	4
2.6948	-0.327532	-5.19772	P97863	Nfib	NFIB_MOUSE	Nuclear factor 1 B-type	21.0722	20.8618	21.0436	20.7629	21.275	20.8311	21.2403	20.8652	5	20.994	21.1578	20.8303	8	4	4
6.04362	0.869213	20.3907	P97930	Dtymk	KTHY_MOUSE	Thymidylate kinase	21.2774	22.1307	21.1756	22.0649	21.3184	22.1859	21.3081	22.1748	7	21.7045	21.2699	22.1391	8	4	4
3.37313	-0.249328	-6.99991	P98078	Dab2	DAB2_MOUSE	Disabled homolog 2	23.2973	23.0955	23.3457	23.0804	23.4522	23.1326	23.3516	23.1408	18	23.237	23.3617	23.1123	8	4	4
1.80263	0.351483	3.33273	P98156	Vldlr	VLDLR_MOUSE	Very low-density lipoprotein receptor	19.1451	19.6865	19.5555	19.6819	19.1963	19.4852	19.2543	19.7037	3	19.4636	19.2878	19.6393	8	4	4
2.07123	0.426499	3.84723	P98192	Gnpat	GNPAT_MOUSE	Dihydroxyacetone phosphate acyltransferase	18.9275	19.0106	18.7929	19.1536	18.5551	19.1761	18.475	19.1162	3	18.9009	18.6876	19.1141	8	4	4
2.3537	0.789015	4.42877	P98197	Atp11a	AT11A_MOUSE	Probable phospholipid-transporting ATPase IH	19.1475	19.7775	19.4905	19.8171	18.8027	19.7686	18.7638	19.9973	8	19.4456	19.0511	19.8401	8	4	4
4.88002	0.763544	12.9276	P99028	Uqcrh	QCR6_MOUSE	Cytochrome b-c1 complex subunit 6, mitochondrial	22.9869	23.5734	22.9071	23.5867	22.8599	23.77	22.8636	23.7417	4	23.2861	22.9044	23.6679	8	4	4
1.42984	0.152028	2.66716	Q00288	Pax8	PAX8_MOUSE	Paired box protein Pax-8	20.9452	21.1648	20.9809	21.1183	21.0815	21.1264	21.0976	21.3038	7	21.1023	21.0263	21.1783	8	4	4
1.30118	-2.0064	-2.44716	Q00422	Gabpa	GABPA_MOUSE	GA-binding protein alpha chain	20.1719	19.857	20.3949	16.8291	20.6826	17.3829	20.7493	19.9041	2	20.2933	20.4997	19.8805	6	4	2
1.36637	0.126478	2.55815	Q00493	Cpe	CBPE_MOUSE	Carboxypeptidase E	20.7207	20.7482	20.6914	20.7138	20.5816	20.85	20.6873	20.875	7	20.7335	20.6703	20.7968	8	4	4
3.81161	0.75951	8.40728	Q00558	F8a1	HAP40_MOUSE	40-kDa huntingtin-associated protein	18.4427	19.1174	18.4871	19.2609	18.6229	19.3421	18.6191	19.4896	2	18.9227	18.543	19.3025	8	4	4
5.95306	1.70493	19.6852	Q00560	Il6st	IL6RB_MOUSE	Interleukin-6 receptor subunit beta	19.9693	21.5318	20.1229	21.7052	19.791	21.5913	19.8401	21.7147	10	20.7833	19.9308	21.6358	8	4	4
4.06676	0.757149	9.33275	Q00612	G6pdx	G6PD1_MOUSE	Glucose-6-phosphate 1-dehydrogenase X	22.1842	22.9947	22.3103	23.143	22.4642	23.2246	22.4311	23.0562	20	22.726	22.3475	23.1046	8	4	4
4.59599	1.81105	11.5482	Q00993	Axl	UFO_MOUSE	Tyrosine-protein kinase receptor UFO	18.5035	20.1558	18.661	20.3984	17.9945	20.2078	18.5191	20.1604	8	19.325	18.4195	20.2306	8	4	4
2.36421	0.259229	4.45132	Q01147	Creb1	CREB1_MOUSE	Cyclic AMP-responsive element-binding protein 1	21.5559	21.8444	21.5351	21.7992	21.6868	21.9062	21.7082	21.9731	4	21.7511	21.6215	21.8807	8	4	4
1.62847	-0.257401	-3.01576	Q01279	Egfr	EGFR_MOUSE	Epidermal growth factor receptor	22.8417	22.4527	22.9749	22.671	22.6531	22.5176	22.7132	22.5121	37	22.6671	22.7958	22.5384	8	4	4
2.0749	0.411962	3.85451	Q01320	Top2a	TOP2A_MOUSE	DNA topoisomerase 2-alpha	21.7115	21.9609	21.4746	22.2759	21.7812	21.933	21.5436	21.989	22	21.8337	21.6277	22.0397	8	4	4
5.57375	-1.19303	-16.9796	Q01705	Notch1	NOTC1_MOUSE	Neurogenic locus notch homolog protein 1	20.008	18.6328	20.0055	18.7183	19.8525	18.6998	19.836	18.8791	8	19.329	19.9255	18.7325	8	4	4
2.38701	0.565367	4.50045	Q01730	Rsu1	RSU1_MOUSE	Ras suppressor protein 1	20.4592	21.2009	20.6676	21.3268	20.9165	21.3905	20.9728	21.3594	8	21.0367	20.754	21.3194	8	4	4
2.62559	0.461383	5.03517	Q01853	Vcp	TERA_MOUSE	Transitional endoplasmic reticulum ATPase	24.566	25.1306	24.6992	25.2047	24.8931	25.3089	24.913	25.2728	42	24.9986	24.7679	25.2292	8	4	4
4.34252	-0.69622	-10.4336	Q02248	Ctnnb1	CTNB1_MOUSE	Catenin beta-1	23.9045	23.2352	24.0649	23.2463	23.8056	23.1386	23.8025	23.1724	17	23.5463	23.8944	23.1981	8	4	4
3.38699	-0.376556	-7.04119	Q02257	Jup	PLAK_MOUSE	Junction plakoglobin	23.1697	22.7126	23.2219	22.8498	23.07	22.8022	23.0862	22.677	29	22.9487	23.1369	22.7604	8	4	4
2.21562	0.528958	4.13881	Q02614	Sap30bp	S30BP_MOUSE	SAP30-binding protein	20.0639	20.6504	20.1867	20.7796	20.4194	20.8604	20.5135	21.009	5	20.5604	20.2959	20.8248	8	4	4
4.78466	-2.31008	-12.4482	Q03137	Epha4	EPHA4_MOUSE	Ephrin type-A receptor 4	19.7268	17.2129	19.8981	17.6932	19.4715	17.5649	19.6016	16.9866	6	18.7061	19.6745	17.4149	7	4	3
1.53056	0.251585	2.8424	Q03160	Grb7	GRB7_MOUSE	Growth factor receptor-bound protein 7	20.8897	21.185	20.8477	21.2706	21.1306	21.3304	21.1772	21.2656	7	21.1371	21.0113	21.2629	8	4	4
3.84704	-0.581865	-8.5308	Q03173	Enah	ENAH_MOUSE	Protein enabled homolog	23.5856	23.0617	23.737	23.1513	23.8428	23.18	23.8015	23.2466	17	23.4508	23.7417	23.1599	8	4	4
1.5834	0.369003	2.93557	Q03265	Atp5f1a	ATPA_MOUSE	ATP synthase subunit alpha, mitochondrial	27.9445	28.483	27.9012	28.345	27.7138	28.0021	27.8495	28.0549	29	28.0368	27.8523	28.2213	8	4	4
3.86351	0.681276	8.58875	Q03963	Eif2ak2	E2AK2_MOUSE	Interferon-induced, double-stranded RNA-activated protein kinase	19.1534	19.9754	19.3336	19.9998	19.4857	20.1309	19.4076	19.9994	6	19.6857	19.3451	20.0264	8	4	4
7.26812	0.781039	32.7474	Q04519	Smpd1	ASM_MOUSE	Sphingomyelin phosphodiesterase	20.0363	20.8262	20.0063	20.7959	20.0569	20.8013	20.0767	20.8769	8	20.4346	20.044	20.8251	8	4	4
3.56008	0.702284	7.57363	Q04690	Nf1	NF1_MOUSE	Neurofibromin	19.1432	19.6426	19.15	19.8701	19.2387	20.0101	19.2146	20.0329	8	19.5378	19.1866	19.8889	8	4	4
1.49292	0.24033	2.77656	Q04736	Yes1	YES_MOUSE	Tyrosine-protein kinase Yes	23.0683	23.2889	23.2893	23.4906	23.0464	23.2399	22.9783	23.3243	10	23.2157	23.0956	23.3359	8	4	4
2.94917	-0.395577	-5.82679	Q04750	Top1	TOP1_MOUSE	DNA topoisomerase 1	21.9194	21.4223	21.7431	21.581	21.8489	21.3185	21.7799	21.3872	15	21.625	21.8228	21.4272	8	4	4
1.53185	-2.36582	-2.84466	Q04899	Cdk18	CDK18_MOUSE	Cyclin-dependent kinase 18	20.2309	19.1667	20.5796	16.6662	20.6001	19.9745	20.7474	16.8873	3	20.2165	20.5395	19.5706	6	4	2
4.41854	-2.6859	-10.7571	Q05186	Rcn1	RCN1_MOUSE	Reticulocalbin-1	20.8967	18.7623	20.7349	17.7909	20.671	17.6763	20.6806	18.01	3	20.3491	20.7458	18.7623	5	4	1
1.66504	-0.145644	-3.08137	Q05512	Mark2	MARK2_MOUSE	Serine/threonine-protein kinase MARK2	19.5524	19.5002	19.5549	19.5068	19.6529	19.35	19.6592	19.4798	9	19.532	19.6048	19.4592	8	4	4
7.97524	1.57304	43.0007	Q05793	Hspg2	PGBM_MOUSE	Basement membrane-specific heparan sulfate proteoglycan core protein	22.7604	24.2938	22.8043	24.293	22.674	24.2781	22.7145	24.3804	94	23.5248	22.7383	24.3113	8	4	4
2.41	-0.778969	-4.55034	Q05816	Fabp5	FABP5_MOUSE	Fatty acid-binding protein 5	23.4738	22.9491	23.7933	23.1766	24.1261	23.2462	24.1351	23.0405	9	23.4926	23.8821	23.1031	8	4	4
2.08673	2.29139	3.87799	Q05895	Thbs3	TSP3_MOUSE	Thrombospondin-3	18.907	20.0728	18.2637	20.1249	17.6354	19.8847	16.1556	20.045	4	19.8069	18.907	20.0318	5	1	4
3.99806	1.2738	9.07517	Q05920	Pc	PYC_MOUSE	Pyruvate carboxylase, mitochondrial	20.9216	22.385	20.804	22.2305	20.696	21.8333	20.8269	21.895	28	21.449	20.8121	22.0859	8	4	4
1.58527	0.25012	2.93887	Q05CL8	Larp7	LARP7_MOUSE	La-related protein 7	22.6465	23.0282	22.8675	23.0999	22.9712	23.1752	22.9832	23.1656	18	22.9922	22.8671	23.1172	8	4	4
1.61218	-0.365227	-2.9867	Q06138	Cab39	CAB39_MOUSE	Calcium-binding protein 39	20.945	20.6716	21.0943	20.8619	21.3832	20.9096	21.3806	20.899	9	21.0182	21.2008	20.8356	8	4	4
3.1976	0.818986	6.49379	Q06185	Atp5me	ATP5I_MOUSE	ATP synthase subunit e, mitochondrial	22.3226	23.2154	22.3299	23.2842	22.0592	22.9342	22.2782	22.832	5	22.657	22.2475	23.0665	8	4	4
3.71857	-2.62046	-8.09025	Q06890	Clu	CLUS_MOUSE	Clusterin	20.3739	17.2737	20.2746	18.3321	20.1948	17.0192	20.3975	18.1341	2	20.3102	20.3102	NaN	4	4	0
1.74928	0.478703	3.23437	Q07797	Lgals3bp	LG3BP_MOUSE	Galectin-3-binding protein	19.0376	19.6051	19.0212	19.2598	19.1234	19.3768	19.0687	19.924	4	19.3021	19.0627	19.5414	8	4	4
2.17436	0.34656	4.05433	Q07832	Plk1	PLK1_MOUSE	Serine/threonine-protein kinase PLK1	19.3442	19.738	19.3151	19.7959	19.4694	19.8796	19.6663	19.7676	5	19.622	19.4487	19.7953	8	4	4
1.77396	-0.427145	-3.27972	Q08093	Cnn2	CNN2_MOUSE	Calponin-2	22.8856	22.3958	22.9537	22.6146	23.2216	22.7966	23.2376	22.7829	7	22.8611	23.0746	22.6475	8	4	4
6.0235	-1.15928	-20.2318	Q08288	Lyar	LYAR_MOUSE	Cell growth-regulating nucleolar protein	21.2549	19.9704	21.2394	20.2002	21.2988	20.1166	21.1644	20.0332	10	20.6597	21.2394	20.0801	8	4	4
1.41739	-0.252245	-2.6457	Q08297	Rad51	RAD51_MOUSE	DNA repair protein RAD51 homolog 1	19.8768	19.6609	20.0402	19.925	20.1826	19.8749	20.2071	19.8369	2	19.9505	20.0767	19.8244	8	4	4
1.96812	-0.377819	-3.64568	Q08509	Eps8	EPS8_MOUSE	Epidermal growth factor receptor kinase substrate 8	19.5817	18.8583	19.3827	19.2519	19.4289	19.1098	19.3045	18.9666	5	19.2355	19.4244	19.0466	8	4	4
4.41756	2.03224	10.7529	Q08879	Fbln1	FBLN1_MOUSE	Fibulin-1	18.0487	20.4733	18.3288	20.5464	18.8482	20.554	18.7649	20.5459	2	19.6831	18.5539	20.5299	7	3	4
4.38381	0.676398	10.6082	Q0GNC1	Inf2	INF2_MOUSE	Inverted formin-2	21.3431	21.8692	21.3528	21.8981	21.1727	22.033	21.158	21.932	16	21.5949	21.2567	21.9331	8	4	4
2.82934	0.746745	5.52403	Q0HA38	Ttc21b	TT21B_MOUSE	Tetratricopeptide repeat protein 21B	18.6083	19.329	18.7146	19.5416	18.9769	19.6719	19.0096	19.7538	6	19.2007	18.8273	19.5741	8	4	4
5.03313	0.450667	13.7337	Q0P678	Zc3h18	ZCH18_MOUSE	Zinc finger CCCH domain-containing protein 18	22.2274	22.659	22.144	22.5792	22.1412	22.6738	22.2334	22.6366	17	22.4118	22.1865	22.6372	8	4	4
1.41638	-0.362492	-2.64395	Q0VBK2	Krt80	K2C80_MOUSE	Keratin, type II cytoskeletal 80	19.3359	19.2324	19.5546	19.4074	19.5846	19.2415	19.7537	18.8975	7	19.3759	19.5572	19.1947	8	4	4
1.47841	0.0973539	2.75129	Q0VBL3	Rbm15	RBM15_MOUSE	RNA-binding protein 15	21.4056	21.5186	21.3655	21.5278	21.4237	21.5604	21.5207	21.4981	17	21.4775	21.4289	21.5262	8	4	4
3.49603	-0.553823	-7.37286	Q0VGY8	Tanc1	TANC1_MOUSE	Protein TANC1	20.4107	19.9703	20.544	20.1105	20.5005	19.8306	20.6454	19.974	12	20.2482	20.5252	19.9713	8	4	4
1.93167	0.412248	3.57568	Q11011	Npepps	PSA_MOUSE	Puromycin-sensitive aminopeptidase	22.2615	22.8044	22.4038	22.9211	22.692	22.9808	22.6881	22.988	28	22.7175	22.5113	22.9236	8	4	4
1.86887	0.556795	3.45652	Q148V7	Relch	RELCH_MOUSE	RAB11-binding protein RELCH	18.9919	19.6017	18.8572	19.761	19.3483	19.7831	19.5238	19.8025	6	19.4587	19.1803	19.7371	8	4	4
6.0101	-1.12563	-20.1267	Q148V8	Fam83h	FA83H_MOUSE	Protein FAM83H	21.3275	20.1981	21.3728	20.3286	21.4593	20.365	21.5183	20.2836	13	20.8566	21.4195	20.2938	8	4	4
2.47518	0.387688	4.69362	Q149C2	Traf3ip1	MIPT3_MOUSE	TRAF3-interacting protein 1	18.8906	19.1028	18.9944	19.3765	18.9078	19.2998	18.9132	19.4775	3	19.1203	18.9265	19.3142	8	4	4
2.01096	0.47656	3.72877	Q14AI0	DSCC1	DCC1_MOUSE	Sister chromatid cohesion protein DCC1	18.6445	19.1841	18.5757	19.1145	19.0381	19.2039	18.8007	19.4628	2	19.003	18.7647	19.2413	8	4	4
1.4983	0.218292	2.78596	Q14AI6	Rpusd3	RUSD3_MOUSE	Mitochondrial mRNA pseudouridine synthase Rpusd3	20.3255	20.5474	20.2932	20.4697	20.0674	20.3779	20.1557	20.3201	5	20.3196	20.2105	20.4288	8	4	4
2.59662	0.34417	4.96815	Q14AX6	Cdk12	CDK12_MOUSE	Cyclin-dependent kinase 12	19.0026	19.4562	18.9024	19.3942	19.2122	19.3639	19.0982	19.3778	3	19.2259	19.0539	19.398	8	4	4
2.38995	0.647798	4.50681	Q14CH7	Aars2	SYAM_MOUSE	Alanine--tRNA ligase, mitochondrial	19.863	20.678	19.8281	20.5736	19.6186	20.1747	19.6995	20.174	11	20.0762	19.7523	20.4001	8	4	4
5.29484	0.828828	15.223	Q2HXL6	Edem3	EDEM3_MOUSE	ER degradation-enhancing alpha-mannosidase-like protein 3	19.3507	20.1951	19.3679	20.2544	19.5465	20.2807	19.4801	20.3303	8	19.8507	19.4363	20.2652	8	4	4
4.14367	0.68431	9.62877	Q2KN98	Specc1l	CYTSA_MOUSE	Cytospin-A	20.8368	21.6073	20.9461	21.7428	20.9935	21.6087	21.1393	21.6942	24	21.3211	20.9789	21.6632	8	4	4
1.6822	0.370445	3.11232	Q2NL51	Gsk3a	GSK3A_MOUSE	Glycogen synthase kinase-3 alpha	19.0127	19.4772	19.1845	19.639	19.4891	19.7516	19.366	19.6662	4	19.4483	19.2631	19.6335	8	4	4
1.75927	-0.24779	-3.25271	Q2PFD7	Psd3	PSD3_MOUSE	PH and SEC7 domain-containing protein 3	20.2448	19.9381	20.2694	20.067	20.3527	20.1596	20.1586	19.8697	7	20.1325	20.2564	20.0086	8	4	4
3.8536	0.624678	8.55383	Q2VPQ9	Meaf6	EAF6_MOUSE	Chromatin modification-related protein MEAF6	20.5716	21.0956	20.3016	21.1082	20.5188	21.1813	20.6222	21.1278	5	20.8159	20.5036	21.1282	8	4	4
1.71259	0.531559	3.16739	Q2YDW2	Msto1	MSTO1_MOUSE	Protein misato homolog 1	20.2187	20.9517	20.4659	21.0989	20.8299	21.2504	20.8633	21.203	10	20.8602	20.5944	21.126	8	4	4
1.62544	0.385519	3.01036	Q32NY4	Cnnm3	CNNM3_MOUSE	Metal transporter CNNM3	19.8147	19.9978	19.9429	20.1956	19.3936	20.0262	19.6092	20.0829	5	19.8829	19.6901	20.0756	8	4	4
1.43276	-0.357259	-2.67219	Q33DR3	Pdss2	DLP1_MOUSE	Decaprenyl-diphosphate synthase subunit 2	19.8243	19.3108	19.5992	19.5549	19.636	19.4527	19.6726	18.9846	4	19.5044	19.683	19.3258	8	4	4
1.86227	-0.412464	-3.4441	Q3B7Z2	Osbp	OSBP1_MOUSE	Oxysterol-binding protein 1	21.2503	21.0624	21.4662	21.1559	21.7171	21.1248	21.7471	21.1877	15	21.3389	21.5452	21.1327	8	4	4
3.86922	-0.970004	-8.60892	Q3TB82	Plekhf1	PKHF1_MOUSE	Pleckstrin homology domain-containing family F member 1	19.2966	18.5843	19.6465	18.4895	19.6648	18.7552	19.7344	18.6334	5	19.1006	19.5856	18.6156	8	4	4
5.23205	2.18084	14.8522	Q3TBT3	Sting1	STING_MOUSE	Stimulator of interferon genes protein	19.1543	20.9497	19.2064	21.1535	18.7344	21.1532	18.7922	21.3542	5	20.0622	18.9718	21.1527	8	4	4
5.34791	1.06366	15.5432	Q3TC33	Ccdc127	CC127_MOUSE	Coiled-coil domain-containing protein 127	20.3533	21.1958	20.2617	21.2476	20.1223	21.3672	20.2218	21.4031	8	20.7716	20.2398	21.3034	8	4	4
4.32599	0.825885	10.3645	Q3TC72	Fahd2	FAHD2_MOUSE	Fumarylacetoacetate hydrolase domain-containing protein 2A	20.7808	21.561	20.6753	21.4435	20.4559	21.4506	20.6005	21.361	4	21.0411	20.6281	21.454	8	4	4
1.55708	0.360666	2.88904	Q3TCJ1	Abraxas2	ABRX2_MOUSE	BRISC complex subunit Abraxas 2	19.607	20.1006	19.8199	20.1708	20.0756	20.3361	20.0271	20.3648	7	20.0627	19.8824	20.2431	8	4	4
4.70052	0.728887	12.0391	Q3TCN2	Plbd2	PLBL2_MOUSE	Putative phospholipase B-like 2	21.5047	22.2555	21.3946	22.1625	21.4675	22.1719	21.625	22.3174	9	21.8624	21.4979	22.2268	8	4	4
4.46544	1.52591	10.9612	Q3TDN2	Faf2	FAF2_MOUSE	FAS-associated factor 2	20.5788	21.9593	20.8222	22.1137	20.2689	21.9182	20.2903	22.0726	11	21.253	20.49	22.0159	8	4	4
1.504	0.578287	2.7959	Q3TDQ1	Stt3b	STT3B_MOUSE	Dolichyl-diphosphooligosaccharide--protein glycosyltransferase subunit STT3B	18.5872	19.0001	19.1966	19.2335	18.3554	19.3771	18.4307	19.2724	5	18.9316	18.6425	19.2208	8	4	4
2.70877	0.373254	5.23095	Q3TEA8	Hp1bp3	HP1B3_MOUSE	Heterochromatin protein 1-binding protein 3	20.0779	20.4541	20.1258	20.6585	20.2676	20.4622	20.2452	20.6346	12	20.3657	20.1791	20.5524	8	4	4
1.30882	-0.287908	-2.46013	Q3TFK5	Gpatch4	GPTC4_MOUSE	G patch domain-containing protein 4	19.8301	19.4182	19.8107	19.7058	19.5939	19.5786	19.8656	19.2461	4	19.6311	19.7751	19.4872	8	4	4
1.86287	0.389765	3.44522	Q3TIR1	Trappc13	TPC13_MOUSE	Trafficking protein particle complex subunit 13	19.6275	20.1018	19.9492	20.3325	20.0249	20.3998	20.0025	20.329	6	20.0959	19.901	20.2908	8	4	4
3.12418	-1.08433	-6.29089	Q3TIR3	Ric8a	RIC8A_MOUSE	Synembryn-A	19.0916	18.1207	19.3657	18.3309	19.5376	18.6681	19.6549	18.1928	8	18.8703	19.4124	18.3281	8	4	4
3.16861	0.641073	6.41308	Q3TIX9	Usp39	SNUT2_MOUSE	U4/U6.U5 tri-snRNP-associated protein 2	21.5257	22.3193	21.4931	22.3533	21.8562	22.2825	21.8459	22.3301	12	22.0008	21.6802	22.3213	8	4	4
5.18947	0.965251	14.6057	Q3TJ91	Llgl2	L2GL2_MOUSE	LLGL scribble cell polarity complex component 2	21.8955	22.7471	21.9381	22.7428	21.7923	22.8108	21.6662	22.8523	21	22.3056	21.823	22.7883	8	4	4
3.11241	0.226778	6.25883	Q3TJD7	Pdlim7	PDLI7_MOUSE	PDZ and LIM domain protein 7	22.8529	23.0602	22.8246	23.1379	22.9515	23.1039	22.9219	23.1559	11	23.0011	22.8877	23.1145	8	4	4
2.23038	0.695977	4.16927	Q3TJZ6	Fam98a	FA98A_MOUSE	Protein FAM98A	19.7454	20.0848	19.7058	20.6514	19.6388	20.5287	20.0665	20.6755	4	20.1371	19.7891	20.4851	8	4	4
3.20397	0.461382	6.51165	Q3TKT4	Smarca4	SMCA4_MOUSE	Transcription activator BRG1	20.946	21.4112	20.7669	21.4284	20.9343	21.2967	21.075	21.4314	20	21.1612	20.9305	21.3919	8	4	4
3.42993	0.685098	7.1703	Q3TKY6	Cwc27	CWC27_MOUSE	Spliceosome-associated protein CWC27 homolog	20.5765	21.3567	20.6741	21.4959	20.94	21.4747	20.9085	21.5123	5	21.1173	20.7748	21.4599	8	4	4
1.82457	0.876255	3.37352	Q3TLI0	Trappc10	TPC10_MOUSE	Trafficking protein particle complex subunit 10	18.5357	19.5451	18.1268	19.5809	19.2552	19.5974	19.0566	19.756	4	19.3324	18.9492	19.6198	7	3	4
1.70917	0.396826	3.16118	Q3TLR7	Dtl	DTL_MOUSE	Denticleless protein homolog	19.5672	20.058	19.705	20.2476	19.862	20.3346	20.0834	20.1647	5	20.0028	19.8044	20.2012	8	4	4
4.65788	0.758277	11.8366	Q3TMW1	Ccdc102a	C102A_MOUSE	Coiled-coil domain-containing protein 102A	19.5258	20.3427	19.5993	20.3853	19.7826	20.4042	19.6863	20.4949	9	20.0276	19.6485	20.4068	8	4	4
1.3306	0.368098	2.49714	Q3TMX7	Qsox2	QSOX2_MOUSE	Sulfhydryl oxidase 2	19.2408	19.5988	19.7054	19.7007	19.116	19.7003	19.0748	19.6095	5	19.4683	19.2842	19.6523	8	4	4
2.23346	-0.433197	-4.17565	Q3TN34	Micall2	MILK2_MOUSE	MICAL-like protein 2	19.5314	19.1125	19.5836	19.4126	19.844	19.2599	19.8447	19.286	9	19.4843	19.7009	19.2677	8	4	4
5.05816	1.12918	13.8699	Q3TNH5	Fam172a	F172A_MOUSE	Cotranscriptional regulator FAM172A	18.3816	19.4543	18.268	19.5351	18.2201	19.3414	18.5087	19.5644	3	18.9092	18.3446	19.4738	8	4	4
2.79004	0.747038	5.42726	Q3TPX4	Exoc5	EXOC5_MOUSE	Exocyst complex component 5	18.6605	19.5121	18.8979	19.6945	19.2162	19.8155	19.0589	19.7994	8	19.3319	18.9583	19.7054	8	4	4
3.45666	-0.400619	-7.25166	Q3TQB2	Foxred1	FXRD1_MOUSE	FAD-dependent oxidoreductase domain-containing protein 1	19.7433	19.4271	19.8451	19.4282	19.6671	19.3134	19.7825	19.2669	3	19.5592	19.7595	19.3589	8	4	4
3.13808	1.24442	6.32891	Q3TRM4	Pnpla6	PLPL6_MOUSE	Patatin-like phospholipase domain-containing protein 6	18.1667	19.0751	18.3958	19.3112	17.737	19.1705	17.581	19.3015	8	18.5923	17.9701	19.2145	8	4	4
2.04745	0.556191	3.80026	Q3TSG4	Alkbh5	ALKB5_MOUSE	RNA demethylase ALKBH5	19.7502	20.5651	20.0892	20.5988	20.1942	20.668	20.3951	20.8215	7	20.3853	20.1072	20.6634	8	4	4
1.77112	0.258161	3.27449	Q3TUF7	Yeats2	YETS2_MOUSE	YEATS domain-containing protein 2	19.4495	19.8714	19.6558	19.8411	19.6252	19.8967	19.8116	19.9656	12	19.7646	19.6355	19.8937	8	4	4
4.58388	0.860323	11.4926	Q3TVI8	Pbxip1	PBIP1_MOUSE	Pre-B-cell leukemia transcription factor-interacting protein 1	20.1366	21.1175	20.3294	20.9164	20.1251	20.9723	20.0606	21.0867	8	20.5931	20.1629	21.0232	8	4	4
2.47993	0.778397	4.70415	Q3TW96	Uap1l1	UAP1L_MOUSE	UDP-N-acetylhexosamine pyrophosphorylase-like protein 1	21.0586	21.9924	21.1904	22.0649	21.6492	22.2769	21.6057	22.2834	15	21.7652	21.376	22.1544	8	4	4
2.25662	0.102178	4.22373	Q3TWW8	Srsf6	SRSF6_MOUSE	Serine/arginine-rich splicing factor 6	27.2426	27.3685	27.2201	27.2789	27.2496	27.3794	27.226	27.3202	14	27.2856	27.2346	27.3367	8	4	4
1.6106	-0.471518	-2.98388	Q3TX08	Trmt1	TRM1_MOUSE	tRNA (guanine(26)-N(2))-dimethyltransferase	20.4275	20.1792	20.8193	20.3442	21.0087	20.5243	21.0443	20.3659	5	20.5892	20.8249	20.3534	8	4	4
1.79838	0.50815	3.32486	Q3TXS7	Psmd1	PSMD1_MOUSE	26S proteasome non-ATPase regulatory subunit 1	22.8114	23.4476	23.1005	23.6861	23.3573	23.7742	23.3745	23.7684	17	23.415	23.1609	23.6691	8	4	4
2.57878	-0.862857	-4.92718	Q3TXU5	Dhps	DHYS_MOUSE	Deoxyhypusine synthase	20.0166	19.0562	20.0812	19.5801	20.4617	19.5574	20.5059	19.4202	3	19.8349	20.2663	19.4035	8	4	4
2.12966	0.526372	3.96386	Q3TYA6	Mphosph8	MPP8_MOUSE	M-phase phosphoprotein 8	19.366	19.5476	18.9743	19.913	19.0871	19.8285	19.3816	19.6253	5	19.4654	19.2022	19.7286	8	4	4
2.75424	-0.51478	-5.34016	Q3TYD6	Lmtk2	LMTK2_MOUSE	Serine/threonine-protein kinase LMTK2	19.4876	18.9558	19.7684	19.1033	19.4005	18.9499	19.3822	18.9706	8	19.2523	19.5097	18.9949	8	4	4
2.03656	0.562646	3.77886	Q3TYS2	Cybc1	CYBC1_MOUSE	Cytochrome b-245 chaperone 1	17.8083	18.1292	18.0207	18.2887	17.5649	18.2336	17.6411	18.6341	2	18.0401	17.7588	18.3214	8	4	4
2.17189	-0.192714	-4.0493	Q3TZX8	Nol9	NOL9_MOUSE	Polynucleotide 5'-hydroxyl-kinase NOL9	20.9621	20.8597	20.9995	20.7992	21.1298	20.913	21.1135	20.8623	5	20.9549	21.0512	20.8585	8	4	4
1.64056	0.281471	3.03739	Q3TZZ7	Esyt2	ESYT2_MOUSE	Extended synaptotagmin-2	20.158	20.2996	20.3173	20.3737	19.9147	20.4473	20.0251	20.4204	12	20.2445	20.1038	20.3852	8	4	4
2.92462	0.732558	5.7638	Q3U0M1	Trappc9	TPPC9_MOUSE	Trafficking protein particle complex subunit 9	19.3077	20.178	19.584	20.2194	19.6465	20.4172	19.8129	20.4667	9	19.9541	19.5878	20.3203	8	4	4
4.08043	0.509177	9.38474	Q3U0V1	Khsrp	FUBP2_MOUSE	Far upstream element-binding protein 2	25.2701	25.8203	25.2479	25.7687	25.4034	25.8331	25.3999	25.9359	37	25.5849	25.3303	25.8395	8	4	4
2.49284	0.657169	4.73291	Q3U0V2	Tradd	TRADD_MOUSE	Tumor necrosis factor receptor type 1-associated DEATH domain protein	20.0477	20.7818	20.222	20.9489	20.5041	21.0967	20.5305	21.1055	3	20.6546	20.3261	20.9832	8	4	4
3.92255	-0.697604	-8.79928	Q3U1G5	Isg20l2	I20L2_MOUSE	Interferon-stimulated 20 kDa exonuclease-like 2	19.7552	18.8945	19.4751	18.7851	19.4381	18.9113	19.5044	18.7915	4	19.1944	19.5432	18.8456	8	4	4
2.77752	0.339253	5.3967	Q3U1T3	Brms1l	BRM1L_MOUSE	Breast cancer metastasis-suppressor 1-like protein	20.0452	20.4271	20.0434	20.3462	20.144	20.4434	20.207	20.5799	4	20.2795	20.1099	20.4491	8	4	4
1.70483	0.34516	3.1533	Q3U319	Rnf40	BRE1B_MOUSE	E3 ubiquitin-protein ligase BRE1B	20.2306	20.6648	20.4366	20.7535	20.5771	20.887	20.6277	20.9473	18	20.6406	20.468	20.8132	8	4	4
4.51533	1.67937	11.1822	Q3U3C9	Gse1	GSE1_MOUSE	Genetic suppressor element 1	17.948	19.3923	17.7688	19.4539	17.5089	19.5042	18.1281	19.721	6	18.9514	17.8185	19.5178	6	2	4
2.37955	0.468858	4.48434	Q3U3T8	Wdr62	WDR62_MOUSE	WD repeat-containing protein 62	18.6165	19.0972	18.6314	19.1144	18.9217	19.2292	18.8144	19.4187	3	18.9804	18.746	19.2149	8	4	4
2.18923	-0.918893	-4.08467	Q3U3W5	Prmt9	ANM9_MOUSE	Protein arginine N-methyltransferase 9	19.2174	17.8813	19.2771	18.8566	19.6048	18.5314	19.4429	18.5972	4	18.9261	19.3855	18.4666	8	4	4
3.08754	-0.525751	-6.19146	Q3U5C8	Arhgef16	ARHGG_MOUSE	Rho guanine nucleotide exchange factor 16	20.5509	20.0593	20.6341	20.2361	20.715	20.1687	20.8985	20.2314	9	20.4368	20.6996	20.1739	8	4	4
3.8859	-1.38645	-8.66806	Q3U5F4	Yrdc	YRDC_MOUSE	YrdC domain-containing protein, mitochondrial	19.571	18.1426	19.7277	18.538	20.0479	18.6965	19.9454	18.3691	3	19.1298	19.823	18.4365	8	4	4
5.16259	-1.6279	-14.4521	Q3U6U5	Gtpbp6	GTPB6_MOUSE	Putative GTP-binding protein 6	21.3391	19.7669	21.2663	19.8972	21.1849	19.4549	21.3367	19.4965	10	20.4678	21.2818	19.6539	8	4	4
4.45953	0.944559	10.9353	Q3U7R1	Esyt1	ESYT1_MOUSE	Extended synaptotagmin-1	21.706	22.5694	21.9186	22.6477	21.5426	22.6404	21.6521	22.7401	28	22.1771	21.7048	22.6494	8	4	4
4.85099	-0.445168	-12.7798	Q3U821	Wdr75	WDR75_MOUSE	WD repeat-containing protein 75	21.0569	20.5539	21.0426	20.665	20.9925	20.6297	21.0814	20.5442	17	20.8208	21.0433	20.5982	8	4	4
3.37675	0.832864	7.01067	Q3UCQ1	Foxk2	FOXK2_MOUSE	Forkhead box protein K2	20.5143	21.5033	20.619	21.5685	20.8497	21.6352	21.0241	21.6315	5	21.1682	20.7518	21.5846	8	4	4
2.91938	0.795664	5.7504	Q3UDR8	Yipf3	YIPF3_MOUSE	Protein YIPF3	20.0469	20.8646	20.5599	20.909	20.0424	21.0551	20.1307	21.1339	4	20.5928	20.195	20.9906	8	4	4
2.52721	-0.612233	-4.81	Q3UFB2	Znhit6	BCD1_MOUSE	Box C/D snoRNA protein 1	22.4889	21.8406	22.5719	22.133	22.7933	22.0538	22.8817	22.2595	6	22.3778	22.684	22.0717	8	4	4
4.59223	0.446507	11.5309	Q3UFK8	Frmd8	FRMD8_MOUSE	FERM domain-containing protein 8	20.6505	21.0832	20.6991	21.0862	20.6524	21.1927	20.756	21.1819	9	20.9127	20.6895	21.136	8	4	4
2.19817	-2.03257	-4.10296	Q3UFM5	Nom1	NOM1_MOUSE	Nucleolar MIF4G domain-containing protein 1	19.7692	19.2355	19.832	17.1023	19.8649	17.1915	20.0136	17.82	2	19.743	19.8699	19.2355	5	4	1
1.586	0.608375	2.94017	Q3UFY7	Nt5c3b	5NT3B_MOUSE	7-methylguanosine phosphate-specific 5'-nucleotidase	20.0525	20.8444	20.2989	21.1013	20.7631	21.2523	20.8311	21.1809	6	20.7906	20.4864	21.0947	8	4	4
4.0471	-1.10311	-9.25836	Q3UFY8	Trmt10c	TM10C_MOUSE	tRNA methyltransferase 10 homolog C	20.0507	19.1467	19.9765	18.9369	19.8911	18.6155	19.9554	18.7622	2	19.4169	19.9684	18.8653	8	4	4
1.88454	0.581452	3.48608	Q3UGF1	Wdr19	WDR19_MOUSE	WD repeat-containing protein 19	18.6392	19.1567	18.6436	19.4003	19.0388	19.4899	19.0967	19.6972	7	19.1453	18.8546	19.436	8	4	4
2.78273	-0.755559	-5.40941	Q3UGP9	Lrrc58	LRC58_MOUSE	Leucine-rich repeat-containing protein 58	20.6072	19.8049	20.8929	20.178	21.0157	20.2693	20.9701	20.2115	3	20.4937	20.8715	20.1159	8	4	4
3.11335	0.501374	6.26137	Q3UGS4	Mcrip1	MCRI1_MOUSE	Mapk-regulated corepressor-interacting protein 1	20.1794	20.8256	20.3221	20.8081	20.4885	20.9015	20.4813	20.9415	5	20.6185	20.3678	20.8692	8	4	4
4.93563	-1.94236	-13.215	Q3UH68	Limch1	LIMC1_MOUSE	LIM and calponin homology domains-containing protein 1	19.6101	17.7327	19.842	17.5962	19.8777	18.1561	19.9405	18.0159	4	19.8176	19.8176	NaN	4	4	0
2.24727	0.898673	4.20429	Q3UHA3	Spg11	SPTCS_MOUSE	Spatacsin	18.6837	19.7475	19.0444	20.0391	19.4533	20.304	19.4131	20.0985	6	19.598	19.1486	20.0473	8	4	4
2.20129	-0.913571	-4.10937	Q3UHC2	Lrrk1	LRRK1_MOUSE	Leucine-rich repeat serine/threonine-protein kinase 1	18.2378	17.3753	18.2434	17.5949	18.7383	18.0437	18.8209	17.3722	4	18.1679	18.5101	17.4836	6	4	2
3.45774	0.410797	7.25494	Q3UHD6	Snx27	SNX27_MOUSE	Sorting nexin-27	22.3828	22.8756	22.4596	22.8995	22.5711	22.8578	22.5767	23.0004	17	22.7029	22.4975	22.9083	8	4	4
1.80024	1.10103	3.3283	Q3UHH1	Zswim8	ZSWM8_MOUSE	Zinc finger SWIM domain-containing protein 8	18.5591	19.0921	18.312	19.1056	17.2164	19.4973	18.5197	19.3163	4	18.9739	18.4159	19.2528	6	2	4
3.71962	0.805144	8.09378	Q3UHH8	Gxylt1	GXLT1_MOUSE	Glucoside xylosyltransferase 1	19.1601	19.776	19.2191	19.8679	18.8517	19.9799	18.9473	19.7751	6	19.4471	19.0446	19.8497	8	4	4
2.8446	0.853006	5.56193	Q3UHI4	Tmed8	TMED8_MOUSE	Protein TMED8	17.7548	18.3675	17.4363	18.4	17.9593	18.5374	17.3376	18.5951	2	18.1819	17.5955	18.475	6	2	4
2.88182	-0.27259	-5.65518	Q3UHX0	Nol8	NOL8_MOUSE	Nucleolar protein 8	20.3103	19.9662	20.1997	20.0127	20.2333	20.0827	20.3001	19.8913	15	20.1245	20.2608	19.9882	8	4	4
1.66043	-0.398732	-3.07308	Q3UHX2	Pdap1	HAP28_MOUSE	28 kDa heat- and acid-stable phosphoprotein	22.4336	22.0784	22.5587	22.2487	22.7992	22.4187	22.8975	22.3481	11	22.4729	22.6722	22.2735	8	4	4
3.00382	0.454494	5.96882	Q3UI43	Babam1	BABA1_MOUSE	BRISC and BRCA1-A complex member 1	20.4861	21.0559	20.5465	21.0609	20.781	21.1574	20.7432	21.1005	3	20.8664	20.6392	21.0937	8	4	4
1.41579	-0.730143	-2.64294	Q3UIR3	Dtx3l	DTX3L_MOUSE	E3 ubiquitin-protein ligase DTX3L	18.4826	17.5856	18.7003	18.2203	19.1487	18.3553	19.2716	18.5214	2	18.5357	18.9008	18.1707	8	4	4
4.05982	0.489234	9.30643	Q3UJB9	Edc4	EDC4_MOUSE	Enhancer of mRNA-decapping protein 4	22.7809	23.3244	22.8819	23.3253	22.9297	23.431	22.9738	23.4426	24	23.1362	22.8916	23.3808	8	4	4
5.66624	0.479972	17.6041	Q3UJU9	Rmdn3	RMD3_MOUSE	Regulator of microtubule dynamics protein 3	19.9234	20.3506	19.9038	20.3908	19.9116	20.3864	19.9423	20.4733	4	20.1603	19.9203	20.4003	8	4	4
3.77659	1.02905	8.28672	Q3UJV1	Ccdc61	CCD61_MOUSE	Coiled-coil domain-containing protein 61	17.9854	18.855	17.7252	18.9638	17.6854	18.5067	17.7239	18.9105	2	18.809	NaN	18.809	4	0	4
3.00587	0.170669	5.97421	Q3UKJ7	Smu1	SMU1_MOUSE	WD40 repeat-containing protein SMU1	23.769	23.9073	23.6645	23.8701	23.7029	23.844	23.7277	23.9254	14	23.8014	23.716	23.8867	8	4	4
3.99551	0.534125	9.06571	Q3UL36	Arglu1	ARGL1_MOUSE	Arginine and glutamate-rich protein 1	22.7371	23.3851	22.787	23.2291	22.8509	23.4143	22.9209	23.4039	8	23.0911	22.824	23.3581	8	4	4
2.9691	0.733414	5.87828	Q3ULD5	Mccc2	MCCB_MOUSE	Methylcrotonoyl-CoA carboxylase beta chain, mitochondrial	21.1022	22.0291	21.074	21.8546	20.8859	21.5365	21.0173	21.5927	16	21.3865	21.0198	21.7532	8	4	4
4.41477	1.12464	10.7409	Q3ULJ0	Gpd1l	GPD1L_MOUSE	Glycerol-3-phosphate dehydrogenase 1-like protein	20.2636	21.3971	20.2729	21.4301	20.5289	21.5739	20.5418	21.7048	7	20.9641	20.4018	21.5265	8	4	4
1.56547	0.877271	2.90385	Q3ULW8	Parp3	PARP3_MOUSE	Protein mono-ADP-ribosyltransferase PARP3	17.545	18.7583	17.7777	18.8287	18.5788	19.1393	18.6122	19.2966	4	18.5671	18.1284	19.0057	8	4	4
1.55853	-0.144405	-2.8916	Q3UM18	Lsg1	LSG1_MOUSE	Large subunit GTPase 1 homolog	22.0312	21.74	21.8942	21.8659	21.9348	21.9066	22.0164	21.7864	15	21.8969	21.9691	21.8247	8	4	4
1.48402	0.331329	2.76106	Q3UM29	Cog7	COG7_MOUSE	Conserved oligomeric Golgi complex subunit 7	20.228	20.652	20.3684	20.7643	20.6427	20.8842	20.6474	20.9114	9	20.6373	20.4716	20.803	8	4	4
2.51439	0.690973	4.78116	Q3UM45	Ppp1r7	PP1R7_MOUSE	Protein phosphatase 1 regulatory subunit 7	21.1738	21.7966	21.273	22.0857	21.5057	22.2357	21.6204	22.2188	12	21.7387	21.3932	22.0842	8	4	4
1.91203	-0.454357	-3.53822	Q3UMC0	Spata5	AFG2H_MOUSE	ATPase family protein 2 homolog	20.3695	20.033	20.5394	20.2057	20.7998	20.2173	20.866	20.3013	9	20.4165	20.6437	20.1893	8	4	4
4.15861	0.976587	9.68727	Q3UMF0	Cobll1	COBL1_MOUSE	Cordon-bleu protein-like 1	19.0132	20.1977	19.3554	20.2661	19.3409	20.1549	19.3871	20.3841	13	19.7624	19.2741	20.2507	8	4	4
4.70067	0.702839	12.0398	Q3UMT1	Ppp1r12c	PP12C_MOUSE	Protein phosphatase 1 regulatory subunit 12C	20.2618	21.0391	20.3549	21.0282	20.5071	21.1345	20.3971	21.1304	14	20.7316	20.3802	21.0831	8	4	4
3.16975	0.419806	6.41623	Q3UMU9	Hdgfl2	HDGR2_MOUSE	Hepatoma-derived growth factor-related protein 2	22.4596	22.8738	22.5328	22.9197	22.6102	22.9932	22.623	23.1182	15	22.7663	22.5564	22.9762	8	4	4
2.29269	0.86936	4.29926	Q3UMW8	Cln5	CLN5_MOUSE	Ceroid-lipofuscinosis neuronal protein 5 homolog	19.1981	19.5542	18.6908	19.5156	18.2401	19.5773	18.5232	19.4826	2	19.0977	18.6631	19.5324	8	4	4
1.4017	0.445322	2.6187	Q3UMY5	Eml4	EMAL4_MOUSE	Echinoderm microtubule-associated protein-like 4	19.18	19.8608	19.4058	20.09	19.754	20.0285	19.8942	20.036	7	19.7812	19.5585	20.0038	8	4	4
2.28895	1.36596	4.29139	Q3UN02	Lclat1	LCLT1_MOUSE	Lysocardiolipin acyltransferase 1	17.916	18.8238	18.1545	19.0782	16.7896	18.7152	17.4565	19.1634	2	18.4725	17.8423	18.9451	7	3	4
3.85652	0.611905	8.56412	Q3UN04	Usp30	UBP30_MOUSE	Ubiquitin carboxyl-terminal hydrolase 30	19.5228	19.9513	19.5003	20.0316	19.3296	19.9751	19.2868	20.1291	7	19.7158	19.4099	20.0218	8	4	4
2.45386	0.866946	4.64644	Q3UN58	Faap20	FAP20_MOUSE	Fanconi anemia core complex-associated protein 20	17.3846	18.4607	17.4006	18.245	17.9382	18.2177	17.0812	18.3489	2	18.0992	17.6614	18.3181	6	2	4
1.85673	-0.155652	-3.43368	Q3UPF5	Zc3hav1	ZCCHV_MOUSE	Zinc finger CCCH-type antiviral protein 1	23.2101	23.1346	23.2789	23.2146	23.2961	23.098	23.3869	23.1022	21	23.2152	23.293	23.1373	8	4	4
1.89055	-0.396418	-3.49744	Q3UQ84	Tars2	SYTM_MOUSE	Threonine--tRNA ligase, mitochondrial	22.7757	22.4635	22.6951	22.3574	22.4772	22.0695	22.6485	22.1204	25	22.4509	22.6491	22.2527	8	4	4
5.9411	1.27422	19.5939	Q3UQN2	Fcho2	FCHO2_MOUSE	F-BAR domain only protein 2	21.0891	22.4131	21.0982	22.3744	21.322	22.4845	21.1995	22.5337	14	21.8143	21.1772	22.4514	8	4	4
3.83132	0.586395	8.4758	Q3UQU0	Brd9	BRD9_MOUSE	Bromodomain-containing protein 9	17.9505	18.358	17.7651	18.5055	17.8608	18.4872	18.0035	18.5747	3	18.1881	17.895	18.4813	8	4	4
6.2856	0.97706	22.3988	Q3URD3	Slmap	SLMAP_MOUSE	Sarcolemmal membrane-associated protein	19.2239	20.2792	19.1854	20.1584	19.161	20.0772	19.2046	20.1683	6	19.6823	19.1937	20.1708	8	4	4
1.42671	-0.151176	-2.66176	Q3URQ0	Tex10	TEX10_MOUSE	Testis-expressed protein 10	21.2398	21.0695	21.1643	21.0715	21.2961	21.1048	21.3723	21.222	4	21.1925	21.2681	21.117	8	4	4
3.05522	-1.67314	-6.10477	Q3URU2	Peg3	PEG3_MOUSE	Paternally-expressed gene 3 protein	19.528	18.4995	19.6661	17.3766	19.8075	18.4295	19.8554	17.8587	9	19.7142	19.7142	NaN	4	4	0
6.17838	-2.73494	-21.4863	Q3US41	Esrp1	ESRP1_MOUSE	Epithelial splicing regulatory protein 1	20.462	17.9651	20.506	17.5035	20.6397	17.9148	20.7032	17.9878	5	20.5777	20.5777	NaN	4	4	0
8.04732	-2.31658	-44.2101	Q3UTJ2	Sorbs2	SRBS2_MOUSE	Sorbin and SH3 domain-containing protein 2	21.905	19.6094	21.8679	19.6741	21.9185	19.6557	21.9817	19.4676	14	20.76	21.9183	19.6017	8	4	4
4.17299	1.08696	9.74384	Q3UU96	Cdc42bpa	MRCKA_MOUSE	Serine/threonine-protein kinase MRCK alpha	17.9755	19.2311	18.3211	19.2356	18.2091	19.3709	18.4337	19.4496	5	18.7783	18.2348	19.3218	8	4	4
1.97928	0.512936	3.66724	Q3UVG3	Fam91a1	F91A1_MOUSE	Protein FAM91A1	19.4771	20.15	19.7067	20.2502	20.0375	20.3371	19.9221	20.4579	11	20.0424	19.7859	20.2988	8	4	4
1.44938	0.389108	2.70093	Q3UVK0	Ermp1	ERMP1_MOUSE	Endoplasmic reticulum metallopeptidase 1	20.6668	20.9333	21.0293	21.0043	20.5214	21.0521	20.4508	21.2351	11	20.8616	20.6671	21.0562	8	4	4
3.09007	-0.818622	-6.19829	Q3UW53	Niban1	NIBA1_MOUSE	Protein Niban 1	23.0272	22.2801	23.2344	22.5052	23.5007	22.5283	23.4572	22.6315	17	22.8956	23.3049	22.4863	8	4	4
2.20264	0.49871	4.11214	Q3UYV9	Ncbp1	NCBP1_MOUSE	Nuclear cap-binding protein subunit 1	21.3457	21.8085	21.2388	21.8453	21.5911	22.0518	21.6396	22.1045	12	21.7032	21.4538	21.9525	8	4	4
2.44058	0.400679	4.61721	Q3V0C5	Usp48	UBP48_MOUSE	Ubiquitin carboxyl-terminal hydrolase 48	19.3314	19.552	19.2853	19.6807	19.3552	19.8359	19.4171	19.9231	7	19.5476	19.3472	19.7479	8	4	4
1.6342	-0.533871	-3.02601	Q3V1L4	Nt5c2	5NTC_MOUSE	Cytosolic purine 5'-nucleotidase	20.3429	19.991	20.6333	20.059	20.9772	20.3541	20.9383	20.3521	9	20.456	20.7229	20.1891	8	4	4
9.31478	1.91154	71.9661	Q3V1T4	P3h1	P3H1_MOUSE	Prolyl 3-hydroxylase 1	19.5125	21.4379	19.5065	21.4095	19.5333	21.4581	19.5963	21.4894	21	20.493	19.5372	21.4487	8	4	4
4.72158	-1.04474	-12.1403	Q3V1V3	Esf1	ESF1_MOUSE	ESF1 homolog	20.4696	19.4128	20.496	19.5975	20.6111	19.6784	20.6857	19.3946	14	20.0432	20.5656	19.5208	8	4	4
3.15585	0.534609	6.37778	Q3V300	Kif22	KIF22_MOUSE	Kinesin-like protein KIF22	19.1785	19.8358	19.1602	19.9326	19.3467	19.6595	19.4105	19.8065	8	19.5413	19.274	19.8086	8	4	4
1.44986	0.732043	2.70176	Q3V3Q7	Pacs2	PACS2_MOUSE	Phosphofurin acidic cluster sorting protein 2	17.3777	18.2589	17.6521	18.5228	18.3187	18.8008	18.2282	18.9225	2	18.3863	18.0663	18.6262	7	3	4
1.75428	-0.520054	-3.24355	Q3V3R1	Mthfd1l	C1TM_MOUSE	Monofunctional C1-tetrahydrofolate synthase, mitochondrial	23.7045	23.3954	23.6502	23.3594	23.5118	22.8907	23.6595	22.8003	30	23.3715	23.6315	23.1114	8	4	4
5.5944	2.128	17.1171	Q3V3R4	Itga1	ITA1_MOUSE	Integrin alpha-1	20.9805	23.1062	21.3204	23.0959	20.8307	23.0672	20.99	23.3643	16	22.0944	21.0304	23.1584	8	4	4
2.8689	-0.95483	-5.62267	Q499X9	Mars2	SYMM_MOUSE	Methionine--tRNA ligase, mitochondrial	20.274	19.3084	20.1223	19.3824	19.8403	19.0695	20.0856	18.7427	5	19.6031	20.0806	19.1257	8	4	4
2.52974	-0.485464	-4.8157	Q4FZF3	Ddx49	DDX49_MOUSE	Probable ATP-dependent RNA helicase DDX49	21.8476	21.5861	21.8298	21.5482	22.1861	21.4204	22.1414	21.5084	3	21.7585	22.0012	21.5158	8	4	4
2.92247	-0.838496	-5.75829	Q4G5Y1	Klhdc2	KLDC2_MOUSE	Kelch domain-containing protein 2	18.1926	17.7451	18.369	17.679	18.7208	17.7379	18.7365	17.5029	3	18.0855	18.5047	17.6662	8	4	4
1.46291	0.155393	2.72438	Q4JIM5	Abl2	ABL2_MOUSE	Tyrosine-protein kinase ABL2	19.4482	19.6715	19.5261	19.7183	19.5464	19.6881	19.7018	19.7662	2	19.6333	19.5556	19.711	8	4	4
1.81123	0.467717	3.34869	Q4PJX1	Odr4	ODR4_MOUSE	Protein odr-4 homolog	19.5407	19.9411	19.9401	19.9568	19.4714	20.1486	19.3423	20.1189	6	19.8075	19.5736	20.0414	8	4	4
3.54342	0.8827	7.52098	Q4PZA2	Ece1	ECE1_MOUSE	Endothelin-converting enzyme 1	19.7064	20.5782	20.0367	20.591	19.6558	20.5359	19.5826	20.8071	7	20.1867	19.7454	20.6281	8	4	4
3.01788	0.68387	6.00578	Q4U2R1	Herc2	HERC2_MOUSE	E3 ubiquitin-protein ligase HERC2	18.7245	19.4736	18.8963	19.5876	19.045	19.7648	19.1494	19.7247	9	19.2957	18.9538	19.6377	8	4	4
3.04837	-0.631535	-6.08653	Q4VAA2	Cdv3	CDV3_MOUSE	Protein CDV3	22.3404	21.8823	22.5334	21.9954	22.7544	22.0141	22.7531	21.9634	5	22.2796	22.5953	21.9638	8	4	4
4.85969	0.37424	12.8239	Q4VAC9	Plekhg3	PKHG3_MOUSE	Pleckstrin homology domain-containing family G member 3	20.4789	20.8102	20.4868	20.798	20.3786	20.8007	20.4295	20.8618	15	20.6306	20.4435	20.8177	8	4	4
1.63489	0.489401	3.02725	Q4VC33	Maea	MAEA_MOUSE	E3 ubiquitin-protein transferase MAEA	20.0482	20.9671	20.4768	20.9472	20.6596	20.9566	20.778	21.0493	10	20.7353	20.4906	20.98	8	4	4
4.30058	0.677419	10.259	Q501J6	Ddx17	DDX17_MOUSE	Probable ATP-dependent RNA helicase DDX17	23.7949	24.5171	23.7401	24.4609	23.8988	24.551	24.0005	24.615	24	24.1973	23.8586	24.536	8	4	4
2.29025	-0.235871	-4.29411	Q501J7	Phactr4	PHAR4_MOUSE	Phosphatase and actin regulator 4	20.6514	20.4146	20.7995	20.4648	20.7912	20.5807	20.6452	20.4837	7	20.6039	20.7218	20.4859	8	4	4
3.95296	0.498906	8.90948	Q52KI8	Srrm1	SRRM1_MOUSE	Serine/arginine repetitive matrix protein 1	23.3737	23.9472	23.4527	23.85	23.4403	23.9585	23.5509	24.0575	4	23.7038	23.4544	23.9533	8	4	4
1.3786	-0.357023	-2.57908	Q566J8	Coq8b	COQ8B_MOUSE	Atypical kinase COQ8B, mitochondrial	18.6891	18.5936	18.5666	18.4852	18.6556	18.1142	18.7809	18.0711	4	18.4945	18.6731	18.316	8	4	4
2.84247	0.593925	5.55665	Q569Z5	Ddx46	DDX46_MOUSE	Probable ATP-dependent RNA helicase DDX46	22.656	23.3255	22.7826	23.4557	22.9774	23.5073	23.0685	23.5716	27	23.1681	22.8711	23.4651	8	4	4
3.18763	0.194468	6.46594	Q569Z6	Thrap3	TR150_MOUSE	Thyroid hormone receptor-associated protein 3	22.876	23.0778	22.8304	23.0297	22.8541	23.0826	22.951	23.0993	29	22.9751	22.8779	23.0723	8	4	4
3.9703	0.392647	8.97287	Q56A08	Gpkow	GPKOW_MOUSE	G-patch domain and KOW motifs-containing protein	20.88	21.3411	20.9779	21.3429	21.0163	21.3643	21.0477	21.4443	7	21.1768	20.9805	21.3731	8	4	4
7.65445	2.35106	38.0047	Q571E4	Galns	GALNS_MOUSE	N-acetylgalactosamine-6-sulfatase	19.4247	21.7345	19.3616	21.6036	19.186	21.6626	19.3725	21.7484	12	20.5117	19.3362	21.6873	8	4	4
2.53027	-0.379509	-4.8169	Q571H0	Urb1	NPA1P_MOUSE	Nucleolar pre-ribosomal-associated protein 1	20.3479	19.9485	20.1921	20.0274	20.3721	20.0645	20.506	19.8595	15	20.1647	20.3545	19.975	8	4	4
1.79227	0.537695	3.31353	Q571I9	Aldh16a1	A16A1_MOUSE	Aldehyde dehydrogenase family 16 member A1	20.6831	21.3803	20.8599	21.5041	21.2108	21.7124	21.3024	21.6101	9	21.2829	21.014	21.5517	8	4	4
1.98278	0.532285	3.67401	Q58A65	Spag9	JIP4_MOUSE	C-Jun-amino-terminal kinase-interacting protein 4	20.652	21.2223	20.8211	21.5008	21.1255	21.5911	21.134	21.5476	19	21.1993	20.9331	21.4654	8	4	4
4.26583	1.28969	10.1163	Q59J78	Ndufaf2	NDUF2_MOUSE	NADH dehydrogenase [ubiquinone] 1 alpha subcomplex assembly factor 2	19.5107	20.7847	19.3517	20.6911	19.0846	20.465	19.2399	20.4048	4	19.9416	19.2967	20.5864	8	4	4
1.87557	-0.179188	-3.46915	Q5BL07	Pex1	PEX1_MOUSE	Peroxisome biogenesis factor 1	20.6994	20.4602	20.5974	20.3079	20.551	20.4428	20.5509	20.471	8	20.5101	20.5997	20.4205	8	4	4
1.33214	0.351241	2.49975	Q5DTM8	Rnf20	BRE1A_MOUSE	E3 ubiquitin-protein ligase BRE1A	20.6389	21.1566	20.8441	21.1905	21.1225	21.3663	21.1519	21.4491	15	21.115	20.9394	21.2906	8	4	4
2.38512	-0.261158	-4.49638	Q5DTX6	Jcad	JCAD_MOUSE	Junctional protein associated with coronary artery disease	19.3628	19.1546	19.2032	19.0856	19.3065	18.9729	19.3595	18.9743	7	19.1774	19.308	19.0468	8	4	4
3.12589	0.866109	6.29554	Q5DU37	Zfyve26	ZFY26_MOUSE	Zinc finger FYVE domain-containing protein 26	17.5501	18.3821	17.5711	18.5718	17.939	18.8361	17.8774	18.6121	2	18.1675	17.7344	18.6005	8	4	4
2.50505	0.270566	4.7602	Q5DW34	Ehmt1	EHMT1_MOUSE	Histone-lysine N-methyltransferase EHMT1	21.6014	21.8266	21.3926	21.6935	21.4725	21.821	21.5724	21.78	18	21.645	21.5097	21.7803	8	4	4
3.30277	0.90765	6.7934	Q5EE38	Acd	ACD_MOUSE	Adrenocortical dysplasia protein	19.5656	20.4766	19.5608	20.6561	19.9155	20.7687	19.9961	20.7673	3	20.2133	19.7595	20.6672	8	4	4
2.68863	0.30924	5.18309	Q5F2E7	Nufip2	NUFP2_MOUSE	Nuclear fragile X mental retardation-interacting protein 2	22.1914	22.5259	22.2241	22.5851	22.3594	22.6611	22.4027	22.6424	12	22.449	22.2944	22.6036	8	4	4
2.42454	0.472244	4.58206	Q5F2E8	Taok1	TAOK1_MOUSE	Serine/threonine-protein kinase TAO1	20.3297	20.7141	20.5633	21.0486	20.5788	20.9062	20.3394	21.0312	8	20.6889	20.4528	20.925	8	4	4
1.81447	0.332383	3.35472	Q5FWI3	Cemip2	CEIP2_MOUSE	Cell surface hyaluronidase	19.9306	20.2911	20.3346	20.4651	20.0297	20.4022	20.0429	20.5089	12	20.2507	20.0845	20.4169	8	4	4
1.79414	0.0952439	3.31701	Q5HZJ0	Drosha	RNC_MOUSE	Ribonuclease 3	20.2185	20.3231	20.2015	20.3566	20.3107	20.3577	20.2934	20.3677	8	20.3037	20.256	20.3513	8	4	4
3.33146	1.28208	6.87699	Q5I012	Slc38a10	S38AA_MOUSE	Putative sodium-coupled neutral amino acid transporter 10	17.0497	18.5866	17.7073	18.5053	17.1608	18.4595	16.8689	18.3634	2	17.9344	17.2086	18.4787	7	3	4
5.93943	-0.760942	-19.5812	Q5I1X5	Ppp1r13l	IASPP_MOUSE	RelA-associated inhibitor	20.1687	19.4825	20.1566	19.473	20.2103	19.4272	20.3136	19.4227	6	19.8318	20.2123	19.4513	8	4	4
4.92145	0.827833	13.1412	Q5KU39	Vps41	VPS41_MOUSE	Vacuolar protein sorting-associated protein 41 homolog	19.9477	20.8243	20.0198	20.8441	20.1715	20.9408	20.1329	20.974	11	20.4819	20.068	20.8958	8	4	4
1.82389	-0.246473	-3.37226	Q5M8N4	Sdr39u1	D39U1_MOUSE	Epimerase family protein SDR39U1	21.9022	21.6008	21.7011	21.4528	21.6037	21.4383	21.7236	21.4528	4	21.6094	21.7327	21.4862	8	4	4
1.81701	0.352035	3.35944	Q5NC05	Ttf2	TTF2_MOUSE	Transcription termination factor 2	19.345	19.8253	19.47	19.9166	19.6848	19.9457	19.7761	19.9965	14	19.745	19.569	19.921	8	4	4
1.88633	0.425401	3.48947	Q5NCF2	Trappc1	TPPC1_MOUSE	Trafficking protein particle complex subunit 1	20.2809	20.8856	20.4648	20.959	20.6857	20.9402	20.7726	21.1208	4	20.7637	20.551	20.9764	8	4	4
4.49794	0.666146	11.1047	Q5NCR9	Nsrp1	NSRP1_MOUSE	Nuclear speckle splicing regulatory protein 1	20.3178	21.0147	20.284	20.9831	20.4086	21.1026	20.5179	21.0924	11	20.7151	20.3821	21.0482	8	4	4
4.26971	0.691639	10.1322	Q5NCX5	Neurl4	NEUL4_MOUSE	Neuralized-like protein 4	19.2846	19.9435	19.4286	19.9972	19.4011	20.0791	19.156	20.0171	7	19.6634	19.3176	20.0092	8	4	4
2.14157	2.18283	3.98785	Q5ND34	Wdr81	WDR81_MOUSE	WD repeat-containing protein 81	16.918	20.2739	18.6343	20.1836	17.754	20.4752	19.4194	20.5243	5	20.1753	19.4194	20.3643	5	1	4
3.33029	1.15157	6.87357	Q5PR68	Cep112	CE112_MOUSE	Centrosomal protein of 112 kDa	16.5586	18.1852	17.1743	18.1904	17.2479	18.0694	17.1649	18.307	3	18.188	NaN	18.188	4	0	4
1.77085	0.527658	3.274	Q5PRE5	Proser1	PRSR1_MOUSE	Proline and serine-rich protein 1	18.7723	19.6533	19.3181	19.6418	19.318	19.608	19.3441	19.96	3	19.4519	19.1881	19.7158	8	4	4
1.58399	0.5811	2.93661	Q5PSV9	Mdc1	MDC1_MOUSE	Mediator of DNA damage checkpoint protein 1	20.2943	21.0864	20.0895	21.1411	20.2591	20.3443	20.2047	20.6001	12	20.5024	20.2119	20.793	8	4	4
3.32317	-0.606592	-6.85274	Q5RJG1	Nol10	NOL10_MOUSE	Nucleolar protein 10	20.9431	20.4484	20.9173	20.5633	21.189	20.452	21.2241	20.3835	8	20.7651	21.0684	20.4618	8	4	4
3.33421	0.426085	6.88504	Q5RJH6	Smg7	SMG7_MOUSE	Protein SMG7	19.8838	20.4501	20.0748	20.399	20.01	20.4427	20.1466	20.5277	4	20.2418	20.0288	20.4549	8	4	4
2.98684	0.472706	5.92442	Q5RKZ7	Mocs1	MOCS1_MOUSE	Molybdenum cofactor biosynthesis protein 1	18.2461	18.8255	18.3261	18.7041	18.065	18.6111	18.1775	18.5648	2	18.44	18.2037	18.6764	8	4	4
2.62457	-0.337855	-5.03279	Q5SF07	Igf2bp2	IF2B2_MOUSE	Insulin-like growth factor 2 mRNA-binding protein 2	23.5705	23.2561	23.5862	23.2434	23.7196	23.3449	23.7644	23.4449	20	23.4913	23.6602	23.3223	8	4	4
1.4279	0.310814	2.66382	Q5SFM8	Rbm27	RBM27_MOUSE	RNA-binding protein 27	19.409	19.8041	19.2959	19.9095	19.6046	19.6113	19.6988	19.9266	4	19.6575	19.5021	19.8129	8	4	4
3.84566	0.888494	8.52595	Q5SNZ0	Ccdc88a	GRDN_MOUSE	Girdin	19.0912	20.1096	19.365	20.2372	19.4588	20.354	19.4942	20.2623	16	19.7966	19.3523	20.2408	8	4	4
4.56895	0.710587	11.4243	Q5SPL2	Phf12	PHF12_MOUSE	PHD finger protein 12	17.1257	17.9008	17.0408	17.8037	16.9885	17.6729	17.0532	17.6731	4	17.4476	17.0275	17.7626	7	3	4
4.07772	0.868127	9.37444	Q5SRX1	Tom1l2	TM1L2_MOUSE	TOM1-like protein 2	19.9202	20.8956	20.0299	20.9155	20.1238	21.0003	20.3201	21.0552	11	20.5326	20.0985	20.9666	8	4	4
2.27833	-0.308553	-4.2691	Q5SRY7	Fbxw11	FBW1B_MOUSE	F-box/WD repeat-containing protein 11	20.2721	20.0253	20.1452	19.7907	20.1848	19.8314	20.3032	20.0237	8	20.0721	20.2263	19.9178	8	4	4
2.48972	0.82421	4.72595	Q5SS80	Dhrs13	DHR13_MOUSE	Dehydrogenase/reductase SDR family member 13	19.9279	20.3678	20.133	20.6253	19.4419	20.7114	19.6671	20.7621	5	20.2046	19.7925	20.6167	8	4	4
2.92855	-0.511292	-5.77383	Q5SSI6	Utp18	UTP18_MOUSE	U3 small nucleolar RNA-associated protein 18 homolog	21.4249	20.7901	21.4191	21.1268	21.627	21.0666	21.5305	20.9728	10	21.2447	21.5004	20.9891	8	4	4
5.19373	1.27026	14.6302	Q5SSZ5	Tns3	TENS3_MOUSE	Tensin-3	20.4848	21.7925	20.5203	21.8606	20.7142	22.0073	20.7879	21.9279	13	21.2619	20.6268	21.8971	8	4	4
4.62617	1.06795	11.688	Q5SU73	Coil	COIL_MOUSE	Coilin	18.6352	19.8311	18.8751	19.8362	18.9849	19.9753	18.9116	20.036	3	19.3857	18.8517	19.9196	8	4	4
1.42295	0.159827	2.65528	Q5SUF2	Luc7l3	LC7L3_MOUSE	Luc7-like protein 3	22.0537	22.3167	22.0994	22.1895	22.2489	22.3536	22.1903	22.3719	9	22.228	22.1481	22.3079	8	4	4
3.14472	0.855399	6.34715	Q5SUQ9	Ctc1	CTC1_MOUSE	CST complex subunit CTC1	20.6637	21.6676	20.7988	21.7187	21.1003	21.8745	21.1777	21.9013	15	21.3628	20.9351	21.7905	8	4	4
4.79365	0.645747	12.4927	Q5SV80	Myo19	MYO19_MOUSE	Unconventional myosin-XIX	18.9327	19.592	18.9249	19.5057	18.9014	19.6766	19.0643	19.6321	5	19.2787	18.9558	19.6016	8	4	4
1.87536	0.524111	3.46874	Q5SV85	Synrg	SYNRG_MOUSE	Synergin gamma	20.2514	21.0181	20.6005	21.2366	20.7712	21.2305	20.9105	21.1448	8	20.8954	20.6334	21.1575	8	4	4
1.97172	0.155476	3.65262	Q5SVQ0	Kat7	KAT7_MOUSE	Histone acetyltransferase KAT7	20.5548	20.7738	20.4666	20.6392	20.5726	20.7338	20.6114	20.6805	11	20.6291	20.5514	20.7068	8	4	4
3.80967	1.07051	8.40058	Q5SVR0	Tbc1d9b	TBC9B_MOUSE	TBC1 domain family member 9B	18.3503	19.5215	18.6557	19.6798	18.854	19.7867	18.6956	19.8497	7	19.1741	18.6389	19.7094	8	4	4
2.28684	-0.690515	-4.28696	Q5SWD9	Tsr1	TSR1_MOUSE	Pre-rRNA-processing protein TSR1 homolog	20.3921	19.6625	20.7382	20.1577	20.8326	20.1622	20.8639	20.0824	6	20.3614	20.7067	20.0162	8	4	4
4.10758	1.09369	9.48885	Q5SWW4	Med13	MED13_MOUSE	Mediator of RNA polymerase II transcription subunit 13	19.7045	21.0569	19.9307	21.0302	20.1849	21.1663	20.1512	21.0926	12	20.5397	19.9928	21.0865	8	4	4
1.31471	2.01835	2.47012	Q5SWY7	Fam83g	FA83G_MOUSE	Protein FAM83G	19.1797	19.8915	16.2116	20.0989	17.3212	20.3192	19.7055	20.1819	2	19.8961	19.4426	20.1229	6	2	4
1.30672	0.449729	2.45656	Q5SXA9	Wwc1	KIBRA_MOUSE	Protein KIBRA	18.9952	19.6168	19.4474	19.9839	19.4042	19.8413	19.7818	19.9854	5	19.632	19.4071	19.8569	8	4	4
5.81112	0.762289	18.6271	Q5SXY1	Specc1	CYTSB_MOUSE	Cytospin-B	21.2124	21.8863	21.208	21.9664	21.1193	21.9696	21.0949	21.8615	24	21.5398	21.1586	21.9209	8	4	4
5.47603	0.857715	16.3431	Q5SYD0	Myo1d	MYO1D_MOUSE	Unconventional myosin-Id	20.853	21.7072	20.9653	21.6836	20.8346	21.6905	20.8644	21.8668	20	21.3082	20.8793	21.737	8	4	4
1.91623	0.53356	3.54621	Q5U458	Dnajc11	DJC11_MOUSE	DnaJ homolog subfamily C member 11	21.229	21.5023	21.186	21.8177	20.8714	21.2914	20.8577	21.667	7	21.3028	21.036	21.5696	8	4	4
4.315	-3.09239	-10.3187	Q5U462	Cdcp1	CDCP1_MOUSE	CUB domain-containing protein 1	20.4002	16.6343	20.468	17.5244	20.2038	16.931	20.333	17.9456	9	18.805	20.3512	17.2588	8	4	4
5.30258	0.371468	15.2693	Q5U4C3	Scaf1	SFR19_MOUSE	Splicing factor, arginine/serine-rich 19	20.1647	20.6105	20.1615	20.5104	20.2098	20.5472	20.2047	20.5584	9	20.3709	20.1852	20.5566	8	4	4
4.04504	0.53949	9.25062	Q5U4D9	Thoc6	THOC6_MOUSE	THO complex subunit 6 homolog	21.3728	22.0079	21.4202	21.9724	21.4738	22.0663	21.6259	22.0041	9	21.7429	21.4732	22.0127	8	4	4
4.12656	0.923753	9.56221	Q5U4F6	Wdr34	WDR34_MOUSE	WD repeat-containing protein 34	18.4196	19.4218	18.4623	19.35	18.6826	19.6241	18.7014	19.5649	3	19.0283	18.5665	19.4902	8	4	4
3.99033	1.11087	9.04657	Q5U5M8	Bloc1s3	BL1S3_MOUSE	Biogenesis of lysosome-related organelles complex 1 subunit 3	19.0938	20.3077	19.1467	20.4305	19.5473	20.3724	19.4392	20.56	4	19.8622	19.3068	20.4176	8	4	4
5.79332	1.29032	18.4984	Q5U5Q9	Uimc1	UIMC1_MOUSE	BRCA1-A complex subunit RAP80	18.3631	19.6798	18.5433	19.8772	18.546	19.6618	18.4336	19.8284	4	19.2142	18.4841	19.7618	7	3	4
2.16704	0.534434	4.03944	Q5XF89	Atp13a3	AT133_MOUSE	Probable cation-transporting ATPase 13A3	19.243	19.5214	19.482	19.727	19.0303	19.8951	19.1768	19.9263	4	19.5002	19.233	19.7675	8	4	4
3.60678	-1.01126	-7.72289	Q5XFZ0		CR021_MOUSE	UPF0711 protein C18orf21 homolog	19.3629	18.3303	19.3168	18.5378	19.6674	18.7133	19.7163	18.437	4	19.0102	19.5159	18.5046	8	4	4
3.45872	-0.811964	-7.25796	Q5XG71	Utp20	UTP20_MOUSE	Small subunit processome component 20 homolog	20.5492	19.6403	20.4679	20.042	20.5646	19.7376	20.6425	19.5564	18	20.1501	20.556	19.7441	8	4	4
3.54437	0.388432	7.52397	Q5XJE5	Leo1	LEO1_MOUSE	RNA polymerase-associated protein LEO1	21.6123	22.0332	21.5468	21.9587	21.7011	22.101	21.7325	22.0535	9	21.8424	21.6482	22.0366	8	4	4
2.56805	0.554564	4.90265	Q5XJY5	Arcn1	COPD_MOUSE	Coatomer subunit delta	22.9309	23.5886	23.0426	23.6954	23.3296	23.773	23.337	23.8014	24	23.4373	23.16	23.7146	8	4	4
1.60655	0.560896	2.97667	Q5Y5T5	Zdhhc8	ZDHC8_MOUSE	Palmitoyltransferase ZDHHC8	17.6703	18.1678	17.8901	18.4638	17.459	17.8685	17.2455	18.0083	2	17.8467	17.5662	18.1271	8	4	4
3.34619	0.271765	6.92024	Q60520	Sin3a	SIN3A_MOUSE	Paired amphipathic helix protein Sin3a	20.6294	21.0015	20.678	20.9693	20.7692	20.9176	20.7466	21.0219	14	20.8417	20.7058	20.9776	8	4	4
1.78699	0.250823	3.30378	Q60596	Xrcc1	XRCC1_MOUSE	DNA repair protein XRCC1	21.9676	22.3482	21.9989	22.3427	22.256	22.3303	22.213	22.4174	13	22.2343	22.1088	22.3597	8	4	4
2.76392	0.780377	5.36363	Q60597	Ogdh	ODO1_MOUSE	2-oxoglutarate dehydrogenase, mitochondrial	24.3862	25.3843	24.3771	25.3004	24.1736	24.8668	24.3766	24.8833	38	24.7185	24.3284	25.1087	8	4	4
6.97683	0.700258	29.2659	Q60598	Cttn	SRC8_MOUSE	Src substrate cortactin	24.5553	25.245	24.556	25.2024	24.5684	25.3133	24.534	25.254	35	24.9036	24.5534	25.2537	8	4	4
5.61542	-2.07839	-17.2582	Q60604	Scin	ADSV_MOUSE	Adseverin	24.0157	22.2643	24.0808	22.0126	24.287	21.96	24.4117	22.2448	19	23.1596	24.1988	22.1204	8	4	4
1.65543	0.280432	3.06409	Q60605	Myl6	MYL6_MOUSE	Myosin light polypeptide 6	25.0295	25.407	25.1585	25.4829	25.3277	25.6235	25.3773	25.5012	9	25.3634	25.2232	25.5037	8	4	4
3.14347	0.716454	6.34372	Q60631	Grb2	GRB2_MOUSE	Growth factor receptor-bound protein 2	21.8452	22.6596	22.0948	22.8118	22.2642	22.8186	22.1996	22.9796	11	22.4592	22.101	22.8174	8	4	4
3.94992	1.04681	8.89844	Q60634	Flot2	FLOT2_MOUSE	Flotillin-2	20.5837	21.5878	20.8756	21.6729	20.3866	21.5445	20.3958	21.6236	14	21.0838	20.5604	21.6072	8	4	4
4.20468	0.747351	9.86955	Q60648	Gm2a	SAP3_MOUSE	Ganglioside GM2 activator	20.5392	21.3698	20.4284	21.2312	20.3879	21.0385	20.4798	21.1852	4	20.8325	20.4588	21.2062	8	4	4
5.3095	0.57755	15.3108	Q60649	Clpb	CLPB_MOUSE	Caseinolytic peptidase B protein homolog	21.4241	21.9421	21.3104	21.966	21.4127	22.0427	21.445	21.9517	17	21.6868	21.3981	21.9756	8	4	4
3.2033	-0.457291	-6.50977	Q60668	Hnrnpd	HNRPD_MOUSE	Heterogeneous nuclear ribonucleoprotein D0	24.8368	24.4162	24.7734	24.4513	24.9755	24.4575	25.0741	24.5056	13	24.6863	24.9149	24.4577	8	4	4
1.3783	-0.449292	-2.57856	Q60680	Chuk	IKKA_MOUSE	Inhibitor of nuclear factor kappa-B kinase subunit alpha	19.6894	19.2849	19.7922	19.492	20.2106	19.7813	20.2351	19.572	7	19.7572	19.9818	19.5325	8	4	4
5.93757	0.688236	19.567	Q60715	P4ha1	P4HA1_MOUSE	Prolyl 4-hydroxylase subunit alpha-1	23.1375	23.7221	23.1146	23.7416	23.0179	23.7921	23.0333	23.8005	22	23.42	23.0758	23.7641	8	4	4
5.74478	-0.688363	-18.1517	Q60716	P4ha2	P4HA2_MOUSE	Prolyl 4-hydroxylase subunit alpha-2	21.7459	20.9639	21.589	20.9431	21.6152	20.93	21.5922	20.9519	6	21.2914	21.6356	20.9472	8	4	4
1.76942	-0.338797	-3.27137	Q60751	Igf1r	IGF1R_MOUSE	Insulin-like growth factor 1 receptor	21.7143	21.2238	21.8744	21.3674	21.5206	21.2321	21.469	21.3999	13	21.4752	21.6446	21.3058	8	4	4
2.37982	0.424184	4.48492	Q60759	Gcdh	GCDH_MOUSE	Glutaryl-CoA dehydrogenase, mitochondrial	21.7573	22.3424	21.7297	22.2043	21.609	21.9636	21.7198	22.0025	14	21.9161	21.704	22.1282	8	4	4
3.85082	-2.32442	-8.54406	Q60760	Grb10	GRB10_MOUSE	Growth factor receptor-bound protein 10	20.1145	17.9897	20.2834	17.6533	20.3461	18.6758	20.3353	17.4627	10	20.2698	20.2698	NaN	4	4	0
1.45649	0.271936	2.71324	Q60766	Irgm1	IRGM1_MOUSE	Immunity-related GTPase family M protein 1	20.8965	21.1094	21.2416	21.3319	20.8724	21.2862	20.9111	21.2818	5	21.1164	20.9804	21.2523	8	4	4
4.43952	0.523447	10.848	Q60770	Stxbp3	STXB3_MOUSE	Syntaxin-binding protein 3	20.7023	21.2826	20.6943	21.2428	20.7758	21.293	20.8862	21.3339	13	21.0264	20.7646	21.2881	8	4	4
3.17854	0.861	6.44065	Q60790	Rasa3	RASA3_MOUSE	Ras GTPase-activating protein 3	18.7863	19.4317	18.8003	19.5291	18.3427	19.554	18.4277	19.2863	6	19.0198	18.5893	19.4503	8	4	4
2.01421	-0.284434	-3.73512	Q60848	Hells	HELLS_MOUSE	Lymphocyte-specific helicase	20.089	19.9694	20.2251	20.0027	20.3177	19.7566	20.2395	20.005	7	20.0756	20.2179	19.9334	8	4	4
2.53429	0.874408	4.82598	Q60854	Serpinb6	SPB6_MOUSE	Serpin B6	22.4934	23.5968	22.7823	23.7961	23.1867	23.9211	23.1782	23.8241	12	23.3474	22.9101	23.7846	8	4	4
3.90257	1.55571	8.72754	Q60855	Ripk1	RIPK1_MOUSE	Receptor-interacting serine/threonine-protein kinase 1	18.6714	20.4147	18.8932	20.6188	19.3562	20.5924	19.2715	20.7893	4	19.826	19.0481	20.6038	8	4	4
2.82421	-1.6571	-5.51134	Q60866	Pter	PTER_MOUSE	Phosphotriesterase-related protein	19.1013	17.4677	19.5905	18.5256	19.8813	18.1188	19.7211	17.5537	2	19.364	19.5735	18.5256	5	4	1
1.35272	1.50046	2.53482	Q60870	Reep5	REEP5_MOUSE	Receptor expression-enhancing protein 5	17.4554	20.4244	20.0332	20.3049	18.2955	20.3841	19.5813	20.2539	2	20.1636	19.8073	20.3418	6	2	4
2.42662	-0.416866	-4.5866	Q60872	Eif1a	IF1A_MOUSE	Eukaryotic translation initiation factor 1A	22.3721	22.0691	22.5994	22.2251	22.7499	22.1739	22.669	22.2548	6	22.3892	22.5976	22.1807	8	4	4
4.46206	0.466783	10.9464	Q60902	Eps15l1	EP15R_MOUSE	Epidermal growth factor receptor substrate 15-like 1	20.9391	21.4724	20.934	21.3804	21.0854	21.4715	20.9843	21.4854	21	21.2191	20.9857	21.4525	8	4	4
3.71263	0.954438	8.07036	Q60930	Vdac2	VDAC2_MOUSE	Voltage-dependent anion-selective channel protein 2	23.8914	24.6334	23.7665	24.885	23.5569	24.4437	23.6112	24.6816	9	24.1837	23.7065	24.6609	8	4	4
2.92251	0.592442	5.75841	Q60932	Vdac1	VDAC1_MOUSE	Voltage-dependent anion-selective channel protein 1	24.6713	25.0943	24.7349	25.3926	24.5132	25.0238	24.4874	25.266	8	24.8979	24.6017	25.1942	8	4	4
2.43505	-0.9273	-4.60508	Q60949	Tbc1d1	TBCD1_MOUSE	TBC1 domain family member 1	19.7114	18.6951	19.7533	19.1335	20.2689	19.2262	20.2694	19.2391	5	19.5371	20.0008	19.0735	8	4	4
4.00584	1.91244	9.10399	Q60952	Cep250	CP250_MOUSE	Centrosome-associated protein CEP250	17.4514	19.1573	17.6871	19.2157	17.5075	19.2828	16.7598	19.3997	4	18.5288	17.5487	19.2639	7	3	4
6.13808	1.50238	21.1527	Q60953	Pml	PML_MOUSE	Protein PML	19.8085	21.2609	19.6445	21.2655	19.913	21.3644	19.9064	21.3911	17	20.5693	19.8181	21.3205	8	4	4
4.09017	-0.7061	-9.42198	Q60960	Kpna1	IMA5_MOUSE	Importin subunit alpha-5	20.6313	19.8098	20.7057	20.0322	20.6993	20.145	20.6827	19.9076	4	20.3267	20.6797	19.9736	8	4	4
2.87573	-0.739861	-5.63984	Q60967	Papss1	PAPS1_MOUSE	Bifunctional 3'-phosphoadenosine 5'-phosphosulfate synthase 1	22.0197	21.5402	22.2527	21.5758	22.5318	21.692	22.5563	21.593	12	21.9702	22.3401	21.6003	8	4	4
3.03912	0.448285	6.06195	Q60972	Rbbp4	RBBP4_MOUSE	Histone-binding protein RBBP4	23.451	23.942	23.3976	23.9877	23.5752	24.0041	23.7232	24.0062	3	23.7609	23.5367	23.985	8	4	4
1.80764	0.352219	3.34203	Q60973	Rbbp7	RBBP7_MOUSE	Histone-binding protein RBBP7	24.7002	25.158	24.7967	25.1759	24.9962	25.3528	25.1086	25.3239	12	25.0765	24.9004	25.2526	8	4	4
4.60697	1.16874	11.5989	Q60974	Ncor1	NCOR1_MOUSE	Nuclear receptor corepressor 1	19.2177	20.6158	19.3213	20.568	19.6073	20.5843	19.6013	20.6545	15	20.0213	19.4369	20.6057	8	4	4
1.70451	0.380548	3.15271	Q60996	Ppp2r5c	2A5G_MOUSE	Serine/threonine-protein phosphatase 2A 56 kDa regulatory subunit gamma isoform	20.7811	21.2703	20.9289	21.3731	21.2502	21.465	21.156	21.5301	8	21.2194	21.0291	21.4096	8	4	4
1.80559	-0.476023	-3.33823	Q60I26	Als2cl	AL2CL_MOUSE	ALS2 C-terminal-like protein	19.1499	18.8332	19.0394	18.9466	19.5049	18.8867	19.5892	18.7128	3	19.0828	19.3208	18.8448	8	4	4
6.06392	0.863178	20.5521	Q61001	Lama5	LAMA5_MOUSE	Laminin subunit alpha-5	21.8155	22.694	21.905	22.688	21.815	22.6651	21.8799	22.821	40	22.2854	21.8538	22.717	8	4	4
2.89432	-0.940335	-5.68675	Q61024	Asns	ASNS_MOUSE	Asparagine synthetase [glutamine-hydrolyzing]	24.0921	23.2063	24.2367	23.5446	24.6466	23.6461	24.5944	23.4116	25	23.9223	24.3925	23.4521	8	4	4
1.4479	-0.187332	-2.69837	Q61033	Tmpo	LAP2A_MOUSE	Lamina-associated polypeptide 2, isoforms alpha/zeta	24.3246	24.2587	24.3213	24.3222	24.4384	24.1465	24.5565	24.1641	29	24.3165	24.4102	24.2229	8	4	4
2.66232	0.315569	5.121	Q61069	Usf1	USF1_MOUSE	Upstream stimulatory factor 1	20.1108	20.4852	20.1667	20.5167	20.2907	20.5321	20.3368	20.6334	2	20.3841	20.2263	20.5418	8	4	4
2.56565	0.618289	4.89717	Q61072	Adam9	ADAM9_MOUSE	Disintegrin and metalloproteinase domain-containing protein 9	19.9795	20.4718	20.3358	20.7165	19.9094	20.607	19.8425	20.7451	8	20.3259	20.0168	20.6351	8	4	4
3.63557	-1.00998	-7.8161	Q61074	Ppm1g	PPM1G_MOUSE	Protein phosphatase 1G	23.2012	22.2761	23.437	22.5288	23.6744	22.5834	23.6426	22.527	12	22.9838	23.4888	22.4788	8	4	4
3.85852	-2.88966	-8.57115	Q61087	Lamb3	LAMB3_MOUSE	Laminin subunit beta-3	20.1018	17.1921	20.1341	17.2054	20.0491	18.0114	20.0459	16.3632	14	20.0827	20.0827	NaN	4	4	0
3.97749	1.48466	8.99926	Q61090	Fzd7	FZD7_MOUSE	Frizzled-7	19.1364	20.6861	19.7241	20.8656	19.1479	20.636	19.0339	20.7933	5	20.0029	19.2606	20.7453	8	4	4
3.75548	-1.89497	-8.21479	Q61092	Lamc2	LAMC2_MOUSE	Laminin subunit gamma-2	19.9825	17.3971	19.9206	18.1263	19.9549	18.4215	19.9753	18.3085	8	19.9583	19.9583	NaN	4	4	0
3.32532	0.409277	6.85902	Q61103	Dpf2	REQU_MOUSE	Zinc finger protein ubi-d4	20.863	21.4315	20.887	21.392	20.9951	21.2649	21.0685	21.3624	4	21.1581	20.9534	21.3627	8	4	4
2.92842	0.348626	5.7735	Q61112	Sdf4	CAB45_MOUSE	45 kDa calcium-binding protein	20.9946	21.3131	20.9168	21.2058	20.7621	21.1612	20.8238	21.2119	6	21.0487	20.8743	21.223	8	4	4
1.35239	-0.389929	-2.53427	Q61127	Nab2	NAB2_MOUSE	NGFI-A-binding protein 2	20.5727	20.4237	20.9173	20.542	21.1604	20.5229	21.149	20.7512	5	20.7549	20.9498	20.5599	8	4	4
5.08648	0.627999	14.0256	Q61136	Prpf4b	PRP4B_MOUSE	Serine/threonine-protein kinase PRP4 homolog	20.2385	20.8904	20.2847	20.8425	20.3256	20.9968	20.3529	20.9839	19	20.6144	20.3004	20.9284	8	4	4
3.5978	-1.01721	-7.69401	Q61140	Bcar1	BCAR1_MOUSE	Breast cancer anti-estrogen resistance protein 1	20.4336	19.5448	20.635	19.7428	20.8772	19.8518	20.9347	19.6722	13	20.2115	20.7201	19.7029	8	4	4
6.17371	0.579472	21.4473	Q61142	Spin1	SPIN1_MOUSE	Spindlin-1	20.1426	20.7595	20.2016	20.7491	20.1413	20.6813	20.1026	20.7162	5	20.4368	20.147	20.7265	8	4	4
6.03862	1.36899	20.3511	Q61147	Cp	CERU_MOUSE	Ceruloplasmin	20.8583	22.1623	20.9792	22.1866	20.8192	22.1953	20.811	22.3994	20	21.5514	20.8669	22.2359	8	4	4
5.149	2.01905	14.3751	Q61160	Fadd	FADD_MOUSE	FAS-associated death domain protein	17.6891	19.4321	17.3256	19.2898	17.5395	19.4648	17.0879	19.5317	2	19.4296	NaN	19.4296	4	0	4
1.81387	1.17071	3.3536	Q61165	Slc9a1	SL9A1_MOUSE	Sodium/hydrogen exchanger 1	16.5012	18.6185	18.0619	18.6818	17.3805	18.4703	17.8388	18.6948	4	18.6163	NaN	18.6163	4	0	4
2.36197	0.296718	4.44649	Q61188	Ezh2	EZH2_MOUSE	Histone-lysine N-methyltransferase EZH2	21.3405	21.7681	21.4857	21.8293	21.5902	21.8472	21.6265	21.785	13	21.6591	21.5107	21.8074	8	4	4
2.76891	0.45692	5.37573	Q61191	Hcfc1	HCFC1_MOUSE	Host cell factor 1	22.5198	23.0605	22.5365	23.0977	22.7832	23.1333	22.8225	23.1983	27	22.894	22.6655	23.1224	8	4	4
2.33169	0.375597	4.38178	Q61194	Pik3c2a	P3C2A_MOUSE	Phosphatidylinositol 4-phosphate 3-kinase C2 domain-containing subunit alpha	19.3745	19.5436	19.3979	19.7132	19.3866	19.7094	19.1995	19.8947	8	19.5274	19.3396	19.7152	8	4	4
6.1603	1.10117	21.336	Q61207	Psap	SAP_MOUSE	Prosaposin	26.21	27.2709	26.1852	27.1929	26.0229	27.2371	26.1985	27.3204	15	26.7047	26.1541	27.2553	8	4	4
1.69414	0.294926	3.13391	Q61211	Eif2d	EIF2D_MOUSE	Eukaryotic translation initiation factor 2D	20.2418	20.6375	20.3562	20.6946	20.5598	20.7417	20.5862	20.8498	12	20.5835	20.436	20.7309	8	4	4
2.84086	-0.591464	-5.55264	Q61214	Dyrk1a	DYR1A_MOUSE	Dual specificity tyrosine-phosphorylation-regulated kinase 1A	20.216	19.5847	20.2204	19.7055	20.451	19.8901	20.5226	19.8639	9	20.0568	20.3525	19.761	8	4	4
2.48124	0.684292	4.70708	Q61216	Mre11	MRE11_MOUSE	Double-strand break repair protein MRE11	20.4796	21.4252	20.5236	21.4084	20.9339	21.3911	21.0481	21.4978	13	21.0885	20.7463	21.4306	8	4	4
6.8288	3.09463	27.6396	Q61234	Snta1	SNTA1_MOUSE	Alpha-1-syntrophin	18.0714	20.8555	17.6044	20.7613	17.7063	20.8932	17.6359	20.8864	9	19.3018	17.7545	20.8491	8	4	4
6.25496	0.444812	22.1342	Q61235	Sntb2	SNTB2_MOUSE	Beta-2-syntrophin	22.3321	22.7669	22.3064	22.7436	22.2826	22.7837	22.3676	22.7738	17	22.5446	22.3222	22.767	8	4	4
2.04792	1.04937	3.8012	Q61334	Bcap29	BAP29_MOUSE	B-cell receptor-associated protein 29	18.0695	19.0702	18.4715	19.0855	17.7647	18.7533	17.2256	18.8199	2	18.5764	18.1019	18.9322	7	3	4
2.953	0.813448	5.83664	Q61335	Bcap31	BAP31_MOUSE	B-cell receptor-associated protein 31	20.7913	21.528	21.0982	21.4982	20.5305	21.5269	20.5285	21.6492	4	21.1439	20.7371	21.5506	8	4	4
2.97825	0.360954	5.90206	Q61337	Bad	BAD_MOUSE	Bcl2-associated agonist of cell death	20.437	20.6451	20.408	20.6827	20.4027	20.838	20.3649	20.8906	3	20.5836	20.4031	20.7641	8	4	4
4.25884	0.612845	10.0879	Q61382	Traf4	TRAF4_MOUSE	TNF receptor-associated factor 4	17.9894	18.5946	17.9821	18.4133	17.899	18.5987	17.9695	18.6847	4	18.2664	17.96	18.5728	8	4	4
5.45974	-1.38013	-16.2392	Q61391	Mme	NEP_MOUSE	Neprilysin	24.1492	22.6894	24.3916	22.8304	24.0573	22.7792	24.1001	22.8786	19	23.4845	24.1745	22.7944	8	4	4
1.97534	-0.27932	-3.65963	Q61398	Pcolce	PCOC1_MOUSE	Procollagen C-endopeptidase enhancer 1	20.8242	20.5382	20.8932	20.3518	20.6829	20.5194	20.7809	20.6545	3	20.6556	20.7953	20.516	8	4	4
3.72344	0.833241	8.10661	Q61418	Clcn4	CLCN4_MOUSE	H(+)/Cl(-) exchange transporter 4	17.714	18.8652	17.9951	18.663	18.0577	18.7157	18.065	18.921	2	18.3746	17.958	18.7912	8	4	4
3.21393	0.356936	6.53961	Q61425	Hadh	HCDH_MOUSE	Hydroxyacyl-coenzyme A dehydrogenase, mitochondrial	23.4357	23.9096	23.4487	23.7938	23.3685	23.665	23.4247	23.737	15	23.5979	23.4194	23.7763	8	4	4
1.44332	0.30486	2.69045	Q61458	Ccnh	CCNH_MOUSE	Cyclin-H	20.4195	20.7208	20.6623	20.7565	20.6727	21.1023	20.6374	21.0318	6	20.7504	20.598	20.9028	8	4	4
1.42442	1.06684	2.6578	Q61464	Znf638	ZN638_MOUSE	Zinc finger protein 638	17.743	18.9279	17.7428	19.0422	18.629	18.5539	16.7526	18.6108	2	18.7528	18.629	18.7837	5	1	4
2.28661	0.359552	4.28647	Q61466	Smarcd1	SMRD1_MOUSE	SWI/SNF-related matrix-associated actin-dependent regulator of chromatin subfamily D member 1	19.7175	19.9477	19.6986	20.2516	19.8091	20.1489	19.9088	20.224	4	19.9633	19.7835	20.143	8	4	4
2.61016	-0.757972	-4.99941	Q61490	Alcam	CD166_MOUSE	CD166 antigen	19.5742	18.6698	19.6975	18.6255	19.3386	18.517	19.2831	19.0493	4	19.0944	19.4734	18.7154	8	4	4
5.35719	2.53301	15.5998	Q61508	Ecm1	ECM1_MOUSE	Extracellular matrix protein 1	18.3089	20.6789	18.221	20.6916	17.6262	20.6217	18.2251	20.5211	4	20.6283	NaN	20.6283	4	0	4
1.57528	0.446896	2.92119	Q61542	Stard3	STAR3_MOUSE	StAR-related lipid transfer protein 3	19.1541	19.3788	19.3644	19.4263	18.7369	19.4665	18.8257	19.5971	4	19.2437	19.0203	19.4672	8	4	4
1.3363	0.308822	2.50685	Q61545	Ewsr1	EWS_MOUSE	RNA-binding protein EWS	21.1695	21.7222	21.5966	21.7588	21.5842	21.908	21.6802	21.8769	4	21.6621	21.5076	21.8165	8	4	4
3.69943	0.401566	8.02633	Q61550	Rad21	RAD21_MOUSE	Double-strand-break repair protein rad21 homolog	22.2256	22.7427	22.256	22.6289	22.3429	22.703	22.4037	22.7599	11	22.5078	22.3071	22.7086	8	4	4
2.31911	0.281272	4.35506	Q61572	Foxc1	FOXC1_MOUSE	Forkhead box protein C1	20.0234	20.3982	20.132	20.3049	20.1612	20.376	20.1936	20.5561	3	20.2682	20.1276	20.4088	8	4	4
3.39644	-0.27078	-7.06943	Q61576	Fkbp10	FKB10_MOUSE	Peptidyl-prolyl cis-trans isomerase FKBP10	23.5608	23.2452	23.5622	23.1895	23.4336	23.2607	23.5255	23.3035	19	23.3851	23.5205	23.2497	8	4	4
2.25881	0.444239	4.22829	Q61578	Fdxr	ADRO_MOUSE	NADPH:adrenodoxin oxidoreductase, mitochondrial	23.0916	23.6524	22.9689	23.5379	22.9089	23.2584	22.976	23.2736	11	23.2085	22.9863	23.4306	8	4	4
7.03628	1.81877	29.9454	Q61581	Igfbp7	IBP7_MOUSE	Insulin-like growth factor-binding protein 7	22.1657	23.9776	22.3018	23.9502	22.0201	23.9449	22.0956	23.9857	9	23.0552	22.1458	23.9646	8	4	4
2.56478	0.279182	4.8952	Q61584	Fxr1	FXR1_MOUSE	Fragile X mental retardation syndrome-related protein 1	25.0652	25.3582	25.111	25.4321	25.2219	25.4979	25.2658	25.4926	22	25.3056	25.166	25.4452	8	4	4
1.72093	0.412789	3.18257	Q61595	Ktn1	KTN1_MOUSE	Kinectin	21.4573	21.9192	21.4741	21.918	21.1018	21.5413	21.3303	21.6362	33	21.5473	21.3409	21.7537	8	4	4
1.6282	0.512242	3.01528	Q61598	Gdi2	GDIB_MOUSE	Rab GDP dissociation inhibitor beta	23.3473	23.945	23.4792	24.1902	23.9362	24.3052	23.9042	24.2755	31	23.9228	23.6667	24.1789	8	4	4
1.40078	0.189637	2.61712	Q61656	Ddx5	DDX5_MOUSE	Probable ATP-dependent RNA helicase DDX5	25.843	26.1011	25.9064	26.1638	26.0343	26.208	26.1462	26.2155	35	26.0773	25.9825	26.1721	8	4	4
6.24586	-0.419579	-22.0562	Q61666	Hira	HIRA_MOUSE	Protein HIRA	19.7728	19.3234	19.7096	19.3042	19.7715	19.3616	19.7465	19.3329	13	19.5403	19.7501	19.3305	8	4	4
6.76214	1.08656	26.9366	Q61686	Cbx5	CBX5_MOUSE	Chromobox protein homolog 5	23.7667	24.8415	23.6544	24.8044	23.7363	24.8424	23.8417	24.857	12	24.2931	23.7498	24.8363	8	4	4
6.69675	0.952356	26.2642	Q61687	Atrx	ATRX_MOUSE	Transcriptional regulator ATRX	20.5573	21.477	20.4574	21.4004	20.5399	21.5229	20.5501	21.5137	34	21.0024	20.5262	21.4785	8	4	4
2.07541	-0.490511	-3.8555	Q61699	Hsph1	HS105_MOUSE	Heat shock protein 105 kDa	23.9962	23.6387	24.2507	23.8706	24.4703	23.9309	24.4453	23.7602	36	24.0454	24.2906	23.8001	8	4	4
3.48228	1.93993	7.33035	Q61730	Il1rap	IL1AP_MOUSE	Interleukin-1 receptor accessory protein	16.6167	19.2821	17.8481	19.3355	17.5221	19.172	17.4076	19.3646	3	19.0005	17.8481	19.2886	5	1	4
2.95536	0.587946	5.84274	Q61739	Itga6	ITA6_MOUSE	Integrin alpha-6	20.829	21.3192	21.101	21.4751	20.7871	21.4149	20.7591	21.6188	13	21.163	20.869	21.457	8	4	4
2.66427	-0.805691	-5.12557	Q61753	Phgdh	SERA_MOUSE	D-3-phosphoglycerate dehydrogenase	26.4029	25.7099	26.5877	25.9409	26.9724	26.063	26.9386	25.9649	23	26.3225	26.7254	25.9197	8	4	4
1.7974	0.452687	3.32303	Q61792	Lasp1	LASP1_MOUSE	LIM and SH3 domain protein 1	24.1576	24.6993	24.3045	24.8436	24.6178	25.0061	24.6287	24.9704	17	24.6535	24.4271	24.8798	8	4	4
3.67516	3.94987	7.94587	Q61805	Lbp	LBP_MOUSE	Lipopolysaccharide-binding protein	17.4198	21.9243	18.9927	21.6747	16.8359	21.8543	18.4755	22.0702	4	21.8809	NaN	21.8809	4	0	4
3.21761	0.471442	6.54997	Q61810	Ltbp3	LTBP3_MOUSE	Latent-transforming growth factor beta-binding protein 3	20.0241	20.4644	19.9675	20.2529	19.7997	20.3684	19.8065	20.3978	11	20.1352	19.8995	20.3709	8	4	4
1.82178	0.537431	3.36832	Q61818	Rai1	RAI1_MOUSE	Retinoic acid-induced protein 1	18.2546	19.1181	18.0416	18.9018	18.4024	18.5681	18.2649	18.5252	6	18.5096	18.2409	18.7783	8	4	4
3.1824	1.05123	6.45139	Q61823	Pdcd4	PDCD4_MOUSE	Programmed cell death protein 4	19.7566	21.0858	19.9352	21.0425	20.287	21.1426	20.4068	21.3197	8	20.622	20.0964	21.1476	8	4	4
2.43299	0.486141	4.60056	Q61879	Myh10	MYH10_MOUSE	Myosin-10	22.9772	23.5299	23.1268	23.6265	23.3087	23.7372	23.3476	23.8112	75	23.4331	23.1901	23.6762	8	4	4
1.96358	0.417723	3.63692	Q61881	Mcm7	MCM7_MOUSE	DNA replication licensing factor MCM7	24.8307	25.3889	24.9321	25.3615	25.1601	25.5022	25.2652	25.6065	30	25.2559	25.047	25.4648	8	4	4
1.4841	-0.0680251	-2.7612	Q61937	Npm1	NPM_MOUSE	Nucleophosmin	27.5834	27.5051	27.5192	27.4733	27.5742	27.5454	27.6116	27.4925	18	27.5381	27.5721	27.5041	8	4	4
3.42067	1.43151	7.1423	Q61941	Nnt	NNTM_MOUSE	NAD(P) transhydrogenase, mitochondrial	21.7735	23.28	21.8096	23.3553	21.3422	22.6531	21.5114	22.8746	21	22.325	21.6092	23.0407	8	4	4
3.11816	0.325214	6.27447	Q62018	Ctr9	CTR9_MOUSE	RNA polymerase-associated protein CTR9 homolog	22.1348	22.4486	22.0116	22.4096	22.1995	22.4567	22.2029	22.5348	27	22.2998	22.1372	22.4624	8	4	4
6.41573	1.72751	23.5575	Q62036	Cep131	CP131_MOUSE	Centrosomal protein of 131 kDa	19.2833	21.0271	19.1509	20.9894	19.4747	20.9608	19.2472	21.0889	21	20.1528	19.289	21.0166	8	4	4
4.49111	-0.76598	-11.0744	Q62074	Prkci	KPCI_MOUSE	Protein kinase C iota type	22.7352	22.0666	22.967	22.1842	23.0141	22.1905	22.9632	22.1744	12	22.5369	22.9199	22.1539	8	4	4
2.24158	0.245291	4.19247	Q62086	Pon2	PON2_MOUSE	Serum paraoxonase/arylesterase 2	20.9934	21.0997	20.9531	21.0815	20.8084	21.1801	20.8925	21.2672	6	21.0345	20.9118	21.1571	8	4	4
3.1705	0.710464	6.41832	Q62087	Pon3	PON3_MOUSE	Serum paraoxonase/lactonase 3	20.3255	20.8457	20.2882	20.78	20.2042	21.144	20.3213	21.2114	4	20.64	20.2848	20.9953	8	4	4
2.29224	0.214801	4.2983	Q62095	Ddx3y	DDX3Y_MOUSE	ATP-dependent RNA helicase DDX3Y	20.9723	21.2627	21.0983	21.2515	21.1488	21.3582	21.1447	21.351	9	21.1984	21.091	21.3058	8	4	4
2.83017	0.423223	5.5261	Q62130	Ptpn14	PTN14_MOUSE	Tyrosine-protein phosphatase non-receptor type 14	20.5742	21.0355	20.7395	21.1211	20.7992	21.2225	20.8329	21.2595	16	20.9481	20.7364	21.1597	8	4	4
6.43488	-0.901494	-23.7329	Q62136	Ptpn21	PTN21_MOUSE	Tyrosine-protein phosphatase non-receptor type 21	19.9738	19.0524	20.0913	19.1218	19.9341	19.0961	19.9566	19.0795	3	19.5382	19.9889	19.0874	8	4	4
1.31881	0.794841	2.47709	Q62148	Aldh1a2	AL1A2_MOUSE	Retinal dehydrogenase 2	18.1733	19.0034	17.6494	19.1702	18.855	19.3858	18.9787	19.2763	3	18.9775	18.669	19.2089	7	3	4
2.25016	0.800608	4.21028	Q62159	Rhoc	RHOC_MOUSE	Rho-related GTP-binding protein RhoC	17.1873	18.3837	17.8032	18.6986	17.7775	18.3326	17.9727	18.5283	2	18.0855	17.6852	18.4858	8	4	4
5.89945	0.928093	19.2789	Q62165	Dag1	DAG1_MOUSE	Dystroglycan	20.8766	21.7867	20.9473	21.8718	20.7985	21.7302	20.797	21.7432	5	21.3189	20.8549	21.783	8	4	4
3.4779	1.75848	7.31683	Q62179	Sema4b	SEM4B_MOUSE	Semaphorin-4B	18.2779	19.8021	18.6536	19.9808	17.5228	19.9318	18.2328	20.0063	5	19.2693	18.3881	19.9302	7	3	4
3.27618	0.301196	6.71663	Q62187	Ttf1	TTF1_MOUSE	Transcription termination factor 1	20.2564	20.6609	20.4594	20.6988	20.3716	20.6716	20.3571	20.618	6	20.5117	20.3611	20.6623	8	4	4
3.04412	0.696019	6.07522	Q62193	Rpa2	RFA2_MOUSE	Replication protein A 32 kDa subunit	22.2778	23.1337	22.2792	23.0855	22.521	23.1112	22.7259	23.2577	5	22.799	22.451	23.147	8	4	4
3.61471	0.294259	7.74845	Q62203	Sf3a2	SF3A2_MOUSE	Splicing factor 3A subunit 2	23.4543	23.7621	23.4023	23.6839	23.4324	23.7597	23.5387	23.7992	11	23.6041	23.4569	23.7512	8	4	4
2.13055	-0.590557	-3.96565	Q62217	Sema5a	SEM5A_MOUSE	Semaphorin-5A	18.507	17.7911	18.9999	18.1322	18.5599	18.2185	18.552	18.1149	3	18.6547	18.6547	NaN	4	4	0
3.5385	0.233351	7.50549	Q62241	Snrpc	RU1C_MOUSE	U1 small nuclear ribonucleoprotein C	22.8154	23.0375	22.71	22.9969	22.8128	22.994	22.8185	23.0617	5	22.9059	22.7892	23.0225	8	4	4
2.10029	-1.64129	-3.905	Q62245	Sos1	SOS1_MOUSE	Son of sevenless homolog 1	19.0115	17.8255	19.2476	18.5838	19.3124	16.7353	19.1769	17.0388	4	19.1871	19.1871	NaN	4	4	0
7.57489	0.969934	36.8577	Q62261	Sptbn1	SPTB2_MOUSE	Spectrin beta chain, non-erythrocytic 1	23.9764	24.9108	23.9568	24.9496	23.9909	24.9575	24.0288	25.0148	98	24.4732	23.9882	24.9582	8	4	4
7.55659	4.75738	36.5987	Q62266	Sprr1a	SPR1A_MOUSE	Cornifin-A	22.0338	26.8414	22.317	27.1921	22.4311	27.1944	22.2721	26.8556	12	24.6422	22.2635	27.0209	8	4	4
2.36653	0.289034	4.4563	Q62276	Med22	MED22_MOUSE	Mediator of RNA polymerase II transcription subunit 22	20.7189	21.1639	20.8639	20.9697	20.8544	21.2228	20.8643	21.1012	6	20.9699	20.8254	21.1144	8	4	4
1.66704	0.200786	3.08496	Q62280	Ss18	SSXT_MOUSE	Protein SSXT	21.252	21.515	21.1718	21.3294	21.2964	21.4141	21.3208	21.5856	3	21.3607	21.2603	21.4611	8	4	4
4.87662	0.560478	12.9101	Q62311	Taf6	TAF6_MOUSE	Transcription initiation factor TFIID subunit 6	22.0553	22.6597	22.0681	22.6457	22.1359	22.6243	22.1891	22.7605	8	22.3923	22.1121	22.6726	8	4	4
2.29901	1.35505	4.31258	Q62313	Tgoln1	TGON1_MOUSE	Trans-Golgi network integral membrane protein 1	17.7091	18.8952	18.4316	18.9947	17.584	19.0046	16.9246	19.175	3	18.9002	18.4316	19.0174	5	1	4
3.57768	0.676506	7.62961	Q62318	Trim28	TIF1B_MOUSE	Transcription intermediary factor 1-beta	24.4487	25.2286	24.5048	25.2197	24.686	25.3225	24.7973	25.372	31	24.9475	24.6092	25.2857	8	4	4
5.20171	1.01447	14.6762	Q62356	Fstl1	FSTL1_MOUSE	Follistatin-related protein 1	19.4944	20.5547	19.609	20.6798	19.6507	20.7528	19.72	20.5446	4	20.1257	19.6185	20.633	8	4	4
2.85434	0.320757	5.58624	Q62376	Snrnp70	RU17_MOUSE	U1 small nuclear ribonucleoprotein 70 kDa	23.1731	23.5852	23.1947	23.5067	23.3053	23.5827	23.3783	23.6598	19	23.4232	23.2628	23.5836	8	4	4
1.37143	0.18949	2.5668	Q62383	Supt6h	SPT6H_MOUSE	Transcription elongation factor SPT6	23.626	23.8191	23.6332	23.8875	23.7826	23.9667	23.878	24.0043	35	23.8247	23.7299	23.9194	8	4	4
2.15174	1.19776	4.00841	Q62388	Atm	ATM_MOUSE	Serine-protein kinase ATM	17.2625	19.171	18.0168	19.3047	18.5733	19.1255	18.3934	19.4359	4	18.8601	18.3278	19.2593	7	3	4
1.85645	-0.463813	-3.43316	Q62393	Tpd52	TPD52_MOUSE	Tumor protein D52	21.6896	21.3186	21.7746	21.3635	22.1472	21.5164	22.0853	21.6428	6	21.6923	21.9242	21.4604	8	4	4
2.17977	0.149111	4.06534	Q62394	Znf185	ZN185_MOUSE	Zinc finger protein 185	22.3793	22.5098	22.3737	22.4259	22.2685	22.4681	22.2604	22.4745	7	22.395	22.3205	22.4696	8	4	4
6.28876	1.12229	22.4263	Q62417	Sorbs1	SRBS1_MOUSE	Sorbin and SH3 domain-containing protein 1	19.4576	20.5473	19.287	20.5302	19.4862	20.5813	19.4958	20.5568	6	19.9928	19.4316	20.5539	8	4	4
3.7007	0.812525	8.03054	Q62418	Dbnl	DBNL_MOUSE	Drebrin-like protein	21.9928	22.9106	22.1157	23.0064	22.3535	23.0653	22.37	23.0998	15	22.6143	22.208	23.0205	8	4	4
1.64916	0.269628	3.05282	Q62419	Sh3gl1	SH3G1_MOUSE	Endophilin-A2	21.6345	21.9547	21.6574	21.9905	21.8954	22.1468	21.9218	22.0957	14	21.9121	21.7773	22.0469	8	4	4
1.65597	-0.475245	-3.06505	Q62422	Ostf1	OSTF1_MOUSE	Osteoclast-stimulating factor 1	21.3684	20.8804	21.4905	21.1968	21.8478	21.298	21.8375	21.268	5	21.3984	21.636	21.1608	8	4	4
2.50344	0.42399	4.7566	Q62425	Ndufa4	NDUA4_MOUSE	Cytochrome c oxidase subunit NDUFA4	24.8739	25.3488	24.907	25.2923	24.671	25.0903	24.6914	25.1079	5	24.9978	24.7858	25.2098	8	4	4
4.9028	1.18598	13.0446	Q62465	Vat1	VAT1_MOUSE	Synaptic vesicle membrane protein VAT-1 homolog	22.1335	23.3928	22.2253	23.3632	22.4365	23.5981	22.3756	23.5608	10	22.8857	22.2927	23.4787	8	4	4
5.82079	2.88694	18.6974	Q62469	Itga2	ITA2_MOUSE	Integrin alpha-2	18.3049	21.5979	18.9653	21.6634	18.6471	21.497	18.9058	21.6126	9	20.1492	18.7058	21.5927	8	4	4
2.10115	0.324674	3.90671	Q62481	Vps72	VPS72_MOUSE	Vacuolar protein sorting-associated protein 72 homolog	19.8359	20.2315	19.6278	20.1205	19.8009	20.1437	19.8571	19.9248	4	19.9428	19.7804	20.1051	8	4	4
1.65503	-0.359057	-3.06336	Q62523	Zyx	ZYX_MOUSE	Zyxin	22.6243	22.411	22.749	22.4621	23.0398	22.6276	23.0562	22.5323	10	22.6878	22.8673	22.5083	8	4	4
2.20914	0.496639	4.12548	Q63844	Mapk3	MK03_MOUSE	Mitogen-activated protein kinase 3	21.5408	22.1987	21.6769	22.2309	21.975	22.3547	21.9899	22.3849	6	22.044	21.7957	22.2923	8	4	4
6.30385	-0.745698	-22.5579	Q63ZW7	Patj	INADL_MOUSE	InaD-like protein	21.5757	20.7536	21.5133	20.7159	21.4895	20.8164	21.525	20.835	16	21.1531	21.5259	20.7802	8	4	4
2.48155	1.50678	4.70776	Q64008	Rab34	RAB34_MOUSE	Ras-related protein Rab-34	18.354	19.2078	18.6816	19.6358	17.4146	19.6475	17.5917	19.578	2	19.1841	18.5178	19.5173	6	2	4
1.79372	0.356614	3.31621	Q64010	Crk	CRK_MOUSE	Adapter molecule crk	21.9867	22.3718	22.0873	22.4686	22.3452	22.6085	22.2783	22.675	4	22.3527	22.1744	22.531	8	4	4
4.40193	0.469185	10.6857	Q64012	Raly	RALY_MOUSE	RNA-binding protein Raly	24.479	24.9747	24.4828	24.8262	24.3932	24.9226	24.4869	24.9951	16	24.6951	24.4605	24.9297	8	4	4
4.19954	0.532466	9.84906	Q64028	Phc1	PHC1_MOUSE	Polyhomeotic-like protein 1	20.1661	20.6539	20.1792	20.7559	20.2302	20.7961	20.333	20.8325	5	20.4934	20.2271	20.7596	8	4	4
2.26763	0.391339	4.2467	Q64092	Tfe3	TFE3_MOUSE	Transcription factor E3	20.2087	20.7403	20.1998	20.6945	20.4881	20.7419	20.5312	20.8164	4	20.5526	20.3569	20.7483	8	4	4
1.56332	0.466148	2.90005	Q64105	Spr	SPRE_MOUSE	Sepiapterin reductase	21.301	21.961	21.5826	22.0868	21.9145	22.2786	21.8844	22.2207	6	21.9037	21.6706	22.1368	8	4	4
3.77921	0.864851	8.29571	Q64133	Maoa	AOFA_MOUSE	Amine oxidase [flavin-containing] A	22.2615	22.8215	22.2579	22.9757	21.9369	23.0043	21.9754	23.0897	13	22.5403	22.1079	22.9728	8	4	4
4.31863	-1.21397	-10.3338	Q64261	Cdk6	CDK6_MOUSE	Cyclin-dependent kinase 6	20.6138	19.4543	20.7617	19.7082	21.0127	19.7769	20.9577	19.5506	8	20.2295	20.8365	19.6225	8	4	4
6.77098	-3.92508	-27.0288	Q64277	Bst1	BST1_MOUSE	ADP-ribosyl cyclase/cyclic ADP-ribose hydrolase 2	22.992	19.4717	23.3294	19.314	23.0554	19.0774	23.0928	18.9062	10	21.1549	23.1174	19.1923	8	4	4
2.08751	-0.670482	-3.87954	Q64311	Ntan1	NTAN1_MOUSE	Protein N-terminal asparagine amidohydrolase	19.2542	18.7617	19.5851	18.7892	19.8551	19.1583	19.8113	19.1146	2	19.3668	19.6264	19.0207	7	4	3
4.63536	-3.56508	-11.7309	Q64314	Cd34	CD34_MOUSE	Hematopoietic progenitor cell antigen CD34	21.4223	17.8411	21.7119	18.6949	21.5255	18.0561	21.45	17.2573	3	21.5274	21.5274	NaN	4	4	0
5.20432	-0.636994	-14.6913	Q64324	Stxbp2	STXB2_MOUSE	Syntaxin-binding protein 2	21.9773	21.2541	21.9042	21.3038	21.9302	21.4121	22.0322	21.3258	14	21.6425	21.961	21.324	8	4	4
1.65484	0.449236	3.06303	Q64331	Myo6	MYO6_MOUSE	Unconventional myosin-VI	19.7447	20.3321	19.9523	20.3262	20.2109	20.5486	20.214	20.7121	11	20.2551	20.0305	20.4797	8	4	4
4.66946	0.815987	11.8912	Q64337	Sqstm1	SQSTM_MOUSE	Sequestosome-1	21.5132	22.1406	21.4067	22.3423	21.5309	22.4384	21.5236	22.317	7	21.9016	21.4936	22.3096	8	4	4
5.02687	-2.29561	-13.6998	Q64345	Ifit3	IFIT3_MOUSE	Interferon-induced protein with tetratricopeptide repeats 3	21.5807	19.5286	21.8145	19.2156	21.9394	19.5014	21.9929	19.8996	11	20.6841	21.8319	19.5363	8	4	4
7.37835	0.934173	34.1692	Q64364	Cdkn2a	ARF_MOUSE	Tumor suppressor ARF	19.9505	20.9036	19.9772	20.9513	20.0405	20.9723	20.0188	20.8967	5	20.4639	19.9968	20.931	8	4	4
2.55808	0.659215	4.87994	Q64378	Fkbp5	FKBP5_MOUSE	Peptidyl-prolyl cis-trans isomerase FKBP5	22.0972	22.9011	22.3101	23.0383	22.5854	23.0659	22.5892	23.2134	14	22.7251	22.3955	23.0547	8	4	4
2.80347	-0.501762	-5.4602	Q64433	Hspe1	CH10_MOUSE	10 kDa heat shock protein, mitochondrial	28.0828	27.4883	27.9732	27.481	27.7465	27.3477	27.8066	27.285	9	27.6514	27.9023	27.4005	8	4	4
3.64458	2.53134	7.8455	Q64437	Adh7	ADH7_MOUSE	All-trans-retinol dehydrogenase [NAD(+)] ADH7	17.6647	19.9342	18.6817	20.4893	17.5355	20.5082	17.4136	20.4891	4	20.3552	NaN	20.3552	4	0	4
2.43485	0.271559	4.60464	Q64475	H2bc3	H2B1B_MOUSE	Histone H2B type 1-B	26.9447	27.2464	26.8198	27.1403	26.9349	27.2923	26.9753	27.0819	13	27.0545	26.9187	27.1902	8	4	4
5.95193	-0.695342	-19.6766	Q64512	Ptpn13	PTN13_MOUSE	Tyrosine-protein phosphatase non-receptor type 13	22.8294	22.1486	22.9243	22.1206	22.8409	22.2311	22.8149	22.1278	67	22.5047	22.8524	22.157	8	4	4
4.92888	0.720467	13.1798	Q64521	Gpd2	GPDM_MOUSE	Glycerol-3-phosphate dehydrogenase, mitochondrial	22.6285	23.2705	22.7008	23.3318	22.6128	23.392	22.6782	23.5079	33	23.0153	22.6551	23.3755	8	4	4
7.35057	-2.18598	-33.8052	Q64524	H2bc21	H2B2E_MOUSE	Histone H2B type 2-E	23.4566	21.3195	23.3915	21.3061	23.5831	21.3808	23.6697	21.3505	2	22.4322	23.5252	21.3392	8	4	4
1.96612	-0.650048	-3.64183	Q64674	Srm	SPEE_MOUSE	Spermidine synthase	23.148	22.6862	23.3302	22.9368	23.7724	23.0384	23.7828	22.7718	8	23.1833	23.5084	22.8583	8	4	4
1.57644	0.58441	2.92324	Q64701	Rbl1	RBL1_MOUSE	Retinoblastoma-like protein 1	18.5535	19.6185	19.2093	19.6226	19.4367	19.6915	19.2454	19.8499	5	19.4034	19.1112	19.6956	8	4	4
2.43003	-2.66321	-4.59406	Q64704	Stx3	STX3_MOUSE	Syntaxin-3	20.8511	17.0024	20.9691	18.5731	20.9133	17.7203	20.9087	19.6937	3	20.9106	20.9106	NaN	4	4	0
2.36568	0.530396	4.45448	Q64727	Vcl	VINC_MOUSE	Vinculin	23.6725	24.2159	23.7649	24.4388	24.0328	24.4624	24.0622	24.537	53	24.1483	23.8831	24.4135	8	4	4
1.72561	-1.751	-3.19111	Q64735	Cr1l	CR1L_MOUSE	Complement component receptor 1-like protein	20.2515	18.5227	20.2832	19.8251	19.9556	18.0194	20.1167	17.2359	2	20.0864	20.1518	19.8251	5	4	1
4.215	-1.57182	-9.91081	Q64737	Gart	PUR2_MOUSE	Trifunctional purine biosynthetic protein adenosine-3	24.2781	22.8715	24.4861	23.0777	24.8604	23.2137	24.8409	23.0153	35	23.8305	24.6164	23.0446	8	4	4
3.69145	0.727901	7.99978	Q65Z40	Wapl	WAPL_MOUSE	Wings apart-like protein homolog	20.0595	20.9201	20.1782	20.9232	20.3798	21.0088	20.4033	21.0803	27	20.6192	20.2552	20.9831	8	4	4
1.40126	0.385818	2.61794	Q66JX5	Cep43	CEP43_MOUSE	Centrosomal protein 43	19.9261	20.3727	19.8779	20.2203	20.3499	20.5981	20.1421	20.6481	2	20.2669	20.074	20.4598	8	4	4
1.4951	0.32621	2.78037	Q68EF0	Rab3ip	RAB3I_MOUSE	Rab-3A-interacting protein	19.749	20.0644	19.8021	20.1897	20.1363	20.4162	19.9932	20.3152	6	20.0833	19.9201	20.2464	8	4	4
5.14038	0.729183	14.3264	Q68FD5	Cltc	CLH1_MOUSE	Clathrin heavy chain 1	25.4228	26.1119	25.3794	26.1468	25.4877	26.2196	25.5434	26.2717	82	25.8229	25.4583	26.1875	8	4	4
2.20526	0.608426	4.11751	Q68FE6	Ripor1	RIPR1_MOUSE	Rho family-interacting cell polarization regulator 1	19.5696	20.397	19.9662	20.634	20.1565	20.6304	20.1394	20.604	8	20.2621	19.9579	20.5663	8	4	4
2.90676	0.374235	5.71829	Q68FF6	Git1	GIT1_MOUSE	ARF GTPase-activating protein GIT1	21.4712	21.8506	21.5424	21.9579	21.6405	21.9873	21.6965	22.0519	14	21.7748	21.5877	21.9619	8	4	4
2.39005	0.552763	4.50703	Q68FH0	Pkp4	PKP4_MOUSE	Plakophilin-4	19.9898	20.4067	20.0089	20.4752	19.7017	20.2636	19.5456	20.3116	10	20.0879	19.8115	20.3643	8	4	4
2.90742	0.587731	5.71996	Q68FL4	Ahcyl2	SAHH3_MOUSE	Putative adenosylhomocysteinase 3	20.7958	21.47	20.8514	21.4638	21.0778	21.6662	21.1603	21.6362	7	21.2652	20.9713	21.5591	8	4	4
3.45664	0.794602	7.2516	Q68FL6	Mars1	SYMC_MOUSE	Methionine--tRNA ligase, cytoplasmic	22.9798	23.8609	23.1924	23.9503	23.3694	24.1607	23.3246	24.0727	36	23.6139	23.2166	24.0112	8	4	4
5.07909	1.19218	13.9848	Q69ZA1	Cdk13	CDK13_MOUSE	Cyclin-dependent kinase 13	18.9461	20.2764	19.1155	20.3073	19.2694	20.4273	19.2796	20.3682	15	19.7487	19.1526	20.3448	8	4	4
2.10713	1.42477	3.91867	Q69ZB0	Lrrcc1	LRCC1_MOUSE	Leucine-rich repeat and coiled-coil domain-containing protein 1	17.3514	19.6237	18.7873	19.6285	18.8948	19.7405	18.0023	19.7423	6	19.526	18.8948	19.6837	5	1	4
4.93199	0.903539	13.196	Q69ZF3	Gba2	GBA2_MOUSE	Non-lysosomal glucosylceramidase	18.5844	19.6045	18.6162	19.4714	18.6843	19.6606	18.8346	19.5971	5	19.1316	18.6799	19.5834	8	4	4
2.85155	0.535951	5.57927	Q69ZF7	Cnnm4	CNNM4_MOUSE	Metal transporter CNNM4	18.6194	19.269	18.9472	19.4977	18.7866	19.1848	18.8329	19.3784	3	19.0645	18.7965	19.3325	8	4	4
2.0586	-0.646465	-3.82224	Q69ZJ7	Ric1	RIC1_MOUSE	Guanine nucleotide exchange factor subunit RIC1	17.5205	17.1571	17.5665	17.0064	17.8918	17.2944	18.2007	17.1358	4	17.5166	17.7949	17.1455	7	4	3
1.63106	0.20135	3.02039	Q69ZQ2	Isy1	ISY1_MOUSE	Pre-mRNA-splicing factor ISY1 homolog	20.3952	20.5559	20.3302	20.5007	20.4662	20.7153	20.4934	20.7186	7	20.5219	20.4213	20.6226	8	4	4
5.72087	0.957737	17.9833	Q69ZR9	Tasor	TASOR_MOUSE	Protein TASOR	20.3129	21.2687	20.2722	21.2938	20.373	21.3609	20.4924	21.358	21	20.8415	20.3626	21.3203	8	4	4
2.25292	0.308293	4.21603	Q69ZW3	Ehbp1	EHBP1_MOUSE	EH domain-binding protein 1	18.754	19.0241	18.8981	19.2454	18.9594	19.2552	18.9344	19.2542	6	19.0406	18.8865	19.1947	8	4	4
2.57292	-0.625363	-4.91377	Q6A009	Ltn1	LTN1_MOUSE	E3 ubiquitin-protein ligase listerin	21.3924	21.0249	21.6462	21.19	21.8385	21.1209	21.9108	20.9506	9	21.3843	21.697	21.0716	8	4	4
2.20088	0.463157	4.10853	Q6A026	Pds5a	PDS5A_MOUSE	Sister chromatid cohesion protein PDS5 homolog A	20.5195	21.1596	20.6998	21.2799	20.9254	21.1927	20.9729	21.3381	20	21.011	20.7794	21.2426	8	4	4
2.87828	0.582683	5.64626	Q6A065	Cep170	CE170_MOUSE	Centrosomal protein of 170 kDa	19.14	19.8881	19.1177	20.0035	19.3912	19.6867	19.4117	19.8131	13	19.5565	19.2652	19.8479	8	4	4
1.62344	0.73396	3.00678	Q6A078	Cep290	CE290_MOUSE	Centrosomal protein of 290 kDa	16.8187	18.1698	17.6023	18.1926	17.9056	18.3106	17.7396	18.329	3	18.0357	17.7492	18.2505	7	3	4
4.2193	1.11831	9.92807	Q6A0A2	Larp4b	LAR4B_MOUSE	La-related protein 4B	19.5048	20.7449	19.5321	20.8599	19.927	20.8361	19.8607	20.8569	10	20.2653	19.7062	20.8245	8	4	4
5.93032	1.35079	19.5119	Q6A0A9	FAM120A	F120A_MOUSE	Constitutive coactivator of PPAR-gamma-like protein 1	20.2427	21.6177	20.2846	21.7413	20.4231	21.7254	20.5034	21.7725	22	21.0388	20.3634	21.7142	8	4	4
6.50962	0.640881	24.4298	Q6AW69	Cgnl1	CGNL1_MOUSE	Cingulin-like protein 1	20.7689	21.3525	20.754	21.3558	20.6827	21.4188	20.763	21.4049	19	21.0626	20.7421	21.383	8	4	4
2.07202	0.455902	3.84879	Q6DFV1	Ncapg2	CNDG2_MOUSE	Condensin-2 complex subunit G2	20.1213	20.6606	20.3665	20.7523	20.5113	20.8861	20.4909	21.0146	15	20.6004	20.3725	20.8284	8	4	4
2.21976	-0.139345	-4.14734	Q6DFV3	Arhgap21	RHG21_MOUSE	Rho GTPase-activating protein 21	18.9841	18.9588	19.0149	18.8655	19.0523	18.8714	19.1046	18.9027	12	18.9693	19.039	18.8996	8	4	4
3.41547	0.819382	7.12659	Q6DFV5	Helz	HELZ_MOUSE	Probable helicase with zinc finger domain	19.2263	20.1452	19.5088	20.2857	19.5161	20.3717	19.6984	20.4246	13	19.8971	19.4874	20.3068	8	4	4
2.19345	-0.233009	-4.09329	Q6DFW4	Nop58	NOP58_MOUSE	Nucleolar protein 58	22.117	21.8526	21.9103	21.8535	22.0552	21.8285	22.1506	21.7664	13	21.9418	22.0583	21.8253	8	4	4
2.18587	0.717444	4.0778	Q6DFX2	Antxr2	ANTR2_MOUSE	Anthrax toxin receptor 2	18.4104	18.9743	18.8948	19.231	18.2025	19.1198	18.193	19.2454	3	18.7839	18.4252	19.1426	8	4	4
3.2113	0.662682	6.53221	Q6DID5	Pwwp3a	PWP3A_MOUSE	PWWP domain-containing DNA repair factor 3A	18.9659	19.8259	19.2171	19.9638	19.1228	19.5528	19.173	19.7871	4	19.4511	19.1197	19.7824	8	4	4
2.19046	0.432858	4.08717	Q6EDY6	Carmil1	CARL1_MOUSE	F-actin-uncapping protein LRRC16A	19.0163	19.5777	19.1943	19.7401	19.4546	19.6562	19.3555	19.778	15	19.4716	19.2552	19.688	8	4	4
5.08864	-1.72372	-14.0375	Q6EJB6	Utp14b	UT14B_MOUSE	U3 small nucleolar RNA-associated protein 14 homolog B	19.4616	18.0586	19.4732	17.8042	19.4769	17.7478	19.5653	17.4715	2	19.4943	19.4943	NaN	4	4	0
5.10934	0.835192	14.1524	Q6F3F9	Adgrg6	AGRG6_MOUSE	Adhesion G-protein coupled receptor G6	20.1689	20.8337	20.169	20.9451	20.0537	20.9545	19.9579	20.9569	7	20.505	20.0874	20.9226	8	4	4
3.43346	0.372359	7.18101	Q6GQT9	Nomo1	NOMO1_MOUSE	Nodal modulator 1	23.1553	23.4504	23.1944	23.4124	23.101	23.6089	23.0862	23.5546	20	23.3204	23.1342	23.5066	8	4	4
1.71804	0.200021	3.17731	Q6IR34	Gpsm1	GPSM1_MOUSE	G-protein-signaling modulator 1	18.587	18.7605	18.5796	18.8227	18.6823	18.8301	18.7501	18.9857	5	18.7498	18.6497	18.8498	8	4	4
1.36246	0.245416	2.55147	Q6IRU2	Tpm4	TPM4_MOUSE	Tropomyosin alpha-4 chain	23.8304	24.1967	23.9776	24.2994	24.1499	24.3562	24.2331	24.3203	17	24.1705	24.0478	24.2932	8	4	4
7.71814	1.23052	38.9484	Q6IRU5	Cltb	CLCB_MOUSE	Clathrin light chain B	22.1625	23.3722	22.1336	23.3473	22.2127	23.4595	22.1873	23.4392	7	22.7893	22.174	23.4045	8	4	4
3.51529	0.403331	7.43276	Q6KAQ7	Zzz3	ZZZ3_MOUSE	ZZ-type zinc finger-containing protein 3	18.7085	19.2582	18.8104	19.202	18.8277	19.1621	18.94	19.2776	4	19.0233	18.8217	19.225	8	4	4
2.41825	0.496826	4.56831	Q6KAR6	Exoc3	EXOC3_MOUSE	Exocyst complex component 3	19.9555	20.5799	20.1644	20.7158	20.3247	20.8017	20.3998	20.7343	9	20.4595	20.2111	20.7079	8	4	4
3.17203	-1.3843	-6.42256	Q6KAU4	Mvb12b	MB12B_MOUSE	Multivesicular body subunit 12B	18.2724	17.5633	18.5358	16.7704	18.707	17.4166	18.8236	17.0514	2	18.2781	18.5847	17.0514	5	4	1
3.02273	0.335255	6.01858	Q6KCD5	Nipbl	NIPBL_MOUSE	Nipped-B-like protein	19.9905	20.3983	19.9036	20.3986	20.1298	20.2822	20.0601	20.3459	24	20.1886	20.021	20.3563	8	4	4
3.96206	-2.93275	-8.94272	Q6L8S8	B4galnt3	B4GN3_MOUSE	Beta-1,4-N-acetylgalactosaminyltransferase 3	20.6042	17.5898	20.8179	17.7819	20.279	16.7184	20.2258	18.1059	2	20.4817	20.4817	NaN	4	4	0
3.29896	-1.14712	-6.78234	Q6NS46	Pdcd11	RRP5_MOUSE	Protein RRP5 homolog	19.9098	18.272	19.3342	18.8399	19.6965	18.4257	19.6564	18.471	12	19.0757	19.6492	18.5021	8	4	4
3.61081	2.34175	7.73587	Q6NSR8	Npepl1	PEPL1_MOUSE	Probable aminopeptidase NPEPL1	17.2713	20.3184	17.9023	20.3875	18.3709	20.4726	18.6471	20.3801	5	19.497	18.3068	20.3897	7	3	4
3.97192	0.903648	8.9788	Q6NSU3	Glt8d1	GL8D1_MOUSE	Glycosyltransferase 8 domain-containing protein 1	19.0243	19.8873	19.3012	20.0218	18.867	19.8728	18.9511	19.9763	3	19.4877	19.0359	19.9395	8	4	4
3.92748	0.322568	8.81709	Q6NV83	U2surp	SR140_MOUSE	U2 snRNP-associated SURP motif-containing protein	23.1679	23.5222	23.209	23.4509	23.2134	23.5993	23.2557	23.5638	20	23.3728	23.2115	23.5341	8	4	4
1.37533	0.976484	2.57347	Q6NVF4	Helb	HELB_MOUSE	DNA helicase B	17.4787	19.2645	18.7757	19.4952	18.8918	19.7664	19.0785	19.6046	3	19.2681	18.9153	19.5327	7	3	4
2.44115	0.373519	4.61846	Q6NVF9	Cpsf6	CPSF6_MOUSE	Cleavage and polyadenylation specificity factor subunit 6	23.5012	23.9957	23.6173	23.9892	23.804	24.0557	23.7785	24.1545	12	23.862	23.6752	24.0488	8	4	4
3.13933	0.467955	6.33235	Q6NXI6	Rprd2	RPRD2_MOUSE	Regulation of nuclear pre-mRNA domain-containing protein 2	20.4133	20.985	20.3926	20.8701	20.6026	21.018	20.6372	21.0444	17	20.7454	20.5114	20.9794	8	4	4
1.98822	-0.663458	-3.68456	Q6NZB1	Prmt6	ANM6_MOUSE	Protein arginine N-methyltransferase 6	19.5755	19.0358	19.6918	19.2432	20.1357	19.2865	20.2323	19.416	3	19.5771	19.9088	19.2454	8	4	4
1.31095	-0.314056	-2.46373	Q6NZJ6	Eif4g1	IF4G1_MOUSE	Eukaryotic translation initiation factor 4 gamma 1	23.4825	23.2692	23.7449	23.3647	23.9305	23.5787	23.8873	23.5765	33	23.6043	23.7613	23.4473	8	4	4
4.28937	1.3808	10.2128	Q6NZK5	Kiaa1328	K1328_MOUSE	Protein hinderin	17.4973	19.2168	17.4923	18.8846	17.8524	18.9344	17.8614	19.1908	4	18.4904	17.7354	19.0566	7	3	4
2.48242	0.591307	4.70969	Q6NZL6	Tonsl	TONSL_MOUSE	Tonsoku-like protein	20.0701	20.7794	20.281	20.8115	20.4733	20.9173	20.4624	21.1438	10	20.6174	20.3217	20.913	8	4	4
5.98398	-0.576661	-19.9234	Q6NZQ2	Ddx31	DDX31_MOUSE	Probable ATP-dependent RNA helicase DDX31	19.3197	18.7069	19.3032	18.7406	19.2195	18.6506	19.2722	18.7098	7	18.9903	19.2787	18.702	8	4	4
4.06488	0.541714	9.32559	Q6NZQ4	Paxip1	PAXI1_MOUSE	PAX-interacting protein 1	20.2348	20.8193	20.1062	20.7278	20.3403	20.7802	20.3162	20.8372	3	20.5203	20.2494	20.7911	8	4	4
2.47476	0.459292	4.69268	Q6P2B1	Tnpo3	TNPO3_MOUSE	Transportin-3	21.0697	21.723	21.3034	21.7261	21.501	21.8116	21.4024	21.8531	14	21.5488	21.3192	21.7784	8	4	4
2.47574	-0.94065	-4.69486	Q6P2L7	Golm2	GOLM2_MOUSE	Protein GOLM2	18.8626	17.8682	19.0855	17.8574	18.2187	17.8653	19.0414	17.8546	3	18.2303	18.7222	17.8614	7	3	4
2.20651	0.301106	4.12008	Q6P4S8	Ints1	INT1_MOUSE	Integrator complex subunit 1	20.8005	21.2067	20.8286	21.2237	21.0406	21.2516	21.08	21.2721	26	21.088	20.9374	21.2385	8	4	4
4.71787	0.435785	12.1224	Q6P4T2	Snrnp200	U520_MOUSE	U5 small nuclear ribonucleoprotein 200 kDa helicase	23.2883	23.6819	23.2642	23.7051	23.3227	23.8107	23.3548	23.7753	76	23.5254	23.3075	23.7433	8	4	4
4.25248	-0.621031	-10.062	Q6P5B0	Rrp12	RRP12_MOUSE	RRP12-like protein	21.5277	20.8727	21.7106	21.0802	21.6458	21.0782	21.634	21.0028	13	21.319	21.6295	21.0085	8	4	4
5.18939	0.746859	14.6053	Q6P5D4	Cep135	CP135_MOUSE	Centrosomal protein of 135 kDa	18.6155	19.5255	18.7224	19.3353	18.7454	19.3995	18.6674	19.4779	6	19.0611	18.6877	19.4345	8	4	4
2.35111	0.347611	4.42323	Q6P5D8	Smchd1	SMHD1_MOUSE	Structural maintenance of chromosomes flexible hinge domain-containing protein 1	22.9241	23.3953	22.9574	23.4011	23.1518	23.4177	23.2466	23.4564	59	23.2438	23.07	23.4176	8	4	4
5.6984	0.678829	17.8263	Q6P5E4	Uggt1	UGGG1_MOUSE	UDP-glucose:glycoprotein glucosyltransferase 1	23.1469	23.7936	23.15	23.7784	23.1277	23.8983	23.2231	23.8927	42	23.5013	23.1619	23.8407	8	4	4
3.56528	0.521304	7.59013	Q6P5E6	Gga2	GGA2_MOUSE	ADP-ribosylation factor-binding protein GGA2	21.8925	22.3516	21.8764	22.4288	21.9341	22.5126	22.0845	22.5797	7	22.2075	21.9469	22.4682	8	4	4
1.76555	0.381449	3.26425	Q6P5G0	Mapk4	MK04_MOUSE	Mitogen-activated protein kinase 4	18.568	18.8491	18.5376	19.1394	18.7907	19.1593	18.8997	19.174	3	18.8897	18.699	19.0804	8	4	4
1.45583	0.280469	2.71209	Q6P5G3	Mbtd1	MBTD1_MOUSE	MBT domain-containing protein 1	19.9322	20.1489	19.6028	20.1079	19.9749	20.1925	20.0557	20.2382	3	20.0316	19.8914	20.1719	8	4	4
1.47008	-0.531825	-2.73683	Q6P5G6	Ubxn7	UBXN7_MOUSE	UBX domain-containing protein 7	21.6163	21.1809	21.8526	21.4058	22.3266	21.6173	22.1876	21.6519	3	21.7299	21.9958	21.464	8	4	4
5.5397	0.738942	16.7551	Q6P5H2	Nes	NEST_MOUSE	Nestin	24.1868	24.9468	24.2168	24.9587	24.1506	24.9896	24.1862	24.8011	59	24.5546	24.1851	24.924	8	4	4
2.12623	-0.53615	-3.95696	Q6P6I6	Polr2m	GRL1A_MOUSE	DNA-directed RNA polymerase II subunit GRINL1A	18.1768	18.0131	18.3634	17.8651	18.6884	17.9678	18.725	17.963	3	18.2203	18.4884	17.9523	8	4	4
3.38836	1.13784	7.04528	Q6P6J9	Txndc15	TXD15_MOUSE	Thioredoxin domain-containing protein 15	18.5726	19.4975	18.8421	19.6677	18.1543	19.5468	18.4186	19.827	2	19.1583	18.523	19.6347	7	3	4
2.22774	-0.582524	-4.16383	Q6P8I4	Pcnp	PCNP_MOUSE	PEST proteolytic signal-containing nuclear protein	22.5159	22.0086	22.6482	22.097	22.9759	22.3534	22.9503	22.301	7	22.4813	22.7725	22.19	8	4	4
1.40861	0.631524	2.63058	Q6P8M1	Tatdn1	TATD1_MOUSE	Putative deoxyribonuclease TATDN1	17.6776	18.9504	18.5011	18.9731	18.5521	18.8564	18.699	19.1759	3	18.6732	18.3574	18.989	8	4	4
2.17218	0.544711	4.04989	Q6P8X1	Snx6	SNX6_MOUSE	Sorting nexin-6	20.9511	21.648	21.1679	21.7539	21.4129	21.876	21.4769	21.9097	10	21.5246	21.2522	21.7969	8	4	4
4.82959	1.60751	12.6719	Q6P9J9	Ano6	ANO6_MOUSE	Anoctamin-6	20.4712	22.0102	20.8859	22.2268	20.4254	22.1294	20.3908	22.2369	18	21.3471	20.5433	22.1508	8	4	4
1.95461	-0.556205	-3.61966	Q6P9P6	Kif11	KIF11_MOUSE	Kinesin-like protein KIF11	20.9325	20.4585	21.1195	20.737	21.4452	20.845	21.4688	20.7006	20	20.9634	21.2415	20.6853	8	4	4
1.75913	0.873165	3.25245	Q6P9Q4	Fhod1	FHOD1_MOUSE	FH1/FH2 domain-containing protein 1	18.5035	19.7877	19.3284	20.1664	19.5882	20.1585	19.4786	20.2787	4	19.6613	19.2247	20.0978	8	4	4
4.24088	0.823917	10.015	Q6P9Q6	Fkbp15	FKB15_MOUSE	FK506-binding protein 15	19.4857	20.4282	19.6607	20.4132	19.785	20.5308	19.7578	20.6126	17	20.0842	19.6723	20.4962	8	4	4
3.89818	-0.466818	-8.71185	Q6P9R1	Ddx51	DDX51_MOUSE	ATP-dependent RNA helicase DDX51	21.0398	20.491	21.0769	20.6419	21.0993	20.7349	21.1256	20.6064	12	20.852	21.0854	20.6186	8	4	4
3.49121	1.05815	7.35792	Q6P9S7	Galnt10	GLT10_MOUSE	Polypeptide N-acetylgalactosaminyltransferase 10	17.8554	19.1075	18.4885	19.1653	17.9225	19.0971	18.0296	19.1588	3	18.6031	18.074	19.1322	8	4	4
3.9322	-0.679434	-8.83414	Q6PAC3	Dcaf13	DCA13_MOUSE	DDB1- and CUL4-associated factor 13	20.9041	20.2106	20.9567	20.4772	21.1254	20.3523	21.1014	20.3298	11	20.6822	21.0219	20.3425	8	4	4
2.4643	-0.203201	-4.66949	Q6PAL7	Ahdc1	AHDC1_MOUSE	AT-hook DNA-binding motif-containing protein 1	19.5111	19.2464	19.4352	19.1966	19.4897	19.3087	19.5089	19.3805	6	19.3846	19.4862	19.283	8	4	4
3.03097	0.673065	6.04037	Q6PAM1	Txlna	TXLNA_MOUSE	Alpha-taxilin	20.9663	21.7524	21.1569	21.8621	21.2828	21.9411	21.4366	21.9793	13	21.5472	21.2106	21.8837	8	4	4
5.94624	-1.10887	-19.6331	Q6PAQ4	Rexo4	REXO4_MOUSE	RNA exonuclease 4	20.6644	19.5243	20.6943	19.7281	20.6888	19.6264	20.7717	19.505	8	20.1504	20.7048	19.596	8	4	4
2.12326	-0.72355	-3.951	Q6PCM1	Kdm3a	KDM3A_MOUSE	Lysine-specific demethylase 3A	18.7703	18.4279	19.1259	18.3482	19.4753	18.5705	19.4972	18.6278	3	18.8554	19.2172	18.4936	8	4	4
1.50649	0.320909	2.80025	Q6PCM2	Ints6	INT6_MOUSE	Integrator complex subunit 6	18.4862	19.0607	18.7709	19.2218	18.8562	18.911	18.9119	19.1153	3	18.9168	18.7563	19.0772	8	4	4
1.40306	0.444264	2.62104	Q6PD26	Pigs	PIGS_MOUSE	GPI transamidase component PIG-S	21.54	21.7154	21.8175	21.8443	21.5686	22.2448	21.4126	22.3113	6	21.8068	21.5847	22.029	8	4	4
6.89584	1.2896	28.3647	Q6PDG5	Smarcc2	SMRC2_MOUSE	SWI/SNF complex subunit SMARCC2	21.9597	23.2157	21.8199	23.148	21.9527	23.2482	21.9867	23.2655	20	22.5745	21.9297	23.2193	8	4	4
1.42774	0.384336	2.66354	Q6PDK2	Kmt2d	KMT2D_MOUSE	Histone-lysine N-methyltransferase 2D	19.8126	20.3951	20.0512	20.3232	19.592	19.9618	19.7175	20.0305	7	19.9855	19.7933	20.1777	8	4	4
3.86297	0.315957	8.58684	Q6PDM2	Srsf1	SRSF1_MOUSE	Serine/arginine-rich splicing factor 1	24.7159	25.0391	24.6894	24.978	24.6545	25.0619	24.8034	25.0482	18	24.8738	24.7158	25.0318	8	4	4
1.64938	-0.360959	-3.05322	Q6PDN3	Mylk	MYLK_MOUSE	Myosin light chain kinase, smooth muscle	21.0456	20.73	20.9166	20.3692	20.9823	20.5015	20.9853	20.8853	16	20.802	20.9824	20.6215	8	4	4
3.42007	0.318985	7.14048	Q6PE01	Snrnp40	SNR40_MOUSE	U5 small nuclear ribonucleoprotein 40 kDa protein	21.7808	22.1264	21.6947	22.1036	21.8264	22.1425	21.9043	22.1096	10	21.961	21.8015	22.1205	8	4	4
1.61328	0.256628	2.98866	Q6PEB6	Mob4	PHOCN_MOUSE	MOB-like protein phocein	22.5529	22.8537	22.6353	23.0281	22.7854	23.0109	22.8924	22.9998	8	22.8448	22.7165	22.9731	8	4	4
2.36295	0.59179	4.44861	Q6PF93	Pik3c3	PK3C3_MOUSE	Phosphatidylinositol 3-kinase catalytic subunit type 3	18.6308	19.2727	18.6352	19.3323	18.967	19.6444	19.0192	19.3699	6	19.1089	18.813	19.4048	8	4	4
2.20452	0.515664	4.11599	Q6PFD6	Kif18b	KI18B_MOUSE	Kinesin-like protein KIF18B	18.4673	19.2775	18.5598	19.3598	18.8194	18.9634	18.8146	19.123	3	18.9231	18.6653	19.1809	8	4	4
1.43927	0.0717311	2.68344	Q6PFD9	Nup98	NUP98_MOUSE	Nuclear pore complex protein Nup98-Nup96	22.9463	22.9555	22.837	22.9373	22.8532	22.9818	22.9075	22.9564	37	22.9219	22.886	22.9577	8	4	4
2.82947	0.315012	5.52437	Q6PFR5	Tra2a	TRA2A_MOUSE	Transformer-2 protein homolog alpha	21.0643	21.3632	20.8926	21.2295	20.9022	21.3286	21.0637	21.2614	7	21.1382	20.9807	21.2957	8	4	4
3.89823	0.957474	8.71202	Q6PGA0	Rcor3	RCOR3_MOUSE	REST corepressor 3	17.8369	18.7848	17.5121	18.7118	18.0033	18.652	17.8036	18.8372	2	18.2677	17.789	18.7464	8	4	4
1.39673	-0.370218	-2.61016	Q6PGB6	Naa50	NAA50_MOUSE	N-alpha-acetyltransferase 50	22.4665	22.3241	22.6255	22.4624	22.9964	22.4348	23.0284	22.4146	8	22.5941	22.7792	22.409	8	4	4
4.65889	1.24901	11.8413	Q6PGC1	Dhx29	DHX29_MOUSE	ATP-dependent RNA helicase DHX29	18.4703	19.7746	18.7434	20.0248	18.8885	20.0135	18.7174	20.0028	16	19.3294	18.7049	19.9539	8	4	4
1.36877	0.486903	2.56225	Q6PGF3	Med16	MED16_MOUSE	Mediator of RNA polymerase II transcription subunit 16	19.9111	20.7622	20.1171	20.8768	20.373	20.6999	20.7768	20.7867	4	20.538	20.2945	20.7814	8	4	4
3.88452	0.530994	8.66317	Q6PGF7	Exoc8	EXOC8_MOUSE	Exocyst complex component 8	19.6023	20.1457	19.7946	20.3009	19.8078	20.3085	19.6879	20.2616	7	19.9886	19.7232	20.2541	8	4	4
2.11945	-0.312134	-3.94336	Q6PGH1	Bud31	BUD31_MOUSE	Protein BUD31 homolog	21.9209	21.5129	21.6878	21.5514	21.9154	21.6298	22.0418	21.6233	7	21.7354	21.8915	21.5794	8	4	4
1.86354	0.497694	3.44649	Q6PGL7	Washc2	WASC2_MOUSE	WASH complex subunit 2	19.3444	19.9569	19.6425	20.1544	19.875	20.2524	19.8321	20.3211	12	19.9223	19.6735	20.1712	8	4	4
2.09209	0.275088	3.88865	Q6PGN1	Erfe	ERFE_MOUSE	Erythroferrone	19.4575	19.672	19.3622	19.5482	19.4871	19.6982	19.2189	19.7077	6	19.519	19.3814	19.6565	8	4	4
1.44934	0.28581	2.70087	Q6PHN9	Rab35	RAB35_MOUSE	Ras-related protein Rab-35	22.792	23.1219	23.1642	23.2119	22.8315	23.1201	22.6837	23.1606	5	23.0107	22.8678	23.1537	8	4	4
2.15281	1.79948	4.01058	Q6PHU5	Sort1	SORT_MOUSE	Sortilin	18.1985	21.0265	19.9511	21.2555	19.8907	21.4115	19.977	21.5218	2	20.7192	19.9396	21.3038	7	3	4
3.18199	2.1001	6.45024	Q6Q783	Kmt5c	KMT5C_MOUSE	Histone-lysine N-methyltransferase KMT5C	16.4152	19.3824	17.1889	19.382	17.8058	19.4719	17.7597	19.3336	2	18.8559	17.7827	19.3925	6	2	4
1.85583	0.333381	3.432	Q6QD59	Bnip1	SEC20_MOUSE	Vesicle transport protein SEC20	19.9792	20.2673	20.1778	20.3499	19.9115	20.1692	19.7742	20.3897	2	20.1273	19.9606	20.294	8	4	4
2.65583	0.626158	5.10576	Q6QI06	Rictor	RICTR_MOUSE	Rapamycin-insensitive companion of mTOR	19.2358	20.0119	19.411	20.1356	19.7	20.1506	19.6898	20.2431	13	19.8222	19.5091	20.1353	8	4	4
6.53261	1.61361	24.6482	Q6R891	Ppp1r9b	NEB2_MOUSE	Neurabin-2	20.4436	22.2284	20.7175	22.1914	20.597	22.2631	20.7077	22.2373	13	21.4233	20.6165	22.2301	8	4	4
1.91681	1.02984	3.54732	Q6S5J6	Krit1	KRIT1_MOUSE	Krev interaction trapped protein 1	16.8538	18.4907	18.1716	18.4511	17.6014	18.3409	17.2721	18.7355	3	18.5045	NaN	18.5045	4	0	4
7.60081	-3.91128	-37.2276	Q6URW6	Myh14	MYH14_MOUSE	Myosin-14	22.3694	18.8244	22.5529	18.4947	22.6991	18.7043	22.7124	18.6653	49	20.6278	22.5835	18.6722	8	4	4
2.39106	-0.420225	-4.50921	Q6VGS5	Ccdc88c	DAPLE_MOUSE	Protein Daple	18.2755	18.1202	18.4285	18.021	18.6491	18.0753	18.6446	18.1004	8	18.2893	18.4994	18.0792	8	4	4
2.78116	0.620599	5.40556	Q6VH22	Ift172	IF172_MOUSE	Intraflagellar transport protein 172 homolog	19.2511	20.0382	19.4505	20.0584	19.6922	20.1461	19.6455	20.279	11	19.8201	19.5098	20.1304	8	4	4
2.58549	0.500834	4.94256	Q6VN19	Ranbp10	RBP10_MOUSE	Ran-binding protein 10	20.5009	21.1627	20.6102	21.0735	20.8157	21.2626	20.873	21.3043	12	20.9504	20.6999	21.2008	8	4	4
5.96938	1.06132	19.8106	Q6Y685	Tacc1	TACC1_MOUSE	Transforming acidic coiled-coil-containing protein 1	19.816	20.9183	20.0118	20.9442	19.9471	21.0301	19.8245	20.952	10	20.4305	19.8999	20.9612	8	4	4
3.76604	0.61639	8.25069	Q6Y7W8	Gigyf2	GGYF2_MOUSE	GRB10-interacting GYF protein 2	20.655	21.3349	20.8168	21.4423	20.9014	21.5107	20.9413	21.4922	10	21.1368	20.8286	21.445	8	4	4
7.76083	1.60708	39.594	Q6ZPF4	Fmnl3	FMNL3_MOUSE	Formin-like protein 3	20.4886	22.0557	20.6045	22.159	20.5208	22.1218	20.4512	22.1569	15	21.3198	20.5163	22.1234	8	4	4
5.19683	1.50674	14.6481	Q6ZPG2	Wdr90	WDR90_MOUSE	WD repeat-containing protein 90	20.1049	21.704	20.1001	21.6614	20.3161	21.8109	20.4836	21.8554	17	21.0046	20.2512	21.7579	8	4	4
1.5828	-0.315976	-2.9345	Q6ZPI0	Jade1	JADE1_MOUSE	Protein Jade-1	17.5989	17.5376	17.7601	17.4418	17.9226	17.3335	17.9558	17.6606	3	17.6514	17.8093	17.4934	8	4	4
4.27269	-1.00319	-10.1443	Q6ZPL9	Ddx55	DDX55_MOUSE	ATP-dependent RNA helicase DDX55	18.9881	18.2345	19.0573	18.2649	19.2056	17.9311	19.231	18.0388	3	18.6189	19.1205	18.1173	8	4	4
3.79907	1.13398	8.36395	Q6ZPR5	Smpd4	NSMA3_MOUSE	Sphingomyelin phosphodiesterase 4	18.2768	19.3281	18.6455	19.4537	18.1348	19.4115	18.0426	19.4423	6	18.8419	18.2749	19.4089	8	4	4
1.66974	1.09194	3.08983	Q6ZPS6	Ankib1	AKIB1_MOUSE	Ankyrin repeat and IBR domain-containing protein 1	18.4234	19.371	18.6962	19.3186	18.8565	19.4552	17.3009	19.4998	4	19.0887	18.6587	19.4112	7	3	4
3.26551	0.522669	6.68603	Q6ZPT1	Klhl9	KLHL9_MOUSE	Kelch-like protein 9	18.319	18.7849	18.2061	18.9487	18.5325	18.9118	18.4131	18.9159	5	18.629	18.3677	18.8903	8	4	4
2.54456	0.405915	4.84923	Q6ZPZ3	Zc3h4	ZC3H4_MOUSE	Zinc finger CCCH domain-containing protein 4	20.199	20.6094	20.1867	20.6953	20.4352	20.7577	20.4387	20.8209	12	20.5179	20.3149	20.7208	8	4	4
3.93849	0.393941	8.85691	Q6ZQ03	Fnbp4	FNBP4_MOUSE	Formin-binding protein 4	20.9957	21.5004	21.1079	21.4333	21.1022	21.4787	21.1782	21.5474	9	21.293	21.096	21.4899	8	4	4
1.974	0.390073	3.65703	Q6ZQ08	Cnot1	CNOT1_MOUSE	CCR4-NOT transcription complex subunit 1	21.4831	21.9939	21.6274	22.0702	21.8495	22.1155	21.885	22.2256	40	21.9063	21.7112	22.1013	8	4	4
3.03802	0.981079	6.05903	Q6ZQ73	Cand2	CAND2_MOUSE	Cullin-associated NEDD8-dissociated protein 2	19.7077	20.7193	19.9109	20.992	20.166	21.141	20.2787	21.1353	21	20.5064	20.0158	20.9969	8	4	4
3.30842	0.247154	6.80979	Q6ZQ88	Kdm1a	KDM1A_MOUSE	Lysine-specific histone demethylase 1A	21.6905	22.0209	21.7409	21.9676	21.7844	21.9608	21.8115	22.0666	13	21.8804	21.7568	22.004	8	4	4
1.71762	0.536755	3.17655	Q6ZQ93	Usp34	UBP34_MOUSE	Ubiquitin carboxyl-terminal hydrolase 34	18.5156	19.1516	18.7564	19.47	19.1156	19.5106	19.1029	19.5053	6	19.141	18.8726	19.4094	8	4	4
1.58526	-0.532021	-2.93886	Q6ZQA0	Nbeal2	NBEL2_MOUSE	Neurobeachin-like protein 2	19.0515	18.9811	19.2378	18.694	19.6592	18.9285	19.7551	18.972	5	19.1599	19.4259	18.8939	8	4	4
2.52831	1.92481	4.81248	Q6ZQA6	Igsf3	IGSF3_MOUSE	Immunoglobulin superfamily member 3	16.7164	18.7979	18.1771	19.0238	16.6536	18.9753	16.4483	18.8977	9	17.9304	16.6061	18.9237	7	3	4
2.36222	0.62478	4.44704	Q6ZQF0	Topbp1	TOPB1_MOUSE	DNA topoisomerase 2-binding protein 1	19.4041	20.2516	19.495	20.3208	19.8966	20.2747	19.9419	20.3896	13	19.9968	19.6844	20.3092	8	4	4
3.12883	0.157834	6.30359	Q6ZQH8	Nup188	NU188_MOUSE	Nucleoporin NUP188 homolog	21.3443	21.4873	21.3944	21.4875	21.3627	21.5807	21.3655	21.5427	28	21.4456	21.3667	21.5246	8	4	4
4.57628	-0.460195	-11.4578	Q6ZQL4	Wdr43	WDR43_MOUSE	WD repeat-containing protein 43	23.2117	22.7095	23.1231	22.7909	23.1497	22.7197	23.2	22.6236	19	22.941	23.1711	22.7109	8	4	4
2.21162	0.252722	4.13059	Q6ZWM4	Lsm8	LSM8_MOUSE	U6 snRNA-associated Sm-like protein LSm8	23.5353	23.6266	23.5029	23.7984	23.5583	23.9023	23.4616	23.7416	3	23.6409	23.5145	23.7672	8	4	4
2.91307	1.14674	5.73433	Q6ZWQ0	Syne2	SYNE2_MOUSE	Nesprin-2	20.3406	21.7892	20.2459	21.8837	20.3558	21.0892	20.5724	21.3396	78	20.952	20.3787	21.5254	8	4	4
1.30841	-0.368401	-2.45943	Q6ZWQ7	Spcs3	SPCS3_MOUSE	Signal peptidase complex subunit 3	20.4916	19.6125	20.1916	19.7718	20.2651	19.9975	19.9589	20.0517	2	20.0426	20.2268	19.8584	8	4	4
1.86331	-0.496006	-3.44606	Q6ZWY8	Tmsb10	TYB10_MOUSE	Thymosin beta-10	23.0686	22.7718	23.3034	22.9615	23.6347	23.0363	23.5742	22.8274	5	23.1472	23.3952	22.8992	8	4	4
2.67827	-0.621571	-5.15858	Q6ZWZ2	Ube2r2	UB2R2_MOUSE	Ubiquitin-conjugating enzyme E2 R2	20.9088	20.2782	20.9547	20.6291	21.2537	20.5119	21.2706	20.4824	3	20.7862	21.097	20.4754	8	4	4
2.13778	0.307508	3.98021	Q70FJ1	Akap9	AKAP9_MOUSE	A-kinase anchor protein 9	20.3579	20.7729	20.4183	20.7697	20.6128	20.85	20.6527	20.8792	40	20.6642	20.5104	20.8179	8	4	4
4.20591	0.739552	9.87447	Q71FD7	Fblim1	FBLI1_MOUSE	Filamin-binding LIM protein 1	20.1026	20.8553	20.053	20.9136	20.323	20.9919	20.2982	20.9743	6	20.564	20.1942	20.9338	8	4	4
3.65115	0.844237	7.86695	Q71LX4	Tln2	TLN2_MOUSE	Talin-2	18.964	19.9256	18.9471	19.9213	19.1894	19.9475	19.3774	20.0605	16	19.5416	19.1195	19.9637	8	4	4
2.90915	0.371288	5.72435	Q71RI9	Kyat3	KAT3_MOUSE	Kynurenine--oxoglutarate transaminase 3	21.7143	22.1374	21.6583	22.1605	21.6296	22.0478	21.8756	22.0173	9	21.9051	21.7195	22.0907	8	4	4
3.10197	-0.657458	-6.23048	Q76KJ5	Polr1g	RPA34_MOUSE	DNA-directed RNA polymerase I subunit RPA34	20.4858	19.5285	20.5468	19.9915	20.4258	19.8213	20.4315	19.9188	3	20.1437	20.4725	19.815	8	4	4
4.99635	1.2467	13.5358	Q76LS9	Mindy1	MINY1_MOUSE	Ubiquitin carboxyl-terminal hydrolase MINDY-1	19.0467	20.141	19.1147	20.0805	18.8727	20.2796	18.8208	20.3406	6	19.5871	18.9637	20.2104	8	4	4
4.48966	1.2785	11.068	Q78J03	Msrb2	MSRB2_MOUSE	Methionine-R-sulfoxide reductase B2, mitochondrial	17.9287	19.433	17.7698	19.2118	17.9619	19.1761	17.9622	18.9157	5	18.5449	17.9056	19.1841	8	4	4
3.27162	0.32613	6.70353	Q78PY7	Snd1	SND1_MOUSE	Staphylococcal nuclease domain-containing protein 1	24.572	24.9704	24.6684	24.9776	24.7329	25.0377	24.7691	25.0611	41	24.8486	24.6856	25.0117	8	4	4
4.71159	1.88022	12.0922	Q791T5	Mtch1	MTCH1_MOUSE	Mitochondrial carrier homolog 1	19.923	21.7266	19.9753	21.9735	19.5342	21.3878	19.8454	21.711	4	20.7596	19.8195	21.6997	8	4	4
1.3888	-0.0955276	-2.59656	Q7JJ13	Brd2	BRD2_MOUSE	Bromodomain-containing protein 2	22.0142	21.8214	21.876	21.8333	21.9145	21.8526	21.9883	21.9035	13	21.9005	21.9482	21.8527	8	4	4
5.34002	0.668773	15.4952	Q7M6Y3	Picalm	PICAL_MOUSE	Phosphatidylinositol-binding clathrin assembly protein	21.7539	22.4565	21.683	22.32	21.784	22.4584	21.7991	22.4603	16	22.0894	21.755	22.4238	8	4	4
1.46381	0.481061	2.72593	Q7TMC8	Fcsk	FCSK_MOUSE	L-fucose kinase	19.5995	20.2531	19.9023	20.384	20.1975	20.689	20.2418	20.5393	11	20.2258	19.9853	20.4663	8	4	4
2.45015	0.655762	4.63827	Q7TME2	Spag5	SPAG5_MOUSE	Sperm-associated antigen 5	18.6845	19.6537	19.0605	19.7655	19.2749	19.8056	19.2515	19.6698	11	19.3957	19.0679	19.7236	8	4	4
3.53384	0.273624	7.49084	Q7TMF3	Ndufa12	NDUAC_MOUSE	NADH dehydrogenase [ubiquinone] 1 alpha subcomplex subunit 12	20.5954	20.9797	20.6265	20.8992	20.6065	20.8418	20.6161	20.8184	3	20.748	20.6111	20.8848	8	4	4
3.92201	-0.988802	-8.79735	Q7TMK6	Hook2	HOOK2_MOUSE	Protein Hook homolog 2	19.1973	18.4366	19.3514	18.3801	19.6717	18.4607	19.5654	18.5533	11	18.9521	19.4465	18.4577	8	4	4
2.58665	0.776483	4.94522	Q7TMM9	Tubb2a	TBB2A_MOUSE	Tubulin beta-2A chain	19.4454	20.3807	19.7592	20.5859	20.0707	20.739	19.9646	20.6402	2	20.1982	19.81	20.5865	8	4	4
3.8233	1.32632	8.44785	Q7TMQ7	Wdr91	WDR91_MOUSE	WD repeat-containing protein 91	17.819	19.2823	17.9988	19.3403	18.3645	19.5281	18.3222	19.6592	3	18.7893	18.1261	19.4525	8	4	4
5.27112	0.52464	15.0819	Q7TMY4	Thoc7	THOC7_MOUSE	THO complex subunit 7 homolog	21.0177	21.5761	20.9259	21.4794	20.9951	21.5416	21.0196	21.4598	4	21.2519	20.9896	21.5142	8	4	4
2.58289	1.10338	4.93661	Q7TN37	Trpm4	TRPM4_MOUSE	Transient receptor potential cation channel subfamily M member 4	18.6979	19.6595	19.1882	19.7688	18.42	19.6421	18.1614	19.8105	5	19.1685	18.6169	19.7202	8	4	4
3.49378	-1.26301	-7.3659	Q7TN75	Peg10	PEG10_MOUSE	Retrotransposon-derived protein PEG10	18.8027	17.51	18.9567	18.0382	19.1709	17.4548	19.0915	17.9667	3	19.0054	19.0054	NaN	4	4	0
3.10245	0.513446	6.23178	Q7TN98	Cpeb4	CPEB4_MOUSE	Cytoplasmic polyadenylation element-binding protein 4	19.1798	19.6092	19.2335	19.7029	19.3365	19.8675	19.3089	19.933	6	19.5214	19.2647	19.7781	8	4	4
3.1404	1.19836	6.33527	Q7TNG5	Eml2	EMAL2_MOUSE	Echinoderm microtubule-associated protein-like 2	19.597	20.9276	19.852	21.1774	20.2692	21.345	20.2533	21.315	12	20.5921	19.9929	21.1912	8	4	4
2.89935	0.892949	5.69948	Q7TNV0	Dek	DEK_MOUSE	Protein DEK	23.062	23.8929	22.9946	24.0709	23.3968	24.2439	23.503	24.3204	7	23.6856	23.2391	24.132	8	4	4
2.97373	0.471344	5.8903	Q7TPD0	Ints3	INT3_MOUSE	Integrator complex subunit 3	20.811	21.3079	20.839	21.3585	21.0031	21.4333	21.0824	21.5212	21	21.1695	20.9339	21.4052	8	4	4
1.41376	0.314546	2.63944	Q7TPH6	Mycbp2	MYCB2_MOUSE	E3 ubiquitin-protein ligase MYCBP2	18.2279	18.4803	18.4085	18.6072	18.4458	18.9496	18.4982	18.8014	4	18.5524	18.3951	18.7096	8	4	4
2.87297	0.517442	5.6329	Q7TPM1	Prrc2b	PRC2B_MOUSE	Protein PRRC2B	20.188	20.8	20.2313	20.8894	20.5029	20.8589	20.5098	20.9535	9	20.6167	20.358	20.8754	8	4	4
2.07205	0.493008	3.84885	Q7TPQ3	Shprh	SHPRH_MOUSE	E3 ubiquitin-protein ligase SHPRH	17.4443	17.8252	17.3123	17.738	16.8955	17.774	17.3754	17.6624	2	17.5346	17.1039	17.7499	6	2	4
1.41382	0.240767	2.63955	Q7TPR4	Actn1	ACTN1_MOUSE	Alpha-actinin-1	23.8896	24.0344	23.8092	24.3082	23.9065	24.0012	24.0374	24.2619	21	24.0311	23.9107	24.1514	8	4	4
2.9503	1.48804	5.82969	Q7TPS5	C2cd5	C2CD5_MOUSE	C2 domain-containing protein 5	17.5477	19.4929	17.886	19.532	18.7541	19.5309	17.9853	19.5695	4	18.792	17.8063	19.5313	7	3	4
3.7282	-0.501502	-8.1226	Q7TPV4	Mybbp1a	MBB1A_MOUSE	Myb-binding protein 1A	24.505	24.0347	24.6011	24.2162	24.5982	24.1024	24.6011	23.946	53	24.3256	24.5763	24.0748	8	4	4
1.76114	0.235943	3.25614	Q7TQH0	Atxn2l	ATX2L_MOUSE	Ataxin-2-like protein	23.2187	23.5113	23.3318	23.6122	23.4377	23.6779	23.5078	23.6383	24	23.492	23.374	23.6099	8	4	4
2.86675	0.425128	5.6173	Q7TQK1	Ints7	INT7_MOUSE	Integrator complex subunit 7	20.5569	20.9496	20.6762	21.0611	20.642	21.1733	20.801	21.1926	15	20.8816	20.669	21.0941	8	4	4
3.33774	-0.409652	-6.89541	Q7TSC1	Prrc2a	PRC2A_MOUSE	Protein PRRC2A	21.4293	21.1377	21.5744	21.127	21.6286	21.1521	21.6705	21.2474	21	21.3709	21.5757	21.166	8	4	4
5.54435	1.12376	16.7856	Q7TSF4	Lrrc75a	LR75A_MOUSE	Leucine-rich repeat-containing protein 75A	17.7453	18.9548	17.8231	19.0561	17.9116	18.897	17.9931	19.0602	2	18.5169	17.8833	18.992	7	3	4
3.22258	1.92485	6.56399	Q7TSG1	Cep120	CE120_MOUSE	Centrosomal protein of 120 kDa	17.4105	19.6433	17.5473	19.6271	17.2669	19.6095	18.558	19.6022	3	19.408	18.558	19.6205	5	1	4
2.28515	-0.281514	-4.28341	Q7TSH3	Znf516	ZN516_MOUSE	Zinc finger protein 516	20.1704	19.9371	19.996	19.8982	20.2014	19.7224	20.1602	19.8443	11	19.9912	20.132	19.8505	8	4	4
1.99091	0.290669	3.68977	Q7TSI3	Ppp6r1	PP6R1_MOUSE	Serine/threonine-protein phosphatase 6 regulatory subunit 1	18.9452	19.2406	19.0156	19.3335	19.1709	19.5053	19.1669	19.3819	3	19.22	19.0747	19.3653	8	4	4
3.54855	0.782526	7.53715	Q7TSZ8	Nacc1	NACC1_MOUSE	Nucleus accumbens-associated protein 1	20.2691	21.0517	20.4457	21.2238	20.5113	21.2376	20.5904	21.4337	8	20.8454	20.4542	21.2367	8	4	4
5.91319	1.03191	19.3823	Q7TT50	Cdc42bpb	MRCKB_MOUSE	Serine/threonine-protein kinase MRCK beta	21.6679	22.7096	21.7541	22.8153	21.8355	22.8456	21.8439	22.8585	48	22.2913	21.7754	22.8073	8	4	4
5.1547	-1.97847	-14.4074	Q80SU7	Gvin1	GVIN1_MOUSE	Interferon-induced very large GTPase 1	21.2488	19.4361	21.5397	19.708	21.7075	19.7232	21.7527	19.4675	36	20.5729	21.5622	19.5837	8	4	4
6.69951	-2.29938	-26.2922	Q80T14	Fras1	FRAS1_MOUSE	Extracellular matrix protein FRAS1	20.4514	18.0047	20.4873	18.23	20.2685	17.9378	20.2538	18.091	13	20.3652	20.3652	NaN	4	4	0
1.65851	0.448934	3.06962	Q80T85	Dcaf5	DCAF5_MOUSE	DDB1- and CUL4-associated factor 5	19.5996	20.2012	19.7942	20.3458	20.0428	20.4044	20.2038	20.4847	9	20.1345	19.9101	20.359	8	4	4
5.24514	1.44198	14.9288	Q80TH2	Erbin	ERBIN_MOUSE	Erbin	20.1536	21.5175	20.2818	21.6306	19.8974	21.4201	19.9791	21.5117	27	20.799	20.078	21.5199	8	4	4
4.74524	0.894302	12.2549	Q80TM9	Nisch	NISCH_MOUSE	Nischarin	21.2742	22.119	21.3483	22.3172	21.4711	22.3905	21.4426	22.2867	25	21.8312	21.384	22.2783	8	4	4
2.43989	0.744759	4.61569	Q80TP3	Ubr5	UBR5_MOUSE	E3 ubiquitin-protein ligase UBR5	19.8011	20.694	20.0307	20.8383	20.3239	20.9547	20.4162	21.064	23	20.5153	20.143	20.8877	8	4	4
2.64612	-0.305268	-5.08302	Q80TQ2	Cyld	CYLD_MOUSE	Ubiquitin carboxyl-terminal hydrolase CYLD	19.5868	19.4531	19.6679	19.3627	19.8407	19.4435	19.7333	19.3484	7	19.5545	19.7072	19.4019	8	4	4
2.50502	0.401927	4.76014	Q80TR1	Adgrl1	AGRL1_MOUSE	Adhesion G protein-coupled receptor L1	16.987	17.5657	17.128	17.5983	17.242	17.6662	17.2988	17.4334	3	17.3649	17.164	17.5659	8	4	4
1.40438	0.297449	2.62331	Q80TY5	Vps13b	VP13B_MOUSE	Vacuolar protein sorting-associated protein 13B	18.6216	18.6387	18.1169	18.5784	18.399	18.6623	18.3498	18.7976	4	18.5205	18.3718	18.6693	8	4	4
2.39589	-0.351946	-4.51967	Q80U35	Arhgef17	ARHGH_MOUSE	Rho guanine nucleotide exchange factor 17	19.5408	19.2628	19.7829	19.4278	19.8309	19.4609	19.758	19.3532	5	19.5522	19.7281	19.3762	8	4	4
6.10153	1.13972	20.8546	Q80U44	Zfyve16	ZFY16_MOUSE	Zinc finger FYVE domain-containing protein 16	19.7569	20.9056	19.9081	21.009	19.8748	21.0956	19.928	21.0165	5	20.4368	19.8669	21.0067	8	4	4
1.49885	-0.285908	-2.78691	Q80U49	Cep170b	C170B_MOUSE	Centrosomal protein of 170 kDa protein B	19.7264	19.5535	19.857	19.6953	20.1268	19.6843	20.0892	19.7226	20	19.8069	19.9499	19.6639	8	4	4
2.44348	0.373477	4.62358	Q80U58	Pum2	PUM2_MOUSE	Pumilio homolog 2	21.0865	21.4799	21.175	21.5666	21.2776	21.6239	21.3684	21.7311	9	21.4136	21.2269	21.6003	8	4	4
2.0891	1.15735	3.8827	Q80U62	Rubcn	RUBIC_MOUSE	Run domain Beclin-1-interacting and cysteine-rich domain-containing protein	17.2792	18.0596	17.8367	18.3441	16.6809	18.5114	16.6554	18.1665	2	17.671	16.8718	18.2704	7	3	4
3.82844	0.600647	8.46578	Q80U63	Mfn2	MFN2_MOUSE	Mitofusin-2	18.6635	19.1932	18.6796	19.1829	18.6651	19.1558	18.4113	19.29	3	18.9052	18.6049	19.2055	8	4	4
1.78437	0.394177	3.29893	Q80U70	Suz12	SUZ12_MOUSE	Polycomb protein Suz12	19.8924	20.1731	19.788	20.4822	20.009	20.3505	20.2263	20.4866	4	20.176	19.9789	20.3731	8	4	4
3.39701	0.642141	7.07115	Q80U72	Scrib	SCRIB_MOUSE	Protein scribble homolog	21.8414	22.4586	21.9983	22.6341	21.6754	22.3605	21.7719	22.4022	36	22.1428	21.8217	22.4639	8	4	4
1.6436	0.202922	3.04284	Q80U78	Pum1	PUM1_MOUSE	Pumilio homolog 1	22.541	22.8214	22.6747	22.851	22.6726	22.9005	22.8319	22.9589	13	22.7815	22.6801	22.883	8	4	4
2.1782	0.0841517	4.06215	Q80U93	Nup214	NU214_MOUSE	Nuclear pore complex protein Nup214	22.2106	22.279	22.1988	22.2809	22.2502	22.3223	22.2355	22.3496	18	22.2659	22.2238	22.308	8	4	4
3.8357	0.903158	8.4911	Q80UG5	Septin9	SEPT9_MOUSE	Septin-9	22.5821	23.5654	22.7176	23.6111	22.8921	23.775	22.9665	23.8195	18	23.2412	22.7896	23.6927	8	4	4
3.18337	0.62506	6.45408	Q80UJ7	Rab3gap1	RB3GP_MOUSE	Rab3 GTPase-activating protein catalytic subunit	21.0084	21.7098	21.0932	21.7962	21.3809	21.8378	21.2874	21.9264	10	21.505	21.1925	21.8176	8	4	4
3.24905	0.320677	6.63901	Q80UK8	Ints2	INT2_MOUSE	Integrator complex subunit 2	20.3887	20.7734	20.4421	20.7686	20.5851	20.8295	20.5257	20.8528	8	20.6457	20.4854	20.8061	8	4	4
2.62953	1.35826	5.04432	Q80UP8	Slc20a2	S20A2_MOUSE	Sodium-dependent phosphate transporter 2	16.7404	18.313	17.6231	18.4975	16.5608	18.4624	17.4779	18.5624	4	17.8228	16.9748	18.4588	7	3	4
3.75687	2.33183	8.2195	Q80UQ2	Rassf6	RASF6_MOUSE	Ras association domain-containing protein 6	17.7394	19.4345	17.39	19.4929	16.564	19.7442	17.5687	19.9178	2	19.1959	17.39	19.6474	5	1	4
2.53829	-0.794427	-4.83502	Q80UU1	Ankzf1	ANKZ1_MOUSE	Ankyrin repeat and zinc finger domain-containing protein 1	19.8603	19.0216	20.0328	19.3201	20.2632	19.4796	20.3816	19.539	8	19.7373	20.1345	19.3401	8	4	4
3.80743	-0.919896	-8.39281	Q80UU2	Rpp38	RPP38_MOUSE	Ribonuclease P protein subunit p38	19.7927	18.8236	19.6181	18.9005	20.0086	19.1104	19.969	18.8744	3	19.3871	19.8471	18.9272	8	4	4
3.74604	0.636229	8.18276	Q80UU9	Pgrmc2	PGRC2_MOUSE	Membrane-associated progesterone receptor component 2	20.6665	21.1022	20.7297	21.2467	20.4791	21.2432	20.5138	21.342	4	20.9154	20.5973	21.2335	8	4	4
5.36443	-1.25569	-15.6441	Q80UW5	Cdc42bpg	MRCKG_MOUSE	Serine/threonine-protein kinase MRCK gamma	20.7134	19.4881	20.8678	19.6618	20.9681	19.48	20.8204	19.7171	12	20.2146	20.8424	19.5867	8	4	4
3.60998	-1.03472	-7.7332	Q80UY1	Carnmt1	CARME_MOUSE	Carnosine N-methyltransferase	21.4907	20.548	21.6811	20.8069	21.9689	20.8127	21.9678	20.8021	8	21.2598	21.7771	20.7424	8	4	4
3.56369	-0.915516	-7.58507	Q80UZ2	Sdad1	SDA1_MOUSE	Protein SDA1 homolog	19.1036	18.3171	19.4084	18.5312	19.2223	18.4138	19.2372	18.0473	2	18.7851	19.2429	18.3274	8	4	4
4.0829	1.01629	9.39419	Q80V42	Cpm	CBPM_MOUSE	Carboxypeptidase M	18.7736	19.5634	18.6916	19.5273	18.4313	19.5215	18.4418	19.7913	3	19.0927	18.5846	19.6009	8	4	4
1.36778	0.243964	2.56055	Q80V62	Fancd2	FACD2_MOUSE	Fanconi anemia group D2 protein homolog	19.9088	20.2271	19.9452	20.2981	20.2307	20.3746	20.2281	20.3887	9	20.2002	20.0782	20.3221	8	4	4
2.36464	0.198478	4.45225	Q80V86	Ints8	INT8_MOUSE	Integrator complex subunit 8	20.3838	20.6552	20.319	20.5079	20.3979	20.601	20.4761	20.6066	8	20.4935	20.3942	20.5927	8	4	4
4.19336	-2.09356	-9.82449	Q80VC9	Camsap3	CAMP3_MOUSE	Calmodulin-regulated spectrin-associated protein 3	19.5487	17.0525	19.5652	18.0215	19.7408	17.7047	19.8182	17.5201	10	19.1451	19.6683	17.0525	5	4	1
2.30567	0.77362	4.32663	Q80VJ3	Dnph1	DNPH1_MOUSE	2'-deoxynucleoside 5'-phosphate N-hydrolase 1	18.6502	19.5752	18.8645	19.6255	19.0189	20.0512	19.3301	19.7063	3	19.4531	19.0712	19.7396	7	3	4
1.90289	0.515716	3.52084	Q80VL1	Tdrkh	TDRKH_MOUSE	Tudor and KH domain-containing protein	21.3551	21.5738	21.178	21.786	20.8158	21.3982	20.9142	21.568	4	21.3236	21.0658	21.5815	8	4	4
2.03256	0.772592	3.77101	Q80VP5		CL065_MOUSE	Probable peptide chain release factor C12orf65 homolog, mitochondrial	18.0353	18.9662	18.5686	18.795	17.6347	18.6639	17.9225	18.8264	2	18.764	18.5686	18.8129	5	1	4
6.73012	1.5052	26.6052	Q80VQ0	Aldh3b1	AL3B1_MOUSE	Aldehyde dehydrogenase family 3 member B1	19.0166	20.4074	19.1087	20.5366	18.8863	20.5005	18.951	20.5387	10	19.7432	18.9906	20.4958	8	4	4
3.78942	-0.743861	-8.33073	Q80VY9	Dhx33	DHX33_MOUSE	ATP-dependent RNA helicase DHX33	20.1553	19.1026	19.9099	19.4498	19.9975	19.2496	19.9537	19.239	3	19.6322	20.0041	19.2603	8	4	4
2.60004	0.30745	4.97605	Q80W00	Ppp1r10	PP1RA_MOUSE	Serine/threonine-protein phosphatase 1 regulatory subunit 10	18.7122	19.0784	18.685	19.0849	18.8756	19.1671	18.9184	19.0907	7	18.9515	18.7978	19.1053	8	4	4
3.6898	-0.757725	-7.99432	Q80W47	Wipi2	WIPI2_MOUSE	WD repeat domain phosphoinositide-interacting protein 2	21.8127	21.1285	21.9536	21.1772	22.109	21.2643	22.1263	21.4007	4	21.6216	22.0004	21.2427	8	4	4
2.10985	0.479646	3.92412	Q80W68	Kirrel1	KIRR1_MOUSE	Kin of IRRE-like protein 1	19.8483	20.2075	20.0637	20.3878	19.5286	20.2873	19.706	20.1826	7	20.0265	19.7867	20.2663	8	4	4
1.75849	0.472405	3.25126	Q80WG5	Lrrc8a	LRC8A_MOUSE	Volume-regulated anion channel subunit LRRC8A	19.9817	20.4159	20.394	20.5843	19.831	20.3702	19.7993	20.5253	7	20.2377	20.0015	20.4739	8	4	4
2.49054	0.412282	4.72778	Q80WQ2	Vac14	VAC14_MOUSE	Protein VAC14 homolog	21.2687	21.7495	21.4515	21.8028	21.5571	21.9702	21.5528	21.9566	11	21.6637	21.4575	21.8698	8	4	4
2.44837	0.569432	4.63435	Q80WT5	Aftph	AFTIN_MOUSE	Aftiphilin	19.6051	20.3695	19.9113	20.515	20.0685	20.5756	20.1121	20.5146	7	20.209	19.9243	20.4937	8	4	4
8.69038	1.00397	56.6143	Q80X32		CE024_MOUSE	UPF0461 protein C5orf24 homolog	20.1822	21.2329	20.2237	21.2238	20.2596	21.2046	20.2221	21.2423	4	20.7239	20.2219	21.2259	8	4	4
1.67682	0.421299	3.10261	Q80X71	Tmem106b	T106B_MOUSE	Transmembrane protein 106B	20.0293	20.4	20.4654	20.5214	19.9242	20.636	19.9457	20.4924	4	20.3018	20.0912	20.5125	8	4	4
1.66165	0.332944	3.07526	Q80X73	Pelo	PELO_MOUSE	Protein pelota homolog	22.1566	22.5176	22.3088	22.7353	22.4632	22.7777	22.5565	22.7862	9	22.5377	22.3713	22.7042	8	4	4
3.35488	0.536025	6.94586	Q80X82	Sympk	SYMPK_MOUSE	Symplekin	21.8988	22.5785	22.0823	22.5783	22.1318	22.6822	22.2451	22.6632	24	22.3575	22.0895	22.6255	8	4	4
4.14526	0.483126	9.635	Q80X85	Mrps7	RT07_MOUSE	28S ribosomal protein S7, mitochondrial	21.1327	21.5021	21.1429	21.6232	20.9723	21.5093	21.0443	21.5901	9	21.3146	21.073	21.5562	8	4	4
3.07824	0.489103	6.16644	Q80X90	Flnb	FLNB_MOUSE	Filamin-B	25.1122	25.5989	25.1852	25.8071	25.3406	25.7578	25.3736	25.8043	86	25.4975	25.2529	25.742	8	4	4
1.82015	0.303872	3.36528	Q80X95	Rraga	RRAGA_MOUSE	Ras-related GTP-binding protein A	20.5408	21.0334	20.8272	20.9703	20.8255	21.1677	20.8915	21.1292	6	20.9232	20.7713	21.0751	8	4	4
1.88465	-1.25565	-3.48628	Q80XC2	Trmt61a	TRM61_MOUSE	tRNA (adenine(58)-N(1))-methyltransferase catalytic subunit TRMT61A	18.8886	17.1758	19.0949	18.5892	19.4693	17.736	19.509	18.4382	3	18.8812	19.2405	18.1626	6	4	2
5.50365	0.740004	16.5206	Q80XC3	Usp6nl	US6NL_MOUSE	USP6 N-terminal-like protein	18.5136	19.2419	18.5843	19.3404	18.4419	19.2416	18.4999	19.1759	2	18.9342	18.5133	19.2499	7	3	4
1.40707	0.359194	2.62794	Q80XC6	Nrde2	NRDE2_MOUSE	Nuclear exosome regulator NRDE2	19.6149	20.0857	19.91	20.191	20.0595	20.3863	20.0862	20.4444	4	20.0972	19.9177	20.2768	8	4	4
3.95169	1.71631	8.90488	Q80XI3	Eif4g3	IF4G3_MOUSE	Eukaryotic translation initiation factor 4 gamma 3	18.0374	20.2039	18.5983	20.2237	18.8996	20.2478	18.7089	20.434	12	19.4192	18.561	20.2773	8	4	4
3.53958	0.411222	7.50889	Q80XI4	Pip4k2b	PI42B_MOUSE	Phosphatidylinositol 5-phosphate 4-kinase type-2 beta	19.6161	20.0671	19.7094	20.0444	19.6955	20.2443	19.7511	20.0613	5	19.8986	19.693	20.1043	8	4	4
2.77712	0.446793	5.39571	Q80XP8	Fam76b	FA76B_MOUSE	Protein FAM76B	18.8974	19.3922	18.9685	19.2741	18.8864	19.3339	19.0649	19.6042	4	19.1777	18.9543	19.4011	8	4	4
2.54785	0.694162	4.85669	Q80XQ2	Tbc1d5	TBCD5_MOUSE	TBC1 domain family member 5	19.1707	20.1623	19.5823	20.2059	19.7603	20.314	19.7353	20.3431	5	19.9092	19.5622	20.2563	8	4	4
2.55082	0.770882	4.86342	Q80XR2	Atp2c1	AT2C1_MOUSE	Calcium-transporting ATPase type 2C member 1	18.0013	18.6933	18.5356	18.8849	17.9863	18.9278	17.9184	19.0193	3	18.4959	18.1104	18.8813	8	4	4
1.86543	0.492619	3.45004	Q80XU3	Nucks1	NUCKS_MOUSE	Nuclear ubiquitous casein and cyclin-dependent kinase substrate 1	22.321	22.8551	22.5049	22.9012	22.7782	23.2159	22.6506	23.253	4	22.81	22.5637	23.0563	8	4	4
5.92069	0.706655	19.4389	Q80Y17	Llgl1	L2GL1_MOUSE	Lethal(2) giant larvae protein homolog 1	21.1282	21.7451	21.1226	21.804	21.1465	21.876	21.1005	21.8992	19	21.4778	21.1244	21.8311	8	4	4
3.42086	-0.643936	-7.14285	Q80Y44	Ddx10	DDX10_MOUSE	Probable ATP-dependent RNA helicase DDX10	20.4819	19.9943	20.4199	19.9203	20.5062	19.8384	20.5117	19.5909	11	20.158	20.4799	19.836	8	4	4
5.9297	0.278578	19.5071	Q80Y56	Rbsn	RBNS5_MOUSE	Rabenosyn-5	20.2561	20.5189	20.261	20.5185	20.2798	20.5499	20.2438	20.5678	11	20.3995	20.2602	20.5388	8	4	4
1.4182	0.45197	2.64709	Q80Y98	Ddhd2	DDHD2_MOUSE	Phospholipase DDHD2	19.7657	20.1638	19.8652	20.5054	20.2741	20.6856	20.2281	20.5862	4	20.2593	20.0333	20.4852	8	4	4
3.07356	0.492325	6.15385	Q80YQ2	Med23	MED23_MOUSE	Mediator of RNA polymerase II transcription subunit 23	20.1931	20.7493	20.2546	20.7623	20.3937	20.8734	20.495	20.9207	14	20.5803	20.3341	20.8264	8	4	4
2.07941	1.50624	3.86345	Q80YR6	Rbbp8	CTIP_MOUSE	DNA endonuclease RBBP8	18.3244	18.9186	17.0082	19.0156	16.8256	19.0269	18.1082	19.3303	2	18.9232	18.3244	19.0729	5	1	4
1.94486	0.312374	3.60093	Q80YR7	Clspn	CLSPN_MOUSE	Claspin	19.3	19.5321	19.2061	19.7206	19.236	19.6908	19.5349	19.5829	5	19.4754	19.3192	19.6316	8	4	4
1.51228	0.139858	2.81038	Q80YS6	Afap1	AFAP1_MOUSE	Actin filament-associated protein 1	20.4362	20.6725	20.5031	20.7028	20.5697	20.6711	20.6669	20.689	15	20.6139	20.544	20.6838	8	4	4
4.97241	0.910808	13.4084	Q80YV3	Trrap	TRRAP_MOUSE	Transformation/transcription domain-associated protein	20.2528	21.047	20.2664	21.1838	20.3702	21.2917	20.3138	21.324	23	20.7562	20.3008	21.2116	8	4	4
1.40267	-0.674794	-2.62037	Q80YX1	Tnc	TENA_MOUSE	Tenascin	18.4459	17.2445	18.3544	17.7321	18.0908	17.2686	18.3442	18.2908	2	18.3088	18.3088	NaN	4	4	0
1.38908	2.06975	2.59704	Q80Z96	Vangl1	VANG1_MOUSE	Vang-like protein 1	17.4049	20.7634	17.3376	20.7628	20.0965	20.714	20.1449	21.0227	3	20.5841	20.1207	20.8157	6	2	4
1.39973	0.171257	2.61532	Q80ZS3	Mrps26	RT26_MOUSE	28S ribosomal protein S26, mitochondrial	22.5106	22.8059	22.677	22.7936	22.4522	22.7169	22.6191	22.6276	6	22.6504	22.5647	22.736	8	4	4
4.87993	1.69392	12.9271	Q80ZW2	Them6	THEM6_MOUSE	Protein THEM6	19.0939	20.5621	19.3008	20.718	18.7917	20.7188	18.7995	20.7627	4	19.8435	18.9965	20.6904	8	4	4
3.43137	0.53757	7.17467	Q810A7	Ddx42	DDX42_MOUSE	ATP-dependent RNA helicase DDX42	21.6129	22.2421	21.6551	22.3084	21.8556	22.2858	21.9031	22.3406	21	22.0254	21.7567	22.2942	8	4	4
3.56347	0.501941	7.58439	Q810B6	Ankfy1	ANFY1_MOUSE	Rabankyrin-5	22.08	22.5859	22.2237	22.7161	22.3044	22.7671	22.2455	22.7922	27	22.4643	22.2134	22.7153	8	4	4
3.8543	-0.454923	-8.5563	Q810V0	Mphosph10	MPP10_MOUSE	U3 small nucleolar ribonucleoprotein protein MPP10	20.7309	20.2717	20.8135	20.4229	20.7394	20.3048	20.7223	20.187	9	20.5241	20.7515	20.2966	8	4	4
4.19989	0.328252	9.85047	Q811D0	Dlg1	DLG1_MOUSE	Disks large homolog 1	21.7627	21.9869	21.6247	22.0258	21.6611	21.9965	21.7022	22.0546	21	21.8518	21.6877	22.0159	8	4	4
2.31327	-0.429764	-4.34268	Q811I0	Atpaf1	ATPF1_MOUSE	ATP synthase mitochondrial F1 complex assembly factor 1	19.703	19.5365	19.7474	19.3042	19.7134	19.058	19.7695	19.3155	5	19.5184	19.7333	19.3035	8	4	4
5.57937	0.524677	17.0169	Q811U4	Mfn1	MFN1_MOUSE	Mitofusin-1	20.2529	20.7933	20.3183	20.7503	20.2962	20.8326	20.2901	20.88	7	20.5517	20.2894	20.814	8	4	4
1.54394	0.876561	2.8659	Q8BFP9	Pdk1	PDK1_MOUSE	[Pyruvate dehydrogenase (acetyl-transferring)] kinase isozyme 1, mitochondrial	17.0136	18.3475	18.3354	18.3276	17.5276	18.2985	17.0985	18.5078	3	17.8744	17.2132	18.3703	7	3	4
3.41994	0.369957	7.14008	Q8BFQ4	Wdr82	WDR82_MOUSE	WD repeat-containing protein 82	21.7691	22.1214	21.733	22.1651	21.8467	22.2004	21.9223	22.2641	14	22.0027	21.8178	22.1877	8	4	4
6.02212	0.818906	20.221	Q8BFR4	Gns	GNS_MOUSE	N-acetylglucosamine-6-sulfatase	23.0396	23.7981	22.9402	23.7783	23.0056	23.845	23.0704	23.9103	9	23.4234	23.014	23.8329	8	4	4
2.31682	0.428345	4.35021	Q8BFV2	Pcid2	PCID2_MOUSE	PCI domain-containing protein 2	21.0177	21.4821	21.0427	21.6251	21.2913	21.5942	21.3544	21.718	9	21.3907	21.1765	21.6049	8	4	4
4.91822	0.676411	13.1244	Q8BFY7	Pimreg	PIMRE_MOUSE	Protein PIMREG	20.7808	21.3257	20.7832	21.481	20.6499	21.4777	20.718	21.3532	3	21.0712	20.733	21.4094	8	4	4
2.35056	0.407758	4.42204	Q8BFY9	Tnpo1	TNPO1_MOUSE	Transportin-1	23.1534	23.5011	23.3142	23.6744	23.3806	23.8143	23.3468	23.8362	19	23.5026	23.2988	23.7065	8	4	4
2.79621	0.365685	5.44238	Q8BFZ3	Actbl2	ACTBL_MOUSE	Beta-actin-like protein 2	23.6179	23.9787	23.4722	23.8492	23.4383	23.9814	23.5957	23.7775	6	23.7139	23.531	23.8967	8	4	4
3.7618	0.622924	8.23625	Q8BFZ9	Erlin2	ERLN2_MOUSE	Erlin-2	22.8625	23.263	22.735	23.2405	22.6621	23.4489	22.6644	23.4634	15	23.0425	22.731	23.3539	8	4	4
2.11568	0.107816	3.9358	Q8BG05	Hnrnpa3	ROA3_MOUSE	Heterogeneous nuclear ribonucleoprotein A3	24.7549	24.8351	24.6622	24.7933	24.6798	24.8399	24.7605	24.8203	19	24.7682	24.7143	24.8222	8	4	4
4.00011	0.457944	9.08277	Q8BG15	Ctdspl2	CTSL2_MOUSE	CTD small phosphatase-like protein 2	19.6085	20.1022	19.5159	20.1378	19.5935	20.0045	19.6567	19.9619	3	19.8226	19.5937	20.0516	8	4	4
4.1887	1.00953	9.80597	Q8BG51	Rhot1	MIRO1_MOUSE	Mitochondrial Rho GTPase 1	21.1322	21.9054	21.133	22.1984	20.8988	21.8819	20.9128	22.1292	8	21.524	21.0192	22.0287	8	4	4
3.82669	0.851725	8.45966	Q8BG60	Txnip	TXNIP_MOUSE	Thioredoxin-interacting protein	19.6971	20.7339	19.8687	20.7122	20.003	20.799	20.1382	20.8689	8	20.3526	19.9268	20.7785	8	4	4
1.84861	0.316254	3.41844	Q8BG67	Efr3a	EFR3A_MOUSE	Protein EFR3 homolog A	20.2295	20.6486	20.4791	20.5756	20.0922	20.4667	20.2947	20.6695	7	20.432	20.2739	20.5901	8	4	4
1.77919	0.345572	3.28936	Q8BG81	Poldip3	PDIP3_MOUSE	Polymerase delta-interacting protein 3	20.3289	20.7904	20.3591	21.0218	20.4825	20.6001	20.5632	20.7038	4	20.6062	20.4334	20.779	8	4	4
2.57106	-0.922934	-4.90953	Q8BGA5	Krr1	KRR1_MOUSE	KRR1 small subunit processome component homolog	18.5828	18.1447	18.6499	17.5645	18.7783	18.0709	18.9396	17.4788	2	18.5277	18.7377	18.1078	6	4	2
3.82443	0.548534	8.45181	Q8BGB5	Limd2	LIMD2_MOUSE	LIM domain-containing protein 2	19.3658	20.0585	19.5147	20.0699	19.6542	20.1394	19.5686	20.0296	4	19.8001	19.5258	20.0744	8	4	4
2.76198	-1.39065	-5.35892	Q8BGB7	Enoph1	ENOPH_MOUSE	Enolase-phosphatase E1	19.4323	18.1309	19.9221	18.6161	20.2263	18.9261	20.3184	18.6634	6	19.2794	19.9748	18.5841	8	4	4
1.69737	1.2675	3.13977	Q8BGC0	Htatsf1	HTSF1_MOUSE	HIV Tat-specific factor 1 homolog	16.9088	19.1339	18.0364	19.2618	18.5163	19.3615	18.6692	19.4434	4	18.9175	18.4073	19.3001	7	3	4
2.09633	0.363758	3.8971	Q8BGC4	Zadh2	PTGR3_MOUSE	Prostaglandin reductase-3	22.0852	22.7545	22.3477	22.564	22.3865	22.6447	22.4513	22.7624	11	22.4995	22.3177	22.6814	8	4	4
2.78396	0.568129	5.41239	Q8BGH2	Samm50	SAM50_MOUSE	Sorting and assembly machinery component 50 homolog	22.9952	23.5058	22.8216	23.673	22.8041	23.2245	22.8804	23.3705	7	23.1594	22.8753	23.4434	8	4	4
2.18476	1.48296	4.07552	Q8BGR6	Arl15	ARL15_MOUSE	ADP-ribosylation factor-like protein 15	19.2816	20.2061	19.2625	20.2946	17.7381	20.1714	18.8015	20.3434	3	19.7659	19.1152	20.2539	7	3	4
3.5278	-0.346438	-7.4719	Q8BGS0	Mak16	MAK16_MOUSE	Protein MAK16 homolog	21.5467	21.1854	21.4938	21.261	21.4849	21.2114	21.5983	21.08	6	21.3577	21.5309	21.1845	8	4	4
3.16873	-0.38325	-6.4134	Q8BGS1	Epb41l5	E41L5_MOUSE	Band 4.1-like protein 5	22.4741	22.0309	22.4965	21.9206	22.3252	22.0547	22.3773	22.1339	13	22.2267	22.4183	22.035	8	4	4
7.47683	-2.4628	-35.4911	Q8BGT5	Gpt2	ALAT2_MOUSE	Alanine aminotransferase 2	21.3086	18.8456	21.1799	18.839	21.1316	18.7145	21.2309	18.6007	11	19.9813	21.2127	18.7499	8	4	4
1.85194	-0.322258	-3.4247	Q8BGT7	Smndc1	SPF30_MOUSE	Survival of motor neuron-related-splicing factor 30	21.9003	21.5291	22.0085	21.8091	22.2002	21.7924	22.1131	21.8024	4	21.8944	22.0555	21.7333	8	4	4
1.35202	-0.327717	-2.53363	Q8BGV0	Nars2	SYNM_MOUSE	Probable asparagine--tRNA ligase, mitochondrial	19.2819	19.1991	19.2642	19.0986	19.2565	18.7056	19.2229	18.7114	4	19.0925	19.2564	18.9287	8	4	4
2.51254	-2.78799	-4.777	Q8BGV3	Tacstd2	TACD2_MOUSE	Tumor-associated calcium signal transducer 2	22.382	20.2457	22.5993	20.2985	22.2946	20.0778	22.3929	17.8948	3	21.4701	22.4172	20.2073	7	4	3
1.46918	2.04394	2.73526	Q8BGV8	Mief1	MID51_MOUSE	Mitochondrial dynamics protein MID51	19.9008	21.2813	19.8513	21.1988	20.2783	21.2764	17.0575	21.5073	3	20.7563	20.0102	21.316	7	3	4
1.56662	0.318714	2.90588	Q8BGZ4	Cdc23	CDC23_MOUSE	Cell division cycle protein 23 homolog	20.9824	21.3609	21.0756	21.4232	21.3151	21.5887	21.3474	21.6225	11	21.3395	21.1801	21.4988	8	4	4
3.32026	-0.691997	-6.84425	Q8BH04	Pck2	PCKGM_MOUSE	Phosphoenolpyruvate carboxykinase [GTP], mitochondrial	24.625	24.1109	24.5841	23.959	24.4651	23.7209	24.6187	23.7342	23	24.2272	24.5732	23.8812	8	4	4
2.16647	0.544876	4.03828	Q8BH15	Cnot10	CNO10_MOUSE	CCR4-NOT transcription complex subunit 10	19.4016	20.0784	19.5227	20.1968	19.8367	20.1954	19.9011	20.371	10	19.938	19.6655	20.2104	8	4	4
1.41492	0.181519	2.64145	Q8BH43	Wasf2	WASF2_MOUSE	Wiskott-Aldrich syndrome protein family member 2	21.8977	22.0646	21.9794	22.099	22.0491	22.234	22.0572	22.3119	7	22.0866	21.9959	22.1774	8	4	4
1.52687	-0.577443	-2.83593	Q8BH47	Sec22a	SC22A_MOUSE	Vesicle-trafficking protein SEC22a	18.7175	18.0171	19.3345	18.3408	19.0311	18.5821	18.9043	18.7377	2	18.7081	18.9969	18.4194	8	4	4
1.4425	-0.3331	-2.68903	Q8BH55	Thnsl1	THNS1_MOUSE	Threonine synthase-like 1	20.4386	20.4277	20.6737	20.4023	20.4867	19.9913	20.7002	20.1455	4	20.4082	20.5748	20.2417	8	4	4
1.87247	0.315328	3.4633	Q8BH57	Wdr48	WDR48_MOUSE	WD repeat-containing protein 48	21.2969	21.6808	21.3169	21.7583	21.4703	21.8035	21.6737	21.7764	13	21.5971	21.4394	21.7548	8	4	4
3.72945	1.08156	8.1268	Q8BH64	Ehd2	EHD2_MOUSE	EH domain-containing protein 2	17.7063	18.8366	17.7262	18.9896	18.0832	19.0609	18.162	19.1167	2	18.4602	17.9194	19.001	8	4	4
1.4227	-0.433925	-2.65484	Q8BH69	Sephs1	SPS1_MOUSE	Selenide, water dikinase 1	19.6336	19.4583	19.9248	19.4666	20.2431	19.7167	20.2568	19.6809	7	19.7976	20.0146	19.5806	8	4	4
4.89899	-0.548467	-13.0249	Q8BHB4	Wdr3	WDR3_MOUSE	WD repeat-containing protein 3	22.0154	21.3608	22.0183	21.5114	22.0031	21.544	21.9957	21.4225	20	21.7339	22.0081	21.4597	8	4	4
6.24304	1.408	22.0321	Q8BHC4	Dcakd	DCAKD_MOUSE	Dephospho-CoA kinase domain-containing protein	21.6557	23.0695	21.8204	23.0954	21.6073	23.1203	21.802	23.2322	10	22.4253	21.7213	23.1293	8	4	4
6.92865	1.69562	28.7265	Q8BHC9	Fut11	FUT11_MOUSE	Alpha-(1,3)-fucosyltransferase 11	20.2959	21.9892	20.1476	21.8182	20.15	21.9564	20.3182	21.9304	7	21.0757	20.2279	21.9236	8	4	4
5.21749	-0.570338	-14.7675	Q8BHD7	Ptbp3	PTBP3_MOUSE	Polypyrimidine tract-binding protein 3	22.8047	22.2696	22.8152	22.1908	22.7791	22.163	22.831	22.3253	9	22.5223	22.8075	22.2372	8	4	4
2.21999	0.62709	4.14782	Q8BHE1	Gemin8	GEMI8_MOUSE	Gem-associated protein 8	19.2783	19.8737	19.1381	19.9903	19.705	20.2128	19.5801	20.1331	2	19.7389	19.4254	20.0525	8	4	4
4.67883	0.717703	11.9357	Q8BHF7	Pgs1	PGPS1_MOUSE	CDP-diacylglycerol--glycerol-3-phosphate 3-phosphatidyltransferase, mitochondrial	20.2383	21.0773	20.31	21.0967	20.2227	20.8948	20.3678	20.9409	8	20.6436	20.2847	21.0024	8	4	4
1.38169	0.3524	2.58436	Q8BHG2	Czib	CZIB_MOUSE	CXXC motif containing zinc binding protein	19.2125	19.2952	19.0988	19.5683	19.4278	19.8562	19.2584	19.6875	2	19.4256	19.2494	19.6018	8	4	4
4.65563	0.599655	11.826	Q8BHJ5	Tbl1xr1	TBL1R_MOUSE	F-box-like/WD repeat-containing protein TBL1XR1	19.2824	19.8435	19.3432	19.9007	19.3382	19.9663	19.3994	20.0515	7	19.6407	19.3408	19.9405	8	4	4
2.50637	0.167678	4.76317	Q8BHJ9	Slu7	SLU7_MOUSE	Pre-mRNA-splicing factor SLU7	20.3791	20.6339	20.4157	20.621	20.4886	20.5717	20.5147	20.6423	10	20.5334	20.4495	20.6172	8	4	4
3.50388	0.690246	7.39722	Q8BHL5	Elmo2	ELMO2_MOUSE	Engulfment and cell motility protein 2	19.1105	19.8832	19.3723	19.9852	19.4398	20.1394	19.4011	20.0769	5	19.676	19.3309	20.0212	8	4	4
2.75984	0.204708	5.35373	Q8BHN3	Ganab	GANAB_MOUSE	Neutral alpha-glucosidase AB	25.3025	25.3963	25.1992	25.3783	25.1868	25.4476	25.2172	25.5025	37	25.3288	25.2265	25.4312	8	4	4
5.2254	0.797666	14.8135	Q8BHT6	B3glct	B3GLT_MOUSE	Beta-1,3-glucosyltransferase	21.3063	22.0815	21.3136	21.9801	21.3152	22.0745	21.1337	22.1234	5	21.666	21.2672	22.0649	8	4	4
2.74142	-0.645313	-5.30921	Q8BHT7	Rgp1	RGP1_MOUSE	RAB6A-GEF complex partner protein 2	19.0145	18.3106	18.9026	18.4563	19.3335	18.6369	19.2543	18.5199	3	18.8036	19.1262	18.4809	8	4	4
2.17152	-0.281934	-4.04854	Q8BHX3	Cdca8	BOREA_MOUSE	Borealin	20.4473	20.2188	20.4327	20.3456	20.5778	20.2761	20.5974	20.0868	3	20.3728	20.5138	20.2318	8	4	4
2.95571	-0.528138	-5.84365	Q8BHY2	Noc4l	NOC4L_MOUSE	Nucleolar complex protein 4 homolog	21.5054	21.0873	21.6427	21.2824	21.7918	21.2172	21.8329	21.0733	5	21.4291	21.6932	21.1651	8	4	4
1.37016	1.30048	2.56462	Q8BHZ4	Znf592	ZN592_MOUSE	Zinc finger protein 592	17.3845	19.2032	16.7918	19.3403	18.7964	19.2439	18.7818	19.169	2	19.0891	18.7891	19.2391	6	2	4
4.31762	-1.31932	-10.3296	Q8BI29	Sarg	SARG_MOUSE	Specifically androgen-regulated gene protein	19.9297	18.8152	20.0375	18.6628	20.3208	18.8428	20.3418	19.0318	6	19.4978	20.1575	18.8382	8	4	4
2.9697	0.381016	5.87983	Q8BI72	Cdkn2aip	CARF_MOUSE	CDKN2A-interacting protein	21.0817	21.5952	21.0822	21.5893	21.2113	21.4965	21.335	21.5534	15	21.3681	21.1776	21.5586	8	4	4
1.75725	0.513266	3.24899	Q8BI84	Mia3	TGO1_MOUSE	Transport and Golgi organization protein 1 homolog	21.2321	21.5141	21.3239	21.4963	20.7486	21.477	20.7405	21.6108	12	21.2679	21.0113	21.5245	8	4	4
1.43421	-1.32214	-2.67471	Q8BIA4	Fbxw8	FBXW8_MOUSE	F-box/WD repeat-containing protein 8	20.2509	18.1668	20.1553	19.828	20.4749	18.1266	20.3833	19.8543	3	20.1578	20.3161	19.8412	6	4	2
1.30616	1.38524	2.45561	Q8BIG7	Comtd1	CMTD1_MOUSE	Catechol O-methyltransferase domain-containing protein 1	19.502	20.1227	17.3318	20.2896	19.4494	20.44	19.6632	20.6351	2	20.0146	19.5382	20.3718	7	3	4
1.36656	0.331752	2.55847	Q8BIH0	Sap130	SP130_MOUSE	Histone deacetylase complex subunit SAP130	20.0476	20.7339	20.3317	20.6797	20.5179	20.7616	20.6354	20.6845	6	20.549	20.3831	20.7149	8	4	4
5.95202	1.11492	19.6773	Q8BIJ7	Rufy1	RUFY1_MOUSE	RUN and FYVE domain-containing protein 1	20.8239	22.0051	20.9083	21.9275	20.8636	22.0317	21.0195	22.1106	12	21.4613	20.9038	22.0187	8	4	4
4.04905	-1.00041	-9.26574	Q8BIL5	Hook1	HOOK1_MOUSE	Protein Hook homolog 1	18.9502	18.1732	19.1494	18.0911	19.3679	18.3421	19.3163	18.1757	11	18.6957	19.1959	18.1955	8	4	4
1.65465	-0.390443	-3.06268	Q8BIP0	Dars2	SYDM_MOUSE	Aspartate--tRNA ligase, mitochondrial	21.5727	21.3346	21.478	21.3274	21.4124	20.9404	21.5917	20.8906	16	21.3185	21.5137	21.1233	8	4	4
3.21656	0.304669	6.54702	Q8BIQ5	Cstf2	CSTF2_MOUSE	Cleavage stimulation factor subunit 2	23.6408	23.9107	23.5038	23.92	23.6676	23.9517	23.7124	23.9609	11	23.7835	23.6312	23.9358	8	4	4
1.99039	0.525051	3.68875	Q8BIW1	Prune1	PRUN1_MOUSE	Exopolyphosphatase PRUNE1	20.5368	21.1647	20.6008	21.2772	21.0098	21.4455	21.0143	21.3745	12	21.053	20.7904	21.3155	8	4	4
2.24138	0.642287	4.19205	Q8BIW9	Chtf18	CTF18_MOUSE	Chromosome transmission fidelity protein 18 homolog	20.3787	21.1672	20.4702	21.2126	20.8042	21.3447	20.9641	21.4618	11	20.9754	20.6543	21.2966	8	4	4
4.37616	0.37486	10.5757	Q8BJ05	Zc3h14	ZC3HE_MOUSE	Zinc finger CCCH domain-containing protein 14	21.9624	22.2697	21.8806	22.2092	21.813	22.2925	21.8882	22.2722	21	22.0735	21.886	22.2609	8	4	4
1.76739	1.0932	3.26763	Q8BJ34	Marf1	MARF1_MOUSE	Meiosis regulator and mRNA stability factor 1	17.9825	18.6108	18.0671	18.7567	18.0336	18.9043	16.7214	18.9056	2	18.4658	18.0278	18.7944	7	3	4
1.37111	-0.254747	-2.56625	Q8BJ37	Tdp1	TYDP1_MOUSE	Tyrosyl-DNA phosphodiesterase 1	19.1079	18.7272	18.7989	18.7487	19.1128	18.8377	19.2175	18.9044	5	18.9319	19.0593	18.8045	8	4	4
1.87353	0.103871	3.46529	Q8BJ71	Nup93	NUP93_MOUSE	Nuclear pore complex protein Nup93	23.6635	23.7538	23.7039	23.8146	23.7399	23.8576	23.747	23.8438	31	23.7655	23.7136	23.8175	8	4	4
2.5442	0.364443	4.8484	Q8BJ90	Znf771	ZN771_MOUSE	Zinc finger protein 771	19.146	19.4978	19.3252	19.6699	19.1812	19.7322	19.3748	19.5852	2	19.439	19.2568	19.6213	8	4	4
3.37546	-1.2526	-7.00682	Q8BJF9	Chmp2b	CHM2B_MOUSE	Charged multivesicular body protein 2b	20.3078	19.114	20.632	19.5082	20.8768	19.3859	20.8744	19.6726	5	20.0465	20.6728	19.4202	8	4	4
2.11509	-0.384225	-3.9346	Q8BJH1	Zc2hc1a	ZC21A_MOUSE	Zinc finger C2HC domain-containing protein 1A	20.61	20.4144	20.8307	20.5509	21.0328	20.4929	20.9612	20.4397	7	20.6666	20.8587	20.4745	8	4	4
2.28531	0.8446	4.28375	Q8BJS4	Sun2	SUN2_MOUSE	SUN domain-containing protein 2	17.5954	18.2317	17.5361	18.7095	17.4656	17.9318	17.0946	18.1972	6	17.8452	17.4229	18.2675	8	4	4
2.45374	2.84651	4.64619	Q8BJU2	Tspan9	TSN9_MOUSE	Tetraspanin-9	19.6105	20.867	17.8798	21.2323	16.6971	20.9393	18.4871	21.022	2	20.7342	19.6105	21.0151	5	1	4
2.32145	0.70109	4.36002	Q8BJU9	Mtrf1l	RF1ML_MOUSE	Peptide chain release factor 1-like, mitochondrial	18.8349	19.4885	18.5914	19.4036	18.3779	19.0892	18.3754	19.0026	3	18.8954	18.5449	19.246	8	4	4
2.19393	-0.332731	-4.09429	Q8BJW5	Nol11	NOL11_MOUSE	Nucleolar protein 11	20.5652	20.2722	20.6084	20.3885	20.7182	20.4568	20.883	20.3263	12	20.5273	20.6937	20.3609	8	4	4
4.97477	-2.36874	-13.4209	Q8BK58	Hspbap1	HBAP1_MOUSE	HSPB1-associated protein 1	21.7125	19.4528	21.829	19.798	22.2737	19.8029	22.3285	19.615	12	20.8516	22.0359	19.6672	8	4	4
2.04883	-0.450152	-3.80298	Q8BK64	Ahsa1	AHSA1_MOUSE	Activator of 90 kDa heat shock protein ATPase homolog 1	22.4847	22.1833	22.7352	22.3552	22.9522	22.4151	22.922	22.3399	14	22.5484	22.7735	22.3234	8	4	4
2.10314	-0.563001	-3.9107	Q8BK67	Rcc2	RCC2_MOUSE	Protein RCC2	23.9468	23.6127	24.1506	23.7174	24.4736	23.7242	24.5361	23.8007	27	23.9953	24.2768	23.7138	8	4	4
4.07216	0.56275	9.35327	Q8BKE6	Cyp20a1	CP20A_MOUSE	Cytochrome P450 20A1	19.9115	20.5201	20.0373	20.5579	19.8107	20.3803	19.9193	20.4715	4	20.2011	19.9197	20.4824	8	4	4
3.21713	0.634404	6.54864	Q8BKE9	Ift74	IFT74_MOUSE	Intraflagellar transport protein 74 homolog	17.6357	18.3903	17.813	18.4302	18.0677	18.5432	17.8509	18.541	5	18.159	17.8418	18.4762	8	4	4
3.32043	0.665388	6.84476	Q8BKG3	Ptk7	PTK7_MOUSE	Inactive tyrosine-protein kinase 7	22.9746	23.5854	23.2	23.7112	22.8182	23.5315	22.8302	23.6565	23	23.2885	22.9558	23.6211	8	4	4
4.40959	0.807874	10.7186	Q8BKI2	Tnrc6b	TNR6B_MOUSE	Trinucleotide repeat-containing gene 6B protein	18.7967	19.7403	18.9753	19.7306	19.1323	19.8219	19.0076	19.8505	8	19.3819	18.978	19.7858	8	4	4
3.89776	-0.911957	-8.71036	Q8BKS9	Pum3	PUM3_MOUSE	Pumilio homolog 3	20.248	19.3446	20.3964	19.6021	20.6028	19.5923	20.563	19.6234	7	19.9966	20.4525	19.5406	8	4	4
1.32111	0.425416	2.48099	Q8BKT3	Gcfc2	GCFC2_MOUSE	GC-rich sequence DNA-binding factor 2	17.9923	18.6018	18.0176	18.5604	18.5718	18.8579	18.5162	18.7794	2	18.4872	18.2745	18.6999	8	4	4
4.7626	0.484646	12.3397	Q8BKT7	Thoc5	THOC5_MOUSE	THO complex subunit 5 homolog	21.6876	22.1467	21.562	22.1286	21.6571	22.168	21.746	22.148	19	21.9055	21.6632	22.1478	8	4	4
5.01444	0.242165	13.6328	Q8BKX1	Baiap2	BAIP2_MOUSE	Brain-specific angiogenesis inhibitor 1-associated protein 2	21.0364	21.3051	21.1022	21.2922	21.0351	21.2947	21.0308	21.2813	15	21.1722	21.0511	21.2933	8	4	4
3.15979	0.551795	6.38867	Q8BL06	Usp54	UBP54_MOUSE	Inactive ubiquitin carboxyl-terminal hydrolase 54	19.6854	20.1277	19.6196	20.2814	19.3876	20.1323	19.7089	20.0674	6	19.8763	19.6004	20.1522	8	4	4
4.00336	1.01103	9.09479	Q8BL48	Unk	UNK_MOUSE	RING finger protein unkempt homolog	19.3957	20.5201	19.5027	20.58	19.7571	20.6366	19.8016	20.7644	7	20.1198	19.6143	20.6253	8	4	4
7.34322	1.16855	33.7096	Q8BL66	Eea1	EEA1_MOUSE	Early endosome antigen 1	21.0059	22.1798	21.01	22.0899	21.0082	22.1724	21.0031	22.2594	43	21.5911	21.0068	22.1754	8	4	4
3.57705	2.57296	7.62758	Q8BL80	Arhgap22	RHG22_MOUSE	Rho GTPase-activating protein 22	18.3806	20.1516	17.5488	20.3312	17.4909	20.101	16.7859	19.9144	4	19.7758	18.3806	20.1245	5	1	4
2.63836	0.728029	5.0649	Q8BLF1	Nceh1	NCEH1_MOUSE	Neutral cholesterol ester hydrolase 1	18.6025	19.217	18.9348	19.1965	18.3502	19.4438	18.4146	19.3569	2	18.9396	18.5755	19.3036	8	4	4
5.36444	0.627385	15.6442	Q8BLN5	Lss	LSS_MOUSE	Lanosterol synthase	21.7241	22.2422	21.7245	22.2903	21.5947	22.2998	21.6355	22.3561	13	21.9834	21.6697	22.2971	8	4	4
5.53325	0.934957	16.713	Q8BM72	Hspa13	HSP13_MOUSE	Heat shock 70 kDa protein 13	20.2274	20.9955	20.1086	21.0073	20.0321	21.1084	20.1543	21.151	5	20.5981	20.1306	21.0655	8	4	4
2.71872	2.37398	5.25473	Q8BM88	Ctso	CATO_MOUSE	Cathepsin O	19.2552	21.2931	19.2728	21.2904	19.734	21.3431	17.6813	21.5125	4	20.5287	19.4206	21.3598	7	3	4
1.95894	0.363643	3.62799	Q8BMA6	Srp68	SRP68_MOUSE	Signal recognition particle subunit SRP68	21.6788	22.1087	21.8988	22.2219	22.0042	22.3231	22.0155	22.3983	22	22.0812	21.8994	22.263	8	4	4
3.07292	0.576789	6.15216	Q8BMB0	Emsy	EMSY_MOUSE	BRCA2-interacting transcriptional repressor EMSY	18.4881	19.1796	18.2979	19.0082	18.6084	18.9231	18.5772	19.1679	5	18.7813	18.4929	19.0697	8	4	4
2.11999	0.87992	3.94443	Q8BMB3	Eif4e2	IF4E2_MOUSE	Eukaryotic translation initiation factor 4E type 2	18.5547	19.6087	18.4638	19.7735	19.1123	19.8415	19.3636	19.7904	2	19.3136	18.8736	19.7535	8	4	4
2.89069	-0.615572	-5.67755	Q8BMC4	Nop9	NOP9_MOUSE	Nucleolar protein 9	19.2418	18.5509	19.332	18.9647	19.4758	18.78	19.5314	18.8231	7	19.0875	19.3953	18.7797	8	4	4
2.36026	0.577217	4.44284	Q8BMG7	Rab3gap2	RBGPR_MOUSE	Rab3 GTPase-activating protein non-catalytic subunit	20.6247	21.226	20.7701	21.4675	21.0496	21.5443	21.0415	21.5568	16	21.1601	20.8715	21.4487	8	4	4
3.76617	0.488314	8.25113	Q8BMI0	Fbxo38	FBX38_MOUSE	F-box only protein 38	19.9889	20.3951	19.9658	20.4124	20.0362	20.5924	20.0545	20.5987	10	20.2555	20.0113	20.4997	8	4	4
2.45621	0.504999	4.65162	Q8BMI3	Gga3	GGA3_MOUSE	ADP-ribosylation factor-binding protein GGA3	18.6249	19.207	18.7623	19.1929	18.9477	19.4734	18.9544	19.4359	4	19.0748	18.8223	19.3273	8	4	4
1.39211	-0.210074	-2.60224	Q8BMK1	Mettl2	METL2_MOUSE	tRNA N(3)-methylcytidine methyltransferase METTL2	18.559	18.2406	18.5353	18.3848	18.5513	18.571	18.6974	18.3063	4	18.5056	18.5858	18.3988	7	4	3
2.16624	0.615365	4.03781	Q8BMK4	Ckap4	CKAP4_MOUSE	Cytoskeleton-associated protein 4	22.1415	22.5825	22.33	22.6152	21.7186	22.5497	21.7419	22.6461	24	22.2907	21.983	22.5984	8	4	4
2.28787	0.366014	4.28912	Q8BML9	Qars1	SYQ_MOUSE	Glutamine--tRNA ligase	23.0357	23.5018	23.2545	23.5387	23.3153	23.6945	23.3455	23.68	26	23.4208	23.2377	23.6038	8	4	4
1.72819	1.36139	3.19581	Q8BMN4	Lmln	LMLN_MOUSE	Leishmanolysin-like peptidase	19.1849	20.0915	19.6958	20.3814	17.7234	20.2196	19.0333	20.3905	3	19.8567	19.3047	20.2707	7	3	4
3.98134	0.314693	9.01343	Q8BMP6	Acbd3	GCP60_MOUSE	Golgi resident protein GCP60	21.1918	21.4158	21.0983	21.4109	21.0982	21.4563	21.1594	21.5234	12	21.2943	21.1369	21.4516	8	4	4
2.45931	0.248912	4.65846	Q8BMQ2	Gtf3c4	TF3C4_MOUSE	General transcription factor 3C polypeptide 4	21.3577	21.6605	21.4397	21.6179	21.439	21.7172	21.5488	21.7854	22	21.5708	21.4463	21.6952	8	4	4
2.96884	0.684572	5.87761	Q8BND3	Wdr35	WDR35_MOUSE	WD repeat-containing protein 35	19.8475	20.6777	19.9895	20.6852	20.1332	20.819	20.344	20.8705	6	20.4208	20.0785	20.7631	8	4	4
4.0665	-1.24189	-9.33177	Q8BP27	Sfr1	SFR1_MOUSE	Swi5-dependent recombination DNA repair protein 1 homolog	19.5011	18.4785	19.8124	18.5378	20.0668	18.7094	19.9558	18.6429	3	19.2131	19.834	18.5921	8	4	4
5.34688	0.423123	15.5369	Q8BP40	Acp6	PPA6_MOUSE	Lysophosphatidic acid phosphatase type 6	22.5653	22.98	22.5282	22.8894	22.5381	22.9978	22.5423	22.999	14	22.755	22.5435	22.9666	8	4	4
1.43626	-0.217052	-2.67825	Q8BP48	Metap1	MAP11_MOUSE	Methionine aminopeptidase 1	22.5689	22.3479	22.5226	22.5212	22.7472	22.4698	22.8281	22.4596	11	22.5582	22.6667	22.4497	8	4	4
4.11301	0.665856	9.50979	Q8BP71	Rbfox2	RFOX2_MOUSE	RNA binding protein fox-1 homolog 2	20.0079	20.651	19.805	20.6648	20.1006	20.6852	20.1001	20.6762	7	20.3364	20.0034	20.6693	8	4	4
2.1059	-0.556996	-3.91622	Q8BP78	Fra10ac1	F10C1_MOUSE	Protein FRA10AC1 homolog	19.2254	18.7209	19.2399	18.9133	19.7077	19.0568	19.6049	18.8589	3	19.166	19.4445	18.8875	8	4	4
3.7637	0.609108	8.24273	Q8BP92	Rcn2	RCN2_MOUSE	Reticulocalbin-2	22.8071	23.2373	22.6763	23.2475	22.6013	23.4763	22.7892	23.3492	5	23.023	22.7185	23.3276	8	4	4
2.34382	1.40707	4.40765	Q8BPE4	Tmem177	TM177_MOUSE	Transmembrane protein 177	16.8536	18.965	17.1513	18.8923	18.1425	18.9173	18.0179	19.0189	2	18.9484	NaN	18.9484	4	0	4
4.74243	0.73595	12.2413	Q8BPG6	Sumf2	SUMF2_MOUSE	Inactive C-alpha-formylglycine-generating enzyme 2	21.0632	21.9203	21.1917	21.9341	21.2116	21.9631	21.3535	21.9462	7	21.573	21.205	21.9409	8	4	4
2.82327	-0.489266	-5.50901	Q8BPM0	Daam1	DAAM1_MOUSE	Disheveled-associated activator of morphogenesis 1	18.8971	18.3388	19.0425	18.5379	18.7469	18.268	18.7724	18.3572	5	18.6201	18.8647	18.3755	8	4	4
1.30926	0.38911	2.46087	Q8BPM2	Map4k5	M4K5_MOUSE	Mitogen-activated protein kinase kinase kinase kinase 5	19.8379	20.2623	20.0468	20.4823	20.0892	20.562	20.4643	20.6881	8	20.3041	20.1096	20.4987	8	4	4
5.03611	1.09049	13.7498	Q8BPZ8	Abraxas1	ABRX1_MOUSE	BRCA1-A complex subunit Abraxas 1	18.6242	19.8478	18.6513	19.9462	18.91	19.7464	18.8113	19.8184	5	19.2945	18.7492	19.8397	8	4	4
1.82228	0.161146	3.36926	Q8BQ30	Ppp1r18	PPR18_MOUSE	Phostensin	21.2859	21.417	21.2849	21.3339	21.2878	21.5172	21.305	21.5401	11	21.3715	21.2909	21.452	8	4	4
4.60624	0.417033	11.5955	Q8BQ47	Cnpy4	CNPY4_MOUSE	Protein canopy homolog 4	22.3122	22.7354	22.3673	22.7017	22.3428	22.7482	22.3537	22.8587	10	22.5525	22.344	22.761	8	4	4
3.59322	0.666118	7.6793	Q8BQR4	Kansl2	KANL2_MOUSE	KAT8 regulatory NSL complex subunit 2	18.4227	18.9177	18.2122	19.2162	18.4093	18.9047	18.3619	19.0319	4	18.6846	18.3515	19.0176	8	4	4
3.03591	1.18393	6.05345	Q8BQZ4	Ralgapb	RLGPB_MOUSE	Ral GTPase-activating protein subunit beta	18.0953	19.6763	18.28	19.6872	18.908	19.7464	18.7798	19.689	4	19.1078	18.5158	19.6997	8	4	4
3.42086	0.306319	7.14285	Q8BQZ5	Cpsf4	CPSF4_MOUSE	Cleavage and polyadenylation specificity factor subunit 4	22.4019	22.6149	22.2714	22.5764	22.3195	22.6426	22.3478	22.732	4	22.4883	22.3352	22.6415	8	4	4
2.1847	0.848913	4.07541	Q8BR07	Bicd1	BICD1_MOUSE	Protein bicaudal D homolog 1	18.0224	18.7682	18.3174	18.7834	17.4637	18.6158	17.5479	18.5796	2	18.5145	18.1699	18.6868	6	2	4
1.50792	0.205782	2.80274	Q8BR65	Suds3	SDS3_MOUSE	Sin3 histone deacetylase corepressor complex component SDS3	20.6638	20.8134	20.5445	20.9388	20.7767	20.9529	20.8424	20.9454	4	20.8097	20.7068	20.9126	8	4	4
7.04297	0.776088	30.0229	Q8BRF7	Scfd1	SCFD1_MOUSE	Sec1 family domain-containing protein 1	21.4542	22.1873	21.4186	22.1925	21.3837	22.254	21.4795	22.2066	19	21.822	21.434	22.2101	8	4	4
1.37053	0.665092	2.56527	Q8BRH0	Tmtc3	TMTC3_MOUSE	Protein O-mannosyl-transferase TMTC3	19.55	19.8243	19.6903	19.854	18.8697	19.8011	18.6274	19.9184	4	19.5169	19.1844	19.8494	8	4	4
1.72999	0.315313	3.1991	Q8BRT1	Clasp2	CLAP2_MOUSE	CLIP-associating protein 2	20.028	20.406	20.1885	20.5814	20.3611	20.5655	20.3788	20.6647	12	20.3967	20.2391	20.5544	8	4	4
3.55076	-0.82637	-7.54414	Q8BRV5	Kiaa1671	K1671_MOUSE	Uncharacterized protein KIAA1671	20.7787	19.954	21.0134	20.2531	21.1146	20.2973	21.1054	20.2022	6	20.5899	21.003	20.1767	8	4	4
1.56045	0.411073	2.895	Q8BSF4	Pisd	PISD_MOUSE	Phosphatidylserine decarboxylase proenzyme, mitochondrial	20.6019	20.9097	20.6172	20.8008	20.4953	21.2095	20.8619	21.3005	2	20.8496	20.6441	21.0551	8	4	4
2.33062	0.990618	4.37951	Q8BSP2	Ncaph2	CNDH2_MOUSE	Condensin-2 complex subunit H2	19.3637	20.8553	20.0981	20.9395	20.198	20.9611	20.3181	21.1844	2	20.4898	19.9945	20.9851	8	4	4
3.43027	0.627629	7.17134	Q8BSQ9	Pbrm1	PB1_MOUSE	Protein polybromo-1	19.5779	20.4145	19.7428	20.4842	19.9215	20.3751	19.936	20.415	13	20.1084	19.7946	20.4222	8	4	4
2.74792	1.47905	5.3249	Q8BSS9	Ppfia2	LIPA2_MOUSE	Liprin-alpha-2	17.8621	19.0251	16.9755	19.1506	17.4594	19.2138	18.2582	19.0819	2	18.9459	18.2582	19.1179	5	1	4
5.16511	2.06272	14.4665	Q8BSZ2	Ap3s2	AP3S2_MOUSE	AP-3 complex subunit sigma-2	18.7057	20.9827	18.9336	21.0031	19.2901	21.0719	19.1426	21.2653	2	20.0494	19.018	21.0807	8	4	4
5.89761	-0.526439	-19.2651	Q8BT07	Cep55	CEP55_MOUSE	Centrosomal protein of 55 kDa	22.1608	21.5936	22.1921	21.666	22.1826	21.7179	22.1774	21.6296	14	21.915	22.1782	21.6518	8	4	4
1.92707	0.35401	3.56689	Q8BT51	COA4	COA4_MOUSE	Cytochrome c oxidase assembly factor 4 homolog, mitochondrial	20.3911	20.5539	20.2079	20.4694	20.0969	20.5425	19.9302	20.4764	2	20.3335	20.1565	20.5105	8	4	4
2.80066	-0.879563	-5.45329	Q8BT60	Cpne3	CPNE3_MOUSE	Copine-3	20.8722	20.2365	20.9389	20.2313	21.2269	20.4155	21.5401	20.1766	9	20.7047	21.1445	20.265	8	4	4
2.5103	2.03641	4.77197	Q8BTC1	Brawnin	BWNIN_MOUSE	Protein BRAWNIN	17.2337	19.6051	18.6954	19.9904	16.9565	19.2268	17.2212	19.4301	2	19.3895	18.6954	19.5631	5	1	4
3.847	0.740355	8.53066	Q8BTE5	Cebpzos	CEBOS_MOUSE	Protein CEBPZOS	19.8045	20.3095	19.7915	20.3767	19.5259	20.5663	19.6484	20.4792	3	20.0628	19.6926	20.4329	8	4	4
2.03503	0.67081	3.77586	Q8BTI7	Ankrd52	ANR52_MOUSE	Serine/threonine-protein phosphatase 6 regulatory ankyrin repeat subunit C	16.8462	17.0614	16.6251	17.5411	16.6913	17.7351	17.0807	17.5889	5	17.1462	16.8108	17.4816	8	4	4
3.9703	0.41122	8.97287	Q8BTI8	Srrm2	SRRM2_MOUSE	Serine/arginine repetitive matrix protein 2	24.3806	24.7845	24.3797	24.8353	24.4716	24.877	24.5304	24.9104	39	24.6462	24.4406	24.8518	8	4	4
4.31065	0.767628	10.3007	Q8BTJ4	Enpp4	ENPP4_MOUSE	Bis(5'-adenosyl)-triphosphatase enpp4	20.7236	21.4274	20.8521	21.5277	20.8621	21.6102	20.8035	21.7465	3	21.1941	20.8103	21.5779	8	4	4
3.66433	-0.748083	-7.9102	Q8BTT6	Diexf	DIEXF_MOUSE	Digestive organ expansion factor homolog	20.1579	19.3838	20.277	19.6349	20.4274	19.693	20.4355	19.5937	9	19.9504	20.3244	19.5763	8	4	4
3.08145	0.403798	6.17506	Q8BTV2	Cpsf7	CPSF7_MOUSE	Cleavage and polyadenylation specificity factor subunit 7	22.8163	23.3216	22.9202	23.2786	22.9962	23.3871	23.0758	23.4363	14	23.154	22.9521	23.3559	8	4	4
5.01203	0.401463	13.6198	Q8BTW9	Pak4	PAK4_MOUSE	Serine/threonine-protein kinase PAK 4	19.8772	20.2373	19.9191	20.2963	19.9391	20.327	19.8674	20.348	12	20.1014	19.9007	20.3021	8	4	4
3.13139	0.60447	6.31059	Q8BTX9	Hsdl1	HSDL1_MOUSE	Inactive hydroxysteroid dehydrogenase-like protein 1	20.2935	20.7257	20.3511	20.7794	20.0306	20.7126	20.0572	20.9326	4	20.4853	20.1831	20.7876	8	4	4
5.43575	0.735403	16.0874	Q8BTY8	Scfd2	SCFD2_MOUSE	Sec1 family domain-containing protein 2	20.3846	21.0706	20.2878	21.0189	20.2319	21.0828	20.4169	21.0905	10	20.698	20.3303	21.0657	8	4	4
2.84974	0.638062	5.57475	Q8BTZ4	Anapc5	APC5_MOUSE	Anaphase-promoting complex subunit 5	21.1038	21.8201	21.2754	21.9546	21.4495	22.1028	21.5399	22.0432	15	21.6612	21.3421	21.9802	8	4	4
4.23885	-0.529624	-10.0068	Q8BU03	Pwp2	PWP2_MOUSE	Periodic tryptophan protein 2 homolog	21.955	21.3845	21.9034	21.5023	21.9753	21.5238	22.0255	21.3302	18	21.7	21.9648	21.4352	8	4	4
2.33982	0.814002	4.39911	Q8BU14	Sec62	SEC62_MOUSE	Translocation protein SEC62	20.9443	21.4649	21.147	21.528	20.4894	21.5687	20.3962	21.6715	7	21.1512	20.7442	21.5582	8	4	4
2.25618	0.577067	4.22282	Q8BU30	Iars1	SYIC_MOUSE	Isoleucine--tRNA ligase, cytoplasmic	23.2881	24.0336	23.5257	24.215	23.7766	24.2591	23.8424	24.2334	40	23.8967	23.6082	24.1853	8	4	4
1.90139	1.19303	3.518	Q8BU33	Ilvbl	HACL2_MOUSE	2-hydroxyacyl-CoA lyase 2	19.1507	19.7983	19.4329	19.9884	17.9559	19.9287	18.4532	20.0495	4	19.5431	19.0123	19.9412	7	3	4
2.07129	1.86185	3.84734	Q8BUE4	Aifm2	FSP1_MOUSE	Ferroptosis suppressor protein 1	18.473	19.7501	18.6213	19.8468	16.6962	20.0355	18.6361	20.2416	7	19.3721	18.5768	19.9685	7	3	4
1.31219	-0.150906	-2.46585	Q8BUI3	LRWD1	LRWD1_MOUSE	Leucine-rich repeat and WD repeat-containing protein 1	20.9519	20.8097	20.8787	20.8615	21.0411	20.886	21.1525	20.8633	12	20.9306	21.006	20.8551	8	4	4
2.48112	1.68168	4.7068	Q8BUL6	Plekha1	PKHA1_MOUSE	Pleckstrin homology domain-containing family A member 1	17.262	19.4972	18.3965	19.5078	18.4941	19.368	17.2089	19.7152	2	19.1631	18.4453	19.5221	6	2	4
3.11346	0.61355	6.26167	Q8BUN5	Smad3	SMAD3_MOUSE	Mothers against decapentaplegic homolog 3	20.0956	20.664	20.0255	20.7716	20.3081	20.8655	20.3482	20.9304	10	20.5011	20.1943	20.8079	8	4	4
1.76463	0.423214	3.26255	Q8BUR4	Dock1	DOCK1_MOUSE	Dedicator of cytokinesis protein 1	20.3401	20.933	20.5772	20.9621	20.7589	21.0918	20.842	21.2243	11	20.8412	20.6296	21.0528	8	4	4
1.52154	0.479181	2.82658	Q8BUV3	Gphn	GEPH_MOUSE	Gephyrin	19.0189	19.656	19.0662	19.6349	19.5378	19.9468	19.5821	19.8841	4	19.5408	19.3012	19.7804	8	4	4
4.10341	0.37496	9.47279	Q8BVA5	Ldah	LDAH_MOUSE	Lipid droplet-associated hydrolase	19.0253	19.4337	19.1097	19.3916	19.1069	19.5523	19.1007	19.4648	4	19.2731	19.0856	19.4606	8	4	4
4.76964	0.478302	12.3742	Q8BVD5	Mpp7	MPP7_MOUSE	MAGUK p55 subfamily member 7	19.8797	20.4107	19.9738	20.4291	19.9883	20.4262	20.0247	20.5135	12	20.2058	19.9666	20.4449	8	4	4
1.52056	0.156193	2.82487	Q8BVE8	Nsd2	NSD2_MOUSE	Histone-lysine N-methyltransferase NSD2	21.107	21.2647	21.0298	21.3525	21.185	21.3235	21.2685	21.2743	31	21.2257	21.1476	21.3038	8	4	4
2.17049	-0.378918	-4.04644	Q8BVF2	Pdcl3	PDCL3_MOUSE	Phosducin-like protein 3	22.1943	21.8291	22.2016	22.0244	22.4754	22.0332	22.4807	21.9497	5	22.1486	22.338	21.9591	8	4	4
1.56857	0.632366	2.90933	Q8BVL3	Snx17	SNX17_MOUSE	Sorting nexin-17	19.7999	20.5975	19.8159	19.9522	19.8993	20.2347	19.6635	20.9238	3	20.1108	19.7947	20.427	8	4	4
1.47747	0.292584	2.74967	Q8BVU0	Lrch3	LRCH3_MOUSE	DISP complex protein LRCH3	20.8295	21.267	21.035	21.3601	21.2027	21.4529	21.2685	21.4261	13	21.2302	21.0839	21.3765	8	4	4
2.17596	-0.314409	-4.05759	Q8BVU5	Nudt9	NUDT9_MOUSE	ADP-ribose pyrophosphatase, mitochondrial	20.5756	20.3608	20.6104	20.452	20.8469	20.4126	20.8575	20.4071	7	20.5654	20.7226	20.4082	8	4	4
4.7905	-0.797902	-12.477	Q8BVY0	Rsl1d1	RL1D1_MOUSE	Ribosomal L1 domain-containing protein 1	22.7024	21.8867	22.7109	22.0663	22.7556	22.0314	22.8718	21.8647	17	22.3612	22.7602	21.9623	8	4	4
1.91562	-0.483139	-3.54504	Q8BW10	Nob1	NOB1_MOUSE	RNA-binding protein NOB1	19.1728	18.9877	19.2842	19.049	19.5661	18.9924	19.6355	18.697	3	19.1731	19.4147	18.9315	8	4	4
2.93473	0.739942	5.78967	Q8BWD8	Cdk19	CDK19_MOUSE	Cyclin-dependent kinase 19	19.1934	20.2129	19.5325	20.1857	19.683	20.2801	19.7093	20.3993	5	19.8995	19.5295	20.2695	8	4	4
5.07312	1.96882	13.9519	Q8BWF0	Aldh5a1	SSDH_MOUSE	Succinate-semialdehyde dehydrogenase, mitochondrial	19.9906	21.9804	19.6239	21.7795	19.6223	21.5267	19.6954	21.5208	8	20.7175	19.733	21.7019	8	4	4
2.93406	0.296005	5.78795	Q8BWM0	Ptges2	PGES2_MOUSE	Prostaglandin E synthase 2	21.0773	21.2739	20.9414	21.2566	20.8381	21.2059	20.9412	21.2457	13	21.0975	20.9495	21.2455	8	4	4
2.77258	0.547309	5.38467	Q8BWP8	B4gat1	B4GA1_MOUSE	Beta-1,4-glucuronyltransferase 1	18.5409	19.2507	18.9623	19.3358	18.6681	19.1506	18.7526	19.376	3	19.0046	18.731	19.2783	8	4	4
2.13826	0.54605	3.98119	Q8BWT5	Dip2a	DIP2A_MOUSE	Disco-interacting protein 2 homolog A	18.7885	19.3872	19.0025	19.5073	19.1859	19.6675	19.2218	19.8209	8	19.3227	19.0497	19.5957	8	4	4
3.65074	0.258094	7.86563	Q8BWW4	Larp4	LARP4_MOUSE	La-related protein 4	22.5468	22.8372	22.5549	22.9016	22.6342	22.8671	22.6365	22.7988	11	22.7222	22.5931	22.8512	8	4	4
2.56565	0.451511	4.89718	Q8BWW9	Pkn2	PKN2_MOUSE	Serine/threonine-protein kinase N2	20.6577	21.1834	20.9056	21.3678	21.0138	21.3652	20.9414	21.4082	18	21.1054	20.8796	21.3311	8	4	4
2.05125	-0.520965	-3.80776	Q8BWY9	Cip2a	CIP2A_MOUSE	Protein CIP2A	20.8895	20.529	21.1244	20.8262	21.4007	20.752	21.3473	20.5708	10	20.93	21.1905	20.6695	8	4	4
2.69398	-0.64717	-5.19576	Q8BWZ3	Naa25	NAA25_MOUSE	N-alpha-acetyltransferase 25, NatB auxiliary subunit	21.669	21.1473	21.8432	21.3251	22.1223	21.3696	22.139	21.3429	20	21.6198	21.9434	21.2962	8	4	4
7.80004	1.49866	40.1963	Q8BX02	Kank2	KANK2_MOUSE	KN motif and ankyrin repeat domain-containing protein 2	20.1331	21.545	20.1178	21.6228	20.129	21.6733	20.1736	21.7071	16	20.8877	20.1384	21.637	8	4	4
3.42842	0.155617	7.16572	Q8BX09	Rbbp5	RBBP5_MOUSE	Retinoblastoma-binding protein 5	20.7046	20.8461	20.6517	20.8294	20.6648	20.8398	20.7402	20.8684	10	20.7681	20.6903	20.8459	8	4	4
4.52884	-0.539574	-11.2428	Q8BX10	Pgam5	PGAM5_MOUSE	Serine/threonine-protein phosphatase PGAM5, mitochondrial	23.2892	22.6615	23.1864	22.779	23.1881	22.5899	23.2508	22.7258	10	22.9588	23.2286	22.6891	8	4	4
2.22839	0.61833	4.16517	Q8BX70	Vps13c	VP13C_MOUSE	Vacuolar protein sorting-associated protein 13C	18.1219	18.9982	18.5472	19.1379	18.6562	19.1259	18.7393	19.276	9	18.8253	18.5162	19.1345	8	4	4
3.74906	0.602705	8.19298	Q8BXL7	Arfrp1	ARFRP_MOUSE	ADP-ribosylation factor-related protein 1	19.7315	20.2622	19.8613	20.3841	19.7128	20.545	19.8915	20.4167	3	20.1006	19.7993	20.402	8	4	4
1.41777	0.309694	2.64635	Q8BXQ2	Pigt	PIGT_MOUSE	GPI transamidase component PIG-T	20.8505	20.9135	20.8864	20.9751	20.8565	21.2861	20.6787	21.3362	9	20.9728	20.818	21.1277	8	4	4
1.81577	0.699355	3.35713	Q8BXZ1	Tmx3	TMX3_MOUSE	Protein disulfide-isomerase TMX3	21.5706	21.854	21.6573	21.9773	20.872	21.92	20.9898	22.136	3	21.6221	21.2725	21.9718	8	4	4
1.79901	-0.407045	-3.32601	Q8BY02	Nkrf	NKRF_MOUSE	NF-kappa-B-repressing factor	19.2736	18.6428	18.9115	18.8684	18.8978	18.6074	19.2558	18.5921	3	18.8812	19.0847	18.6777	8	4	4
2.66981	0.492754	5.13861	Q8BY89	Slc44a2	CTL2_MOUSE	Choline transporter-like protein 2	20.4591	20.7696	20.5358	20.8102	20.2824	20.8504	20.166	20.9841	6	20.6072	20.3608	20.8536	8	4	4
1.99463	0.609617	3.69698	Q8BYA0	Tbcd	TBCD_MOUSE	Tubulin-specific chaperone D	21.0481	21.743	21.1524	21.9197	21.574	22.1058	21.6095	22.0539	14	21.6508	21.346	21.9556	8	4	4
6.74064	-4.00329	-26.7136	Q8BYB9	Poglut1	PGLT1_MOUSE	Protein O-glucosyltransferase 1	21.9685	17.6525	21.85	17.7977	21.9146	17.8909	21.9577	18.3365	5	21.9227	21.9227	NaN	4	4	0
2.92268	1.25469	5.75883	Q8BYC6	Taok3	TAOK3_MOUSE	Serine/threonine-protein kinase TAO3	17.5038	19.1295	18.4722	19.3309	18.0384	19.3883	18.2497	19.4341	2	18.8394	17.8767	19.3207	6	2	4
2.55592	0.743425	4.87501	Q8BYI6	Lpcat2	PCAT2_MOUSE	Lysophosphatidylcholine acyltransferase 2	18.4896	19.0885	18.4248	18.8049	17.9351	18.934	18.0237	19.0195	4	18.59	18.2183	18.9617	8	4	4
2.88861	-0.488184	-5.6723	Q8BYL4	Yars2	SYYM_MOUSE	Tyrosine--tRNA ligase, mitochondrial	22.1124	21.6945	22.1435	21.6379	21.9109	21.4534	21.9943	21.4226	10	21.7962	22.0403	21.5521	8	4	4
4.88686	1.12249	12.9626	Q8BYM8	Cars2	SYCM_MOUSE	Probable cysteine--tRNA ligase, mitochondrial	18.254	19.6916	18.4859	19.5261	18.3705	19.4385	18.4122	19.3564	6	18.9419	18.3807	19.5032	8	4	4
2.78947	0.803028	5.42587	Q8BYU6	Tor1aip2	TOIP2_MOUSE	Torsin-1A-interacting protein 2	21.0034	21.6249	21.0842	21.609	20.4699	21.5664	20.627	21.5963	7	21.1976	20.7961	21.5991	8	4	4
2.47387	0.309981	4.6907	Q8BYW9	Eogt	EOGT_MOUSE	EGF domain-specific O-linked N-acetylglucosamine transferase	20.713	20.8897	20.5228	20.8476	20.4112	20.8614	20.508	20.7963	11	20.6937	20.5387	20.8487	8	4	4
1.67697	-0.489574	-3.10287	Q8BYZ7	Elmo3	ELMO3_MOUSE	Engulfment and cell motility protein 3	19.4863	19.0828	19.7127	19.2445	20.0362	19.4296	19.9777	19.4977	3	19.5584	19.8032	19.3136	8	4	4
2.98924	0.627985	5.93069	Q8BZ03	Prkd2	KPCD2_MOUSE	Serine/threonine-protein kinase D2	18.7836	19.4095	18.775	19.5849	18.93	19.6081	19.1837	19.5817	6	19.2321	18.9181	19.5461	8	4	4
5.22734	0.325568	14.8248	Q8BZ20	Parp12	PAR12_MOUSE	Protein mono-ADP-ribosyltransferase PARP12	19.6525	19.9443	19.6403	19.9785	19.6011	19.9139	19.6402	19.9997	6	19.7963	19.6335	19.9591	8	4	4
3.77931	0.69705	8.29602	Q8BZ36	Rint1	RINT1_MOUSE	RAD50-interacting protein 1	19.7889	20.3544	19.9443	20.4735	19.7848	20.4963	19.6091	20.5911	4	20.1303	19.7818	20.4788	8	4	4
4.56327	1.1007	11.3985	Q8BZ60	Ston2	STON2_MOUSE	Stonin-2	17.8224	18.8631	17.7225	18.7819	17.8529	18.7912	17.8103	19.1746	5	18.4237	17.7851	18.9027	7	3	4
4.14614	0.734301	9.63844	Q8BZ64	Tctn1	TECT1_MOUSE	Tectonic-1	19.4035	19.8962	19.1802	19.8733	19.0839	19.9891	19.1526	19.9988	3	19.5722	19.205	19.9393	8	4	4
2.31076	0.622293	4.33739	Q8BZ98	Dnm3	DYN3_MOUSE	Dynamin-3	21.3788	22.1379	21.6001	22.31	21.8939	22.4891	21.887	22.3121	4	22.0011	21.69	22.3123	8	4	4
1.49218	0.244768	2.77528	Q8BZH4	Pogz	POGZ_MOUSE	Pogo transposable element with ZNF domain	18.5513	18.9788	18.732	19.0364	18.9769	18.9957	18.7544	18.9828	10	18.876	18.7536	18.9984	8	4	4
2.66992	-0.978995	-5.13889	Q8BZI0	Afap1l1	AF1L1_MOUSE	Actin filament-associated protein 1-like 1	18.968	18.066	18.6841	18.2341	19.1123	17.5518	19.1793	18.1758	2	18.5339	18.9859	17.9312	7	4	3
1.48965	0.553948	2.77086	Q8BZQ7	Anapc2	ANC2_MOUSE	Anaphase-promoting complex subunit 2	19.6496	20.4369	19.9721	20.6996	20.3503	20.7393	20.458	20.77	9	20.3845	20.1075	20.6614	8	4	4
4.58099	0.580892	11.4794	Q8BZR9	Ncbp3	NCBP3_MOUSE	Nuclear cap-binding protein subunit 3	21.3176	21.8423	21.0992	21.7493	21.2641	21.8199	21.218	21.8109	10	21.5152	21.2247	21.8056	8	4	4
2.42942	-0.762365	-4.59273	Q8BZW8	Nhlrc2	NHLC2_MOUSE	NHL repeat-containing protein 2	21.1383	20.5731	21.427	20.7549	21.7474	20.9394	21.7599	20.7558	11	21.137	21.5182	20.7558	8	4	4
2.803	0.573475	5.45905	Q8BZX4	Srek1	SREK1_MOUSE	Splicing regulatory glutamine/lysine-rich protein 1	19.5615	20.1605	19.5188	20.3077	19.8648	20.2251	19.8492	20.3949	7	19.9853	19.6986	20.2721	8	4	4
1.44894	-0.378643	-2.70016	Q8C052	Map1s	MAP1S_MOUSE	Microtubule-associated protein 1S	21.1593	20.848	21.2792	21.0629	21.6473	21.17	21.6155	21.1057	10	21.236	21.4253	21.0467	8	4	4
4.14556	-0.679534	-9.63616	Q8C080	Snx16	SNX16_MOUSE	Sorting nexin-16	20.1243	19.5341	20.3559	19.5762	20.2928	19.5838	20.3685	19.7294	9	19.9456	20.2854	19.6058	8	4	4
2.11334	0.25876	3.9311	Q8C092	Taf5	TAF5_MOUSE	Transcription initiation factor TFIID subunit 5	20.8673	21.0408	20.8152	20.9928	20.8995	21.1481	20.8429	21.2781	10	20.9856	20.8562	21.115	8	4	4
3.24415	0.660979	6.62508	Q8C0D9	Cep68	CEP68_MOUSE	Centrosomal protein of 68 kDa	17.4375	18.0066	17.2645	18.2082	17.5663	18.227	17.6638	18.1342	3	17.8135	17.483	18.144	8	4	4
1.6398	-0.268806	-3.03604	Q8C0E2	Vps26b	VP26B_MOUSE	Vacuolar protein sorting-associated protein 26B	19.9241	19.7659	20.1502	19.9414	20.2883	19.9164	20.2258	19.8896	4	20.0127	20.1471	19.8783	8	4	4
3.28573	0.787444	6.74412	Q8C0E3	Trim47	TRI47_MOUSE	E3 ubiquitin-protein ligase TRIM47	18.8352	19.8228	19.0287	19.8669	19.2459	20.0029	19.3229	19.8898	7	19.5019	19.1082	19.8956	8	4	4
2.31978	-0.692353	-4.35649	Q8C0L6	Paox	PAOX_MOUSE	Peroxisomal N(1)-acetyl-spermine/spermidine oxidase	19.6709	19.3017	19.823	19.09	20.203	19.4391	20.2419	19.3386	5	19.6385	19.9847	19.2923	8	4	4
3.20173	0.420443	6.50536	Q8C0M0	Wdr59	WDR59_MOUSE	GATOR complex protein WDR59	18.6937	19.0264	18.6408	19.1202	18.6614	19.1317	18.8462	19.2455	6	18.9208	18.7105	19.131	8	4	4
3.0095	-0.966005	-5.98374	Q8C0P5	Coro2a	COR2A_MOUSE	Coronin-2A	19.0636	17.9378	18.9897	18.0614	19.2675	18.1632	19.2992	18.5935	3	18.6832	19.155	18.0541	7	4	3
1.55656	0.557752	2.88812	Q8C0Q2	Zhx3	ZHX3_MOUSE	Zinc fingers and homeoboxes protein 3	17.7333	18.2428	18.0514	18.438	17.9285	18.0778	17.2725	18.4581	3	18.3042	NaN	18.3042	4	0	4
5.69696	0.445662	17.8164	Q8C0T5	Sipa1l1	SI1L1_MOUSE	Signal-induced proliferation-associated 1-like protein 1	19.9298	20.4438	20.0058	20.4419	19.9809	20.4231	20.0474	20.4377	22	20.2138	19.991	20.4366	8	4	4
4.80366	1.30118	12.5423	Q8C0Z1	Fam234a	F234A_MOUSE	Protein FAM234A	19.8808	21.1423	20.1775	21.2712	19.7152	21.1519	19.8731	21.2858	5	20.5622	19.9116	21.2128	8	4	4
3.14011	-0.385656	-6.33448	Q8C115	Plekhh2	PKHH2_MOUSE	Pleckstrin homology domain-containing family H member 2	20.0455	19.6622	20.1166	19.7656	20.2162	19.8156	20.248	19.8402	10	19.9637	20.1566	19.7709	8	4	4
2.10615	0.507048	3.91671	Q8C129	Lnpep	LCAP_MOUSE	Leucyl-cystinyl aminopeptidase	20.9525	21.4646	21.4292	21.6632	21.0713	21.6528	21.1585	21.8591	16	21.4064	21.1529	21.6599	8	4	4
1.38145	0.412959	2.58395	Q8C163	Exog	EXOG_MOUSE	Nuclease EXOG, mitochondrial	18.8902	19.52	19.0778	19.5682	18.7786	19.0311	18.7853	19.0645	3	19.0895	18.883	19.2959	8	4	4
1.82488	-0.472382	-3.37409	Q8C166	Cpne1	CPNE1_MOUSE	Copine-1	21.9343	21.5537	22.0048	21.6416	22.3827	21.8666	22.3954	21.7658	8	21.9431	22.1793	21.7069	8	4	4
1.93791	0.505911	3.58761	Q8C176	Taf2	TAF2_MOUSE	Transcription initiation factor TFIID subunit 2	18.5057	19.1736	18.7297	19.353	19.0139	19.317	19.0416	19.4709	6	19.0757	18.8227	19.3286	8	4	4
2.48784	-0.309445	-4.72177	Q8C181	Mbnl2	MBNL2_MOUSE	Muscleblind-like protein 2	20.6687	20.3497	20.6161	20.3996	20.8866	20.4895	20.736	20.4308	3	20.5721	20.7269	20.4174	8	4	4
1.53836	0.326254	2.85609	Q8C1S0	Med19	MED19_MOUSE	Mediator of RNA polymerase II transcription subunit 19	20.467	20.8522	20.4137	20.9547	20.8457	20.9627	20.7718	21.0336	5	20.7877	20.6245	20.9508	8	4	4
4.07149	-1.55739	-9.35072	Q8C1Z8	Trmt10a	TM10A_MOUSE	tRNA methyltransferase 10 homolog A	21.1522	19.5569	21.3364	19.8546	21.6427	20.1213	21.6033	19.9723	5	20.655	21.4337	19.8763	8	4	4
1.30722	0.399595	2.4574	Q8C2E7	Washc5	WASC5_MOUSE	WASH complex subunit 5	19.5742	20.2166	19.94	20.2831	20.1585	20.4834	20.2184	20.5063	17	20.1726	19.9728	20.3724	8	4	4
2.4402	0.122704	4.61637	Q8C2Q3	Rbm14	RBM14_MOUSE	RNA-binding protein 14	24.3007	24.3572	24.2166	24.3551	24.2277	24.4121	24.2935	24.4048	19	24.321	24.2596	24.3823	8	4	4
4.0149	-1.1672	-9.1377	Q8C3I8	Hgh1	HGH1_MOUSE	Protein HGH1 homolog	20.508	19.4332	20.6852	19.6526	20.939	19.7821	20.9071	19.5025	6	20.1762	20.7598	19.5926	8	4	4
2.26472	-0.815553	-4.24063	Q8C3R1	Brat1	BRAT1_MOUSE	BRCA1-associated ATM activator 1	19.2288	18.71	19.4463	18.522	19.8877	19.0247	19.8399	18.8838	6	19.1929	19.6007	18.7851	8	4	4
1.43417	0.716733	2.67463	Q8C3X2	Ccdc90b	CC90B_MOUSE	Coiled-coil domain-containing protein 90B, mitochondrial	19.3604	19.9706	19.2113	19.7807	18.4785	19.2893	18.5921	19.4686	5	19.2689	18.9106	19.6273	8	4	4
3.15395	0.678219	6.37255	Q8C3X8	Lmf2	LMF2_MOUSE	Lipase maturation factor 2	17.9786	18.5556	18.3005	18.7131	17.9547	18.8677	18.016	18.8262	3	18.4016	18.0625	18.7407	8	4	4
2.2494	0.592788	4.2087	Q8C407	Yipf4	YIPF4_MOUSE	Protein YIPF4	20.3565	20.8606	20.7033	20.8859	20.3168	21.1551	20.1046	20.9509	3	20.6667	20.3703	20.9631	8	4	4
4.40938	-0.628678	-10.7177	Q8C4J7	Tbl3	TBL3_MOUSE	Transducin beta-like protein 3	21.8793	21.2223	21.8299	21.3641	21.8787	21.3147	21.9519	21.1239	20	21.5706	21.8849	21.2563	8	4	4
2.25898	0.553141	4.22865	Q8C4Q6	Aida	AIDA_MOUSE	Axin interactor, dorsalization-associated protein	19.8253	20.2835	19.9691	20.0656	19.5325	20.3621	19.5161	20.3444	5	19.9873	19.7108	20.2639	8	4	4
4.30847	0.616261	10.2917	Q8C4S8	Dennd2a	DEN2A_MOUSE	DENN domain-containing protein 2A	18.4052	19.0731	18.4656	19.019	18.556	19.012	18.281	19.0687	4	18.7351	18.4269	19.0432	8	4	4
4.49321	1.03789	11.0837	Q8C4V1	Arhgap24	RHG24_MOUSE	Rho GTPase-activating protein 24	17.6829	18.9388	17.8599	18.9371	17.9973	18.8437	18.0671	19.0392	3	18.4207	17.9018	18.9397	8	4	4
2.0496	0.616086	3.80449	Q8C4X2	Csnk1g3	KC1G3_MOUSE	Casein kinase I isoform gamma-3	19.7995	20.2413	19.8579	20.2461	19.2116	20.1427	19.3874	20.0907	3	19.8721	19.5641	20.1802	8	4	4
2.02379	0.511768	3.75384	Q8C547	Heatr5b	HTR5B_MOUSE	HEAT repeat-containing protein 5B	19.4267	20.0293	19.6539	20.2424	19.93	20.3462	19.8822	20.3219	21	19.9791	19.7232	20.235	8	4	4
2.18054	0.802604	4.06692	Q8C561	Lmbrd2	LMBD2_MOUSE	G-protein coupled receptor-associated protein LMBRD2	19.0226	19.6737	19.553	19.7867	18.9342	19.9219	18.6935	20.0315	5	19.4521	19.0508	19.8534	8	4	4
1.98818	0.220385	3.68448	Q8C570	Rae1	RAE1L_MOUSE	mRNA export factor	22.0421	22.2181	21.9371	22.2679	22.0196	22.2787	22.2046	22.3202	9	22.161	22.0509	22.2712	8	4	4
1.6002	-0.308714	-2.96538	Q8C5H8	Nadk2	NAKD2_MOUSE	NAD kinase 2, mitochondrial	21.8991	21.6733	21.819	21.4894	21.629	21.2623	21.7177	21.4051	4	21.6119	21.7662	21.4575	8	4	4
6.57065	1.30028	25.0138	Q8C5L6	Inpp5k	INP5K_MOUSE	Inositol polyphosphate 5-phosphatase K	18.6183	19.7759	18.4775	19.8614	18.6209	19.9288	18.5982	19.95	6	19.2289	18.5787	19.879	8	4	4
2.10167	-0.344458	-3.90775	Q8C5L7	Rbm34	RBM34_MOUSE	RNA-binding protein 34	19.9414	19.664	19.7878	19.4127	19.7787	19.5955	19.8621	19.32	6	19.6703	19.8425	19.498	8	4	4
2.8293	0.21379	5.52394	Q8C5N3	Cwc22	CWC22_MOUSE	Pre-mRNA-splicing factor CWC22 homolog	21.2946	21.4595	21.2012	21.468	21.3145	21.5764	21.3201	21.4816	18	21.3895	21.2826	21.4964	8	4	4
1.90932	-0.612342	-3.53306	Q8C5N5	Pdcd2l	PDD2L_MOUSE	Programmed cell death protein 2-like	18.3677	17.8704	18.4359	18.1303	18.9842	17.9538	18.8524	18.2364	2	18.5188	18.6601	17.9538	5	4	1
1.62509	-0.210229	-3.00972	Q8C5Q4	Grsf1	GRSF1_MOUSE	G-rich sequence factor 1	21.0423	20.8506	21.0029	20.9583	21.004	20.8583	21.1044	20.6455	9	20.9333	21.0384	20.8282	8	4	4
4.88087	-2.15738	-12.9319	Q8C5R2	Proser2	PRSR2_MOUSE	Proline and serine-rich protein 2	21.8451	19.4763	21.9164	19.9328	22.16	19.9323	22.1996	20.1501	9	20.9516	22.0303	19.8729	8	4	4
1.61407	-0.487641	-2.99007	Q8C6B2	Rtkn	RTKN_MOUSE	Rhotekin	19.7535	19.2862	19.8805	19.327	20.2476	19.705	20.1158	19.7287	2	19.7555	19.9993	19.5117	8	4	4
1.76551	-0.233157	-3.26418	Q8C6B9	Rps19bp1	AROS_MOUSE	Active regulator of SIRT1	19.6672	19.586	19.9463	19.7009	19.896	19.5638	19.9214	19.6476	3	19.7412	19.8577	19.6246	8	4	4
1.38285	0.310873	2.58635	Q8C6G8	Wdr26	WDR26_MOUSE	WD repeat-containing protein 26	19.7346	20.0846	19.7826	20.2664	20.0102	20.3251	20.1985	20.2934	9	20.0869	19.9315	20.2424	8	4	4
2.11401	0.440276	3.93244	Q8C726	Btbd9	BTBD9_MOUSE	BTB/POZ domain-containing protein 9	18.1266	18.4361	18.0076	18.7448	18.3906	18.6596	18.2945	18.74	3	18.425	18.2048	18.6451	8	4	4
2.06722	0.771291	3.83928	Q8C7D2	Crbn	CRBN_MOUSE	Protein cereblon	17.4899	18.1407	17.6978	18.7376	17.9033	18.7402	18.1336	18.6913	4	18.1918	17.8062	18.5775	8	4	4
2.17803	-0.65277	-4.06181	Q8C7R4	Uba6	UBA6_MOUSE	Ubiquitin-like modifier-activating enzyme 6	21.3872	20.8801	21.5763	21.0588	21.9501	21.2016	21.979	21.1409	19	21.3968	21.7232	21.0704	8	4	4
3.5057	-0.483553	-7.40289	Q8C7U1	N4bp3	N4BP3_MOUSE	NEDD4-binding protein 3	19.5942	19.1966	19.6253	19.0407	19.4198	18.9794	19.5387	19.027	6	19.3027	19.5445	19.0609	8	4	4
2.04133	3.08238	3.78824	Q8C7V8	Ccdc134	CC134_MOUSE	Coiled-coil domain-containing protein 134	19.7636	21.473	17.3777	21.4914	16.9274	21.6226	20.0836	21.8949	2	21.0548	19.9236	21.6205	6	2	4
3.01798	0.435969	6.00604	Q8C804	Spice1	SPICE_MOUSE	Spindle and centriole-associated protein 1	19.6089	20.1325	19.8075	20.188	19.8555	20.2493	19.8722	20.3181	10	20.004	19.786	20.222	8	4	4
3.2052	0.227246	6.51509	Q8C854	Myef2	MYEF2_MOUSE	Myelin expression factor 2	24.6403	24.8474	24.5379	24.7887	24.5274	24.8324	24.6422	24.7883	23	24.7006	24.5869	24.8142	8	4	4
2.99925	0.521242	5.95686	Q8C863	Itch	ITCH_MOUSE	E3 ubiquitin-protein ligase Itchy	19.2968	19.9408	19.5626	20.0429	19.5938	20.0893	19.6508	20.116	8	19.7866	19.526	20.0472	8	4	4
2.50854	-0.648525	-4.76803	Q8C8M1	Sinhcaf	SHCAF_MOUSE	SIN3-HDAC complex-associated factor	18.0387	17.6004	18.0356	17.4658	18.3139	17.7841	18.3235	17.2673	3	17.8537	18.1779	17.5294	8	4	4
3.71832	1.13074	8.08941	Q8C8U0	Ppfibp1	LIPB1_MOUSE	Liprin-beta-1	20.0202	21.3489	20.2898	21.4932	20.5737	21.5901	20.5526	21.527	8	20.9244	20.3591	21.4898	8	4	4
2.60628	0.846305	4.99044	Q8C9B9	Dido1	DIDO1_MOUSE	Death-inducer obliterator 1	19.7573	20.8904	19.7277	21.03	19.9848	20.3633	20.0791	20.6505	12	20.3104	19.8872	20.7335	8	4	4
2.21246	0.496019	4.1323	Q8CAK1	Iba57	CAF17_MOUSE	Putative transferase CAF17 homolog, mitochondrial	18.8227	19.247	18.41	19.0481	18.3985	18.9726	18.6137	18.9613	3	18.8092	18.5612	19.0572	8	4	4
2.65443	1.3897	5.10249	Q8CBE3	Wdr37	WDR37_MOUSE	WD repeat-containing protein 37	17.7334	19.2898	17.3291	19.508	18.3561	19.2659	18.4583	19.3721	5	18.8548	18.1826	19.3589	7	3	4
1.71841	0.160643	3.17799	Q8CBY0	Gatc	GATC_MOUSE	Glutamyl-tRNA(Gln) amidotransferase subunit C, mitochondrial	21.0421	21.1452	20.9762	21.2746	20.9545	21.1183	21.1191	21.1965	2	21.1033	21.023	21.1837	8	4	4
2.02981	0.764783	3.76561	Q8CBY3	Leng8	LENG8_MOUSE	Leukocyte receptor cluster member 8 homolog	19.7564	20.6607	19.3087	20.4327	20.0037	20.6135	20.2232	20.6444	5	20.2054	19.823	20.5878	8	4	4
3.76049	0.741383	8.23181	Q8CC21	Ttc19	TTC19_MOUSE	Tetratricopeptide repeat protein 19, mitochondrial	18.8289	19.5389	18.6218	19.438	18.9834	19.5504	18.8149	19.6873	2	19.183	18.8123	19.5536	8	4	4
5.82965	2.15655	18.7621	Q8CC35	Synpo	SYNPO_MOUSE	Synaptopodin	19.8463	21.8541	19.699	21.6135	19.5569	21.8003	19.3738	21.8342	8	20.6972	19.619	21.7755	8	4	4
1.66799	0.468953	3.08668	Q8CCB4	Vps53	VPS53_MOUSE	Vacuolar protein sorting-associated protein 53 homolog	19.7868	20.39	20.0305	20.5002	20.3008	20.7095	20.3319	20.7262	14	20.347	20.1125	20.5815	8	4	4
3.1774	0.273964	6.43748	Q8CCF0	Prpf31	PRP31_MOUSE	U4/U6 small nuclear ribonucleoprotein Prp31	21.7601	22.0334	21.817	22.0591	21.8939	22.161	21.8389	22.1522	12	21.9645	21.8275	22.1014	8	4	4
3.60886	0.843336	7.72959	Q8CCH2	Nhlrc3	NHLC3_MOUSE	NHL repeat-containing protein 3	19.0776	19.8388	18.9353	19.5483	18.9811	19.8786	18.9491	20.0507	3	19.4075	18.9858	19.8291	8	4	4
3.64197	0.382803	7.83698	Q8CCJ3	Ufl1	UFL1_MOUSE	E3 UFM1-protein ligase 1	21.3328	21.5799	21.2158	21.5434	21.1386	21.6516	21.1631	21.6066	16	21.404	21.2126	21.5954	8	4	4
3.27835	-0.401336	-6.72287	Q8CCK0	Macroh2a2	H2AW_MOUSE	Core histone macro-H2A.2	22.5687	22.328	22.6851	22.3361	22.7494	22.3216	22.8347	22.247	8	22.5088	22.7095	22.3082	8	4	4
1.72061	0.559123	3.182	Q8CCN5	Bcas3	BCAS3_MOUSE	Breast carcinoma-amplified sequence 3 homolog	17.5849	18.0316	17.6161	18.298	17.927	18.595	18.0839	18.5239	3	18.2432	18.0054	18.3621	6	2	4
2.63421	0.412306	5.05522	Q8CCS6	Pabpn1	PABP2_MOUSE	Polyadenylate-binding protein 2	22.7991	23.2399	22.9203	23.3469	22.9109	23.451	23.1297	23.3713	5	23.1461	22.94	23.3523	8	4	4
2.22259	-0.541387	-4.15319	Q8CD15	Riox2	RIOX2_MOUSE	Ribosomal oxygenase 2	20.2298	19.7632	20.3823	19.967	20.6357	20.0307	20.7207	20.042	11	20.2214	20.4921	19.9507	8	4	4
1.73621	0.483065	3.21045	Q8CD26	Slc35e1	S35E1_MOUSE	Solute carrier family 35 member E1	18.8087	19.1889	19.1971	19.1821	18.7466	19.5318	18.8115	19.5933	3	19.1325	18.891	19.374	8	4	4
1.73398	-0.632894	-3.20638	Q8CD92	Ttc27	TTC27_MOUSE	Tetratricopeptide repeat protein 27	19.9951	19.546	20.2779	19.8633	20.7904	19.8712	20.6394	19.8908	4	20.1093	20.4257	19.7928	8	4	4
2.81912	-0.261713	-5.49875	Q8CDJ8	Ston1	STON1_MOUSE	Stonin-1	20.192	19.9555	20.1465	19.9389	20.2885	20.0546	20.3088	19.9399	9	20.1031	20.2339	19.9722	8	4	4
3.56295	0.328918	7.58273	Q8CDM1	Atad2	ATAD2_MOUSE	ATPase family AAA domain-containing protein 2	21.8598	22.1559	21.7536	22.1575	21.8694	22.2109	21.9472	22.2213	28	22.022	21.8575	22.1864	8	4	4
1.81379	-0.705527	-3.35345	Q8CE50	Snx30	SNX30_MOUSE	Sorting nexin-30	19.85	19.127	20.2595	19.6067	20.331	19.7192	20.5864	19.752	3	19.904	20.2567	19.5512	8	4	4
2.8365	-0.787113	-5.54181	Q8CE96	Trmt6	TRM6_MOUSE	tRNA (adenine(58)-N(1))-methyltransferase non-catalytic subunit TRM6	21.1766	20.4772	21.356	20.7308	21.6274	20.8061	21.7105	20.708	10	21.0741	21.4676	20.6805	8	4	4
4.38946	0.534436	10.6323	Q8CEC6	Ppwd1	PPWD1_MOUSE	Peptidylprolyl isomerase domain and WD repeat-containing protein 1	21.4511	22.0355	21.5174	21.9972	21.5599	22.0427	21.5903	22.181	18	21.7969	21.5297	22.0641	8	4	4
1.38251	0.156619	2.58576	Q8CEE7	Rdh13	RDH13_MOUSE	Retinol dehydrogenase 13	20.7121	20.6888	20.5784	20.8291	20.6067	20.7679	20.6932	20.931	6	20.7259	20.6476	20.8042	8	4	4
1.46257	0.462531	2.72379	Q8CFC7	Clasrp	CLASR_MOUSE	CLK4-associating serine/arginine rich protein	18.2131	18.79	18.3425	18.9118	18.9075	19.0126	18.5518	19.1507	4	18.735	18.5037	18.9663	8	4	4
2.93433	1.55057	5.78864	Q8CFD4	Snx8	SNX8_MOUSE	Sorting nexin-8	18.0918	19.3867	18.1878	19.1937	17.0772	19.3011	17.9234	19.601	4	18.8122	18.0677	19.3706	7	3	4
1.63118	0.283005	3.02061	Q8CFE3	Rcor1	RCOR1_MOUSE	REST corepressor 1	20.9497	21.1857	20.7317	21.2175	20.9949	21.3151	21.1663	21.2564	5	21.1022	20.9607	21.2437	8	4	4
1.35734	-0.35765	-2.54272	Q8CFE6	Slc38a2	S38A2_MOUSE	Sodium-coupled neutral amino acid transporter 2	19.4948	19.08	19.7988	19.5703	19.6411	19.4375	19.9334	19.3496	2	19.5382	19.717	19.3594	8	4	4
2.63949	0.472509	5.06754	Q8CFI0	Nedd4l	NED4L_MOUSE	E3 ubiquitin-protein ligase NEDD4-like	20.656	21.2005	20.9443	21.4047	20.9463	21.3933	20.9912	21.4293	15	21.1207	20.8844	21.357	8	4	4
2.36601	0.430858	4.45519	Q8CFI7	Polr2b	RPB2_MOUSE	DNA-directed RNA polymerase II subunit RPB2	21.9814	22.615	22.0767	22.5951	22.2783	22.5912	22.4025	22.6609	31	22.4001	22.1847	22.6156	8	4	4
4.69188	0.644232	11.9978	Q8CFX1	H6pd	G6PE_MOUSE	GDH/6PGL endoplasmic bifunctional protein	23.2681	23.8264	23.1721	23.7305	23.0652	23.8165	23.1866	23.8955	24	23.4951	23.173	23.8172	8	4	4
1.62064	0.178842	3.00178	Q8CG46	Smc5	SMC5_MOUSE	Structural maintenance of chromosomes protein 5	19.9161	20.1925	19.8777	20.1718	20.0764	20.0677	20.0593	20.2128	14	20.0718	19.9824	20.1612	8	4	4
3.31221	1.1765	6.82081	Q8CG71	P3h2	P3H2_MOUSE	Prolyl 3-hydroxylase 2	17.6326	19.2674	18.2249	19.0196	18.0685	19.1119	18.2377	19.4708	2	18.7715	18.177	19.2174	7	3	4
5.33923	0.566292	15.4904	Q8CG76	Akr7a2	ARK72_MOUSE	Aflatoxin B1 aldehyde reductase member 2	20.0184	20.6114	19.9629	20.5322	20.0867	20.6197	20.0697	20.6397	9	20.3176	20.0345	20.6007	8	4	4
4.25728	0.596072	10.0815	Q8CGB3	Uaca	UACA_MOUSE	Uveal autoantigen with coiled-coil domains and ankyrin repeats	18.29	18.8442	18.3309	18.8286	18.3886	19.0541	18.253	18.9199	13	18.6137	18.3156	18.9117	8	4	4
1.57645	2.23694	2.92327	Q8CGB6	Tns2	TNS2_MOUSE	Tensin-2	20.3928	21.7577	19.972	21.719	17.2337	21.7543	20.4329	21.7481	7	21.111	20.2659	21.7448	7	3	4
1.70143	0.388774	3.14713	Q8CGC4	Lsm14b	LS14B_MOUSE	Protein LSM14 homolog B	20.3791	20.8586	20.5593	21.0839	20.809	21.0503	20.8287	21.1384	7	20.8384	20.644	21.0328	8	4	4
5.31147	-0.771953	-15.3226	Q8CGC6	Rbm28	RBM28_MOUSE	RNA-binding protein 28	20.7277	19.7846	20.6846	19.9749	20.6244	19.8609	20.612	19.9405	6	20.2762	20.6622	19.8902	8	4	4
5.02802	-1.05291	-13.706	Q8CGF1	Arhgap29	RHG29_MOUSE	Rho GTPase-activating protein 29	21.6273	20.5732	21.7471	20.6227	21.8315	20.755	21.8026	20.846	27	21.2257	21.7521	20.6992	8	4	4
1.77463	0.413227	3.28096	Q8CGF6	Wdr47	WDR47_MOUSE	WD repeat-containing protein 47	18.1086	18.5773	18.4198	18.7461	18.4924	18.9603	18.5043	18.8945	3	18.5879	18.3813	18.7945	8	4	4
1.58292	0.283457	2.93471	Q8CGP7	H2ac15	H2A1K_MOUSE	Histone H2A type 1-K	26.2696	26.7009	26.1685	26.5974	26.2637	26.2803	26.1741	26.4311	4	26.3607	26.219	26.5024	8	4	4
3.47352	0.863644	7.30336	Q8CGU1	Calcoco1	CACO1_MOUSE	Calcium-binding and coiled-coil domain-containing protein 1	19.1523	19.9944	19.2017	20.256	19.5363	20.2971	19.4665	20.2638	3	19.771	19.3392	20.2028	8	4	4
2.25164	0.356621	4.21337	Q8CGY8	Ogt	OGT1_MOUSE	UDP-N-acetylglucosamine--peptide N-acetylglucosaminyltransferase 110 kDa subunit	22.194	22.6237	22.3228	22.7134	22.4803	22.7878	22.5104	22.809	26	22.5552	22.3769	22.7335	8	4	4
3.02094	0.276573	6.01385	Q8CGZ0	Cherp	CHERP_MOUSE	Calcium homeostasis endoplasmic reticulum protein	22.6531	23.0152	22.6792	22.962	22.81	23.0586	22.8073	23.02	16	22.8757	22.7374	23.014	8	4	4
4.29077	0.499536	10.2186	Q8CH18	Ccar1	CCAR1_MOUSE	Cell division cycle and apoptosis regulator protein 1	23.2003	23.7464	23.1759	23.7047	23.2977	23.7783	23.3642	23.8068	25	23.5093	23.2595	23.759	8	4	4
1.68322	-0.253482	-3.11416	Q8CH72	Trim32	TRI32_MOUSE	E3 ubiquitin-protein ligase TRIM32	20.5497	20.4028	20.7979	20.5277	20.8639	20.5606	20.8441	20.5505	9	20.6372	20.7639	20.5104	8	4	4
2.07444	-0.36447	-3.85358	Q8CHC4	Synj1	SYNJ1_MOUSE	Synaptojanin-1	20.2128	19.8873	20.2955	20.0704	20.5171	20.0779	20.546	20.0779	6	20.2106	20.3928	20.0284	8	4	4
6.96839	0.504894	29.1707	Q8CHG3	Gcc2	GCC2_MOUSE	GRIP and coiled-coil domain-containing protein 2	21.166	21.6691	21.1494	21.6338	21.197	21.6822	21.1415	21.6883	31	21.4159	21.1635	21.6684	8	4	4
3.99606	1.04176	9.06775	Q8CHH5	Bicral	BICRL_MOUSE	BRD4-interacting chromatin-remodeling complex-associated protein-like	17.2141	18.2716	17.3844	18.4228	17.3002	18.4	17.6378	18.6092	2	17.9914	17.4121	18.4259	7	3	4
1.92439	0.510675	3.56177	Q8CHH9	Septin8	SEPT8_MOUSE	Septin-8	19.3547	19.5775	19.1045	19.8358	19.3987	19.9855	19.564	20.0659	3	19.6108	19.3555	19.8662	8	4	4
4.22375	0.438544	9.94592	Q8CHK4	Kat5	KAT5_MOUSE	Histone acetyltransferase KAT5	19.8138	20.3212	19.7649	20.1491	19.7753	20.2272	19.8697	20.2804	3	20.0252	19.8059	20.2445	8	4	4
2.64241	0.544149	5.07435	Q8CHP5	Pym1	PYM1_MOUSE	Partner of Y14 and mago	20.735	21.4146	21.0012	21.5464	21.1579	21.6494	21.1179	21.5781	2	21.2751	21.003	21.5471	8	4	4
3.34937	0.89015	6.9296	Q8CHP6	Phc3	PHC3_MOUSE	Polyhomeotic-like protein 3	19.1303	20.1286	18.9702	20.0386	19.4654	20.1027	19.4195	20.2763	5	19.6914	19.2464	20.1365	8	4	4
2.23953	0.894216	4.18822	Q8CHP8	Pgp	PGP_MOUSE	Glycerol-3-phosphate phosphatase	21.0621	22.263	21.424	22.3611	21.9002	22.5566	21.8428	22.6253	6	22.0044	21.5573	22.4515	8	4	4
1.99545	1.64425	3.69859	Q8CHQ0	Fbxo4	FBX4_MOUSE	F-box only protein 4	16.7468	19.1541	17.6676	19.3631	18.1962	19.6315	18.7307	19.7696	2	19.1409	18.4635	19.4796	6	2	4
6.17218	2.87785	21.4345	Q8CHT0	Aldh4a1	AL4A1_MOUSE	Delta-1-pyrroline-5-carboxylate dehydrogenase, mitochondrial	20.9299	23.8337	20.8171	23.6525	20.4754	23.4097	20.6754	23.5133	15	22.1634	20.7245	23.6023	8	4	4
3.00927	0.324673	5.98313	Q8CHT3	Ints5	INT5_MOUSE	Integrator complex subunit 5	20.7641	21.0899	20.7492	21.0854	20.913	21.2024	20.8744	21.2218	16	20.9875	20.8252	21.1499	8	4	4
8.45409	1.03184	51.698	Q8CHU3	Epn2	EPN2_MOUSE	Epsin-2	20.5331	21.5287	20.4787	21.5252	20.525	21.5477	20.5295	21.5921	11	21.0325	20.5166	21.5484	8	4	4
2.34575	0.524784	4.41178	Q8CHY3	Dym	DYM_MOUSE	Dymeclin	20.312	20.7831	20.5777	20.9969	20.6328	21.1839	20.5306	21.1884	4	20.7757	20.5133	21.0381	8	4	4
2.84703	0.672491	5.56799	Q8CHY6	Gatad2a	P66A_MOUSE	Transcriptional repressor p66 alpha	19.6803	20.5672	19.8538	20.7184	20.0372	20.5946	20.2182	20.5993	12	20.2836	19.9473	20.6198	8	4	4
2.37546	0.663918	4.47553	Q8CI04	Cog3	COG3_MOUSE	Conserved oligomeric Golgi complex subunit 3	19.7582	20.4354	19.6869	20.552	20.2273	20.6955	20.0991	20.7442	4	20.2748	19.9429	20.6068	8	4	4
3.26389	-0.35409	-6.68138	Q8CI11	Gnl3	GNL3_MOUSE	Guanine nucleotide-binding protein-like 3	22.0391	21.7043	22.132	21.8577	22.1448	21.8188	22.1414	21.6601	18	21.9373	22.1143	21.7602	8	4	4
2.66848	2.23435	5.13549	Q8CI12	Smtnl2	SMTL2_MOUSE	Smoothelin-like protein 2	17.0215	20.2876	18.9002	20.2074	17.7765	20.4146	18.678	20.4039	3	19.9983	18.678	20.3284	5	1	4
1.93012	0.579516	3.57272	Q8CI32	Bag5	BAG5_MOUSE	BAG family molecular chaperone regulator 5	18.1922	18.8869	18.3368	19.1302	18.6949	19.256	18.792	19.0609	5	18.7937	18.504	19.0835	8	4	4
3.43053	-0.78649	-7.17212	Q8CI51	Pdlim5	PDLI5_MOUSE	PDZ and LIM domain protein 5	22.8889	22.1242	22.9255	22.289	23.201	22.3444	23.2608	22.3727	20	22.6758	23.0691	22.2826	8	4	4
3.91998	-0.559065	-8.79003	Q8CI61	Bag4	BAG4_MOUSE	BAG family molecular chaperone regulator 4	19.7594	19.2175	19.7296	19.3248	19.8501	19.2297	19.7222	19.0531	2	19.4858	19.7653	19.2063	8	4	4
1.43749	0.35127	2.68036	Q8CI71	Vps50	VPS50_MOUSE	Syndetin	18.4071	18.9094	18.6643	18.9592	18.8389	19.1604	18.9015	19.1879	5	18.8786	18.7029	19.0542	8	4	4
4.4645	0.839871	10.9571	Q8CIB5	Fermt2	FERM2_MOUSE	Fermitin family homolog 2	20.0431	20.9247	20.0415	20.9088	20.2093	20.9655	20.271	21.1254	12	20.5612	20.1412	20.9811	8	4	4
1.97027	0.809722	3.64983	Q8CIB9	Esco2	ESCO2_MOUSE	N-acetyltransferase ESCO2	17.978	18.6755	17.6027	19.0133	18.3154	18.9368	18.5429	19.0522	2	18.6449	18.2788	18.9195	7	3	4
1.35071	0.403287	2.53139	Q8CIE4	Parp10	PAR10_MOUSE	Protein mono-ADP-ribosyltransferase PARP10	18.6792	19.2975	18.9312	19.4068	19.3104	19.5512	19.2566	19.5352	6	19.246	19.0444	19.4477	8	4	4
2.80721	0.736929	5.4694	Q8CIE6	Copa	COPA_MOUSE	Coatomer subunit alpha	22.3193	23.1504	22.472	23.3317	22.7483	23.3726	22.825	23.4577	41	22.9596	22.5912	23.3281	8	4	4
1.34319	0.231161	2.51858	Q8CIF6	Sidt2	SIDT2_MOUSE	SID1 transmembrane family member 2	18.5559	18.6807	18.7655	18.8142	18.5959	18.8282	18.5194	19.0385	3	18.7248	18.6092	18.8404	8	4	4
2.50514	0.777345	4.7604	Q8CIG9	Fbxl8	FBXL8_MOUSE	F-box/LRR-repeat protein 8	18.3971	19.0293	18.1331	19.2065	18.7421	19.4298	18.6481	19.3641	3	18.8688	18.4801	19.2574	8	4	4
2.41229	-1.14419	-4.55532	Q8CIH5	Plcg2	PLCG2_MOUSE	1-phosphatidylinositol 4,5-bisphosphate phosphodiesterase gamma-2	18.5474	18.2121	18.6301	17.589	19.3926	17.741	19.1684	17.6197	6	18.6716	18.9346	17.6197	5	4	1
2.7282	-0.747856	-5.27744	Q8CII2	Cdc123	CD123_MOUSE	Cell division cycle protein 123 homolog	19.1582	18.4606	19.2526	18.6924	19.6658	18.8148	19.5594	18.6768	2	19.0351	19.409	18.6612	8	4	4
2.54731	0.263507	4.85545	Q8CIM8	Ints4	INT4_MOUSE	Integrator complex subunit 4	20.7213	20.9548	20.6415	20.9402	20.7332	21.0109	20.8466	21.0906	26	20.8674	20.7356	20.9991	8	4	4
2.35757	0.537223	4.43707	Q8CIV8	Tbce	TBCE_MOUSE	Tubulin-specific chaperone E	19.7999	20.4108	19.9523	20.5303	20.2369	20.7205	20.1692	20.6456	6	20.3082	20.0396	20.5768	8	4	4
3.3004	0.888846	6.78652	Q8CJ40	Crocc	CROCC_MOUSE	Rootletin	18.0501	19.0392	18.1328	18.9915	18.1722	19.1765	18.5652	19.2686	4	18.6745	18.2301	19.1189	8	4	4
1.88071	0.503629	3.47884	Q8CJ61	Cmtm4	CKLF4_MOUSE	CKLF-like MARVEL transmembrane domain-containing protein 4	19.5886	20.1676	20.1314	20.1606	19.6435	20.2692	19.5053	20.2859	2	19.969	19.7172	20.2208	8	4	4
4.61103	1.24482	11.6177	Q8CJ67	Stau2	STAU2_MOUSE	Double-stranded RNA-binding protein Staufen homolog 2	20.033	21.3208	19.9788	21.2457	20.2451	21.347	20.2767	21.5995	7	20.7558	20.1334	21.3782	8	4	4
2.09516	0.302287	3.89477	Q8CJG0	Ago2	AGO2_MOUSE	Protein argonaute-2	20.0858	20.4793	20.1076	20.5021	20.3168	20.5685	20.3843	20.5539	14	20.3748	20.2236	20.5259	8	4	4
1.46078	0.884362	2.72067	Q8CJG1	Ago1	AGO1_MOUSE	Protein argonaute-1	17.9601	19.2645	17.6432	19.2314	18.6285	18.7204	18.877	19.4299	3	18.8731	18.4886	19.1616	7	3	4
3.87725	0.587445	8.63733	Q8CJH3	Plxnb1	PLXB1_MOUSE	Plexin-B1	18.5567	19.0474	18.6296	19.1575	18.5238	19.1832	18.6654	19.3372	5	18.8876	18.5939	19.1813	8	4	4
1.83461	-0.532662	-3.39225	Q8JZK9	Hmgcs1	HMCS1_MOUSE	Hydroxymethylglutaryl-CoA synthase, cytoplasmic	22.143	21.8343	22.439	21.9767	22.7205	22.1047	22.7796	22.0356	17	22.2542	22.5205	21.9878	8	4	4
2.1365	0.230248	3.97762	Q8JZS9	Mrpl48	RM48_MOUSE	39S ribosomal protein L48, mitochondrial	20.4952	20.7811	20.5132	20.8214	20.5106	20.5691	20.5201	20.7885	5	20.6249	20.5098	20.74	8	4	4
1.61154	0.645151	2.98555	Q8JZU2	Slc25a1	TXTP_MOUSE	Tricarboxylate transport protein, mitochondrial	21.3907	22.0362	21.5379	22.1463	20.8252	21.5087	21.0795	21.7228	10	21.5309	21.2083	21.8535	8	4	4
2.68948	0.87782	5.1851	Q8JZX3	Poc1a	POC1A_MOUSE	POC1 centriolar protein homolog A	17.504	18.2338	16.9796	17.7425	17.0708	18.2017	17.3326	18.2202	2	17.6606	17.2217	18.0996	8	4	4
1.92155	0.286659	3.55634	Q8JZX4	Rbm17	SPF45_MOUSE	Splicing factor 45	21.9894	22.3155	21.9278	22.3581	22.1641	22.3744	22.2584	22.4383	10	22.2282	22.0849	22.3716	8	4	4
5.47742	-0.666599	-16.352	Q8JZZ7	Adgrl2	AGRL2_MOUSE	Adhesion G protein-coupled receptor L2	21.4353	20.6121	21.3225	20.7188	21.2801	20.6622	21.3123	20.6908	9	21.0043	21.3376	20.671	8	4	4
3.54687	1.62046	7.53186	Q8K010	Oplah	OPLA_MOUSE	5-oxoprolinase	18.1681	19.2626	17.9533	19.347	17.2791	19.5391	17.9506	19.6841	7	19.4582	NaN	19.4582	4	0	4
1.73924	-0.35966	-3.216	Q8K013	Gtpbp10	GTPBA_MOUSE	GTP-binding protein 10	19.9945	19.7076	20.0342	19.798	19.8413	19.4389	19.8879	19.3748	5	19.7597	19.9395	19.5798	8	4	4
4.88326	0.850808	12.9441	Q8K015	Cenpo	CENPO_MOUSE	Centromere protein O	18.6579	19.5196	18.455	19.3772	18.6408	19.3494	18.6152	19.5259	2	19.0176	18.5922	19.443	8	4	4
3.08737	0.258563	6.19101	Q8K019	Bclaf1	BCLF1_MOUSE	Bcl-2-associated transcription factor 1	24.2381	24.4377	24.1847	24.4326	24.1108	24.5191	24.1812	24.3597	26	24.308	24.1787	24.4373	8	4	4
4.25989	1.36973	10.0921	Q8K021	Scamp1	SCAM1_MOUSE	Secretory carrier-associated membrane protein 1	19.935	21.2874	20.4222	21.3978	19.9116	21.474	20.0033	21.5918	4	20.7529	20.068	21.4377	8	4	4
2.42912	0.472989	4.59209	Q8K057	Ift80	IFT80_MOUSE	Intraflagellar transport protein 80 homolog	17.6651	17.8925	17.6784	18.0163	17.6574	18.3384	17.5805	18.2261	5	17.8819	17.6454	18.1183	8	4	4
6.30368	2.84996	22.5563	Q8K078	Slco4a1	SO4A1_MOUSE	Solute carrier organic anion transporter family member 4A1	17.1506	20.0727	17.6471	20.1592	17.2885	20.1289	17.241	20.3662	3	20.1817	NaN	20.1817	4	0	4
4.22382	-1.07208	-9.94621	Q8K0G8	Esrp2	ESRP2_MOUSE	Epithelial splicing regulatory protein 2	20.4178	19.6422	20.5559	19.4319	20.7552	19.5104	20.8171	19.6734	8	20.1005	20.6365	19.5644	8	4	4
3.83523	0.657078	8.48947	Q8K0P3	Meak7	MEAK7_MOUSE	MTOR-associated protein MEAK7	19.398	19.9811	19.3535	20.1707	19.6142	20.2133	19.5095	20.1383	6	19.7973	19.4688	20.1259	8	4	4
2.42449	1.20153	4.58195	Q8K0Q5	Arhgap18	RHG18_MOUSE	Rho GTPase-activating protein 18	17.9536	19.4621	18.5795	19.8821	18.8051	19.9503	19.058	19.9079	4	19.1998	18.5991	19.8006	8	4	4
2.08292	0.31379	3.87042	Q8K0V4	Cnot3	CNOT3_MOUSE	CCR4-NOT transcription complex subunit 3	20.4672	20.9278	20.5731	20.8772	20.7806	20.945	20.7292	21.0552	9	20.7944	20.6375	20.9513	8	4	4
1.62061	0.253954	3.00174	Q8K0Z7	Taco1	TACO1_MOUSE	Translational activator of cytochrome c oxidase 1	20.9941	21.2429	20.9517	21.3759	20.8445	21.1873	21.009	21.0091	4	21.0768	20.9498	21.2038	8	4	4
1.705	0.122705	3.1536	Q8K114	Ints9	INT9_MOUSE	Integrator complex subunit 9	20.4337	20.5358	20.3688	20.5528	20.3646	20.518	20.5229	20.5742	11	20.4839	20.4225	20.5452	8	4	4
2.82425	0.57437	5.51144	Q8K124	Plekho2	PKHO2_MOUSE	Pleckstrin homology domain-containing family O member 2	17.9995	18.3983	18.0828	18.3782	17.8043	18.5219	17.6624	18.5481	2	18.1875	17.8221	18.4616	7	3	4
3.14915	0.816351	6.35933	Q8K135	Kiaa0319l	K319L_MOUSE	Dyslexia-associated protein KIAA0319-like protein	19.0744	19.6957	19.3434	19.925	18.8586	19.8593	19.0168	20.0786	4	19.4815	19.0733	19.8896	8	4	4
3.08267	-1.66429	-6.17836	Q8K136	Scnm1	SCNM1_MOUSE	Sodium channel modifier 1	19.1191	17.1016	19.3902	18.3064	19.3748	17.8411	19.5117	17.4896	2	19.3489	19.3489	NaN	4	4	0
2.98801	-0.958207	-5.92746	Q8K183	Pdxk	PDXK_MOUSE	Pyridoxal kinase	17.3973	16.6197	17.5309	16.7359	17.9755	16.9762	17.8821	16.6213	4	17.3027	17.6965	16.7778	7	4	3
1.59555	0.349036	2.95712	Q8K194	Snrnp27	SNR27_MOUSE	U4/U6.U5 small nuclear ribonucleoprotein 27 kDa protein	21.446	21.8756	21.5383	22.0275	21.8493	22.076	21.8586	22.1092	3	21.8476	21.673	22.0221	8	4	4
5.05417	1.01423	13.8481	Q8K199	Cmc2	COXM2_MOUSE	COX assembly mitochondrial protein 2 homolog	21.8904	22.7232	21.7503	22.6767	21.7071	22.7714	21.5568	22.7902	5	22.2333	21.7261	22.7404	8	4	4
3.48575	0.461097	7.34105	Q8K1A6	Cc2d1a	C2D1A_MOUSE	Coiled-coil and C2 domain-containing protein 1A	19.2544	19.7202	19.3145	19.8136	19.4844	19.8058	19.3561	19.914	8	19.5829	19.3523	19.8134	8	4	4
2.34856	0.448941	4.41777	Q8K1E0	Stx5	STX5_MOUSE	Syntaxin-5	20.1059	20.6553	20.5413	20.6717	20.1922	20.7557	20.2664	20.8189	8	20.5009	20.2764	20.7254	8	4	4
1.46214	-0.274106	-2.72304	Q8K1J5	Sde2	SDE2_MOUSE	Replication stress response regulator SDE2	21.0766	21.0698	21.2738	21.0531	21.4523	20.9974	21.5136	21.0996	9	21.192	21.3291	21.055	8	4	4
4.39634	0.337017	10.6617	Q8K1N1	Pnpla8	PLPL8_MOUSE	Calcium-independent phospholipase A2-gamma	19.2668	19.5434	19.1832	19.5838	19.1729	19.4836	19.2209	19.5812	5	19.3795	19.211	19.548	8	4	4
4.16571	-0.353737	-9.71516	Q8K1N2	Phldb2	PHLB2_MOUSE	Pleckstrin homology-like domain family B member 2	20.676	20.39	20.7459	20.4273	20.8015	20.3859	20.8308	20.4361	27	20.5867	20.7636	20.4098	8	4	4
3.27813	0.847111	6.72223	Q8K1N4	Spats2	SPAS2_MOUSE	Spermatogenesis-associated serine-rich protein 2	20.7178	21.8137	21.1107	21.8732	21.2096	21.9132	21.209	22.0354	5	21.4853	21.0618	21.9089	8	4	4
2.21924	0.580174	4.14627	Q8K1R7	Nek9	NEK9_MOUSE	Serine/threonine-protein kinase Nek9	19.6293	20.2258	19.7313	20.4734	20.06	20.6075	20.0762	20.5109	11	20.1643	19.8742	20.4544	8	4	4
2.23132	-1.12036	-4.17123	Q8K1S3	Unc5b	UNC5B_MOUSE	Netrin receptor UNC5B	18.555	17.2991	18.9303	16.9525	17.9946	17.8525	18.5651	17.4594	3	18.5113	18.5113	NaN	4	4	0
3.39966	0.798758	7.07908	Q8K1X1	Wdr11	WDR11_MOUSE	WD repeat-containing protein 11	19.9162	20.736	20.0754	20.8343	20.2276	21.0166	20.2594	21.0866	14	20.519	20.1196	20.9184	8	4	4
5.55354	1.04357	16.846	Q8K1Z0	Coq9	COQ9_MOUSE	Ubiquinone biosynthesis protein COQ9, mitochondrial	18.3556	19.4872	18.2521	19.2906	18.2766	19.217	18.3057	19.3696	3	18.8193	18.2975	19.3411	8	4	4
6.81947	-0.870844	-27.5401	Q8K209	Adgrg1	AGRG1_MOUSE	Adhesion G-protein coupled receptor G1	22.6727	21.8022	22.672	21.7074	22.591	21.8114	22.6689	21.8002	6	22.2157	22.6511	21.7803	8	4	4
5.1924	0.625648	14.6226	Q8K215	Lyrm4	LYRM4_MOUSE	LYR motif-containing protein 4	21.2702	21.9414	21.1392	21.8428	21.259	21.8173	21.2822	21.8516	4	21.5505	21.2376	21.8633	8	4	4
1.84116	0.181116	3.40449	Q8K221	Arfip2	ARFP2_MOUSE	Arfaptin-2	18.887	19.1347	19.0797	19.2799	19.0299	19.1674	19.055	19.194	6	19.1034	19.0129	19.194	8	4	4
2.45347	-0.253481	-4.64559	Q8K224	Nat10	NAT10_MOUSE	RNA cytidine acetyltransferase	21.8632	21.6492	21.9213	21.7484	21.9728	21.7639	22.0797	21.6615	20	21.8325	21.9593	21.7058	8	4	4
1.6958	1.6362	3.13692	Q8K248	Hpdl	HPDL_MOUSE	4-hydroxyphenylpyruvate dioxygenase-like protein	18.4105	19.3449	17.5584	19.4284	18.5744	19.2996	16.298	19.3133	2	19.0618	18.4925	19.3465	6	2	4
3.36889	-0.825817	-6.98731	Q8K268	Abcf3	ABCF3_MOUSE	ATP-binding cassette sub-family F member 3	20.6837	19.9891	20.7958	20.0234	21.0798	20.1634	21.1179	20.1981	8	20.5064	20.9193	20.0935	8	4	4
2.39918	0.609684	4.52683	Q8K274	Fn3krp	KT3K_MOUSE	Ketosamine-3-kinase	19.954	20.6443	20.0124	20.8046	20.4241	20.8503	20.3811	20.9113	8	20.4978	20.1929	20.8026	8	4	4
1.89509	0.159576	3.50604	Q8K284	Gtf3c1	TF3C1_MOUSE	General transcription factor 3C polypeptide 1	20.0741	20.2274	20.0718	20.3327	20.1989	20.2709	20.1958	20.348	14	20.215	20.1352	20.2947	8	4	4
3.55329	0.968323	7.55215	Q8K296	Mtmr3	MTMR3_MOUSE	Myotubularin-related protein 3	19.1526	20.006	19.0985	20.2975	19.5082	20.4119	19.364	20.2811	8	19.765	19.2808	20.2491	8	4	4
5.9226	0.603963	19.4534	Q8K297	Colgalt1	GT251_MOUSE	Procollagen galactosyltransferase 1	23.6299	24.1421	23.5429	24.1442	23.5502	24.2121	23.5936	24.234	18	23.8811	23.5791	24.1831	8	4	4
3.36402	0.322537	6.97288	Q8K2A7	Ints10	INT10_MOUSE	Integrator complex subunit 10	21.3026	21.6545	21.2262	21.5861	21.3761	21.6262	21.3874	21.7157	15	21.4843	21.3231	21.6456	8	4	4
1.84004	1.51677	3.4024	Q8K2B0	P3h4	SC65_MOUSE	Endoplasmic reticulum protein SC65	18.7084	19.9729	18.8645	19.5785	17.0396	19.9057	18.7576	19.9801	4	19.3954	18.7768	19.8593	7	3	4
4.13443	1.11808	9.59277	Q8K2B3	Sdha	SDHA_MOUSE	Succinate dehydrogenase [ubiquinone] flavoprotein subunit, mitochondrial	23.543	24.7855	23.4993	24.6749	23.2984	24.3977	23.411	24.3659	21	23.997	23.4379	24.556	8	4	4
6.30537	1.15979	22.5711	Q8K2C6	Sirt5	SIR5_MOUSE	NAD-dependent protein deacylase sirtuin-5, mitochondrial	19.94	21.114	19.8584	21.0301	19.7697	21.0026	19.973	21.0336	6	20.4652	19.8853	21.0451	8	4	4
3.31673	0.332335	6.83395	Q8K2C7	Os9	OS9_MOUSE	Protein OS-9	20.2073	20.484	20.2265	20.4422	20.0719	20.443	20.1074	20.5732	13	20.3194	20.1533	20.4856	8	4	4
2.92121	0.31224	5.75508	Q8K2D3	Edc3	EDC3_MOUSE	Enhancer of mRNA-decapping protein 3	21.3614	21.6965	21.4137	21.6969	21.4713	21.8193	21.5467	21.8295	16	21.6044	21.4483	21.7605	8	4	4
4.4193	0.4662	10.7604	Q8K2H1	Pphln1	PPHLN_MOUSE	Periphilin-1	20.7346	21.1407	20.5459	21.079	20.6658	21.1583	20.663	21.096	10	20.8854	20.6523	21.1185	8	4	4
1.52225	-0.265908	-2.82782	Q8K2H2	Otud6b	OTU6B_MOUSE	Deubiquitinase OTUD6B	19.6436	19.5798	19.7866	19.5694	20.0773	19.5897	19.9265	19.6314	2	19.7255	19.8585	19.5926	8	4	4
6.0797	0.77215	20.6785	Q8K2I4	Manba	MANBA_MOUSE	Beta-mannosidase	21.0186	21.7496	21.0107	21.7035	21.0162	21.7675	20.9493	21.8628	12	21.3848	20.9987	21.7708	8	4	4
4.176	0.865476	9.75572	Q8K2J0	Plcd3	PLCD3_MOUSE	1-phosphatidylinositol 4,5-bisphosphate phosphodiesterase delta-3	20.4147	21.1883	20.4993	21.3536	20.2472	21.0802	20.2096	21.2106	10	20.7755	20.3427	21.2082	8	4	4
3.49224	0.947938	7.36112	Q8K2J7	Rell1	RELL1_MOUSE	RELT-like protein 1	20.0325	20.8917	20.2718	21.0995	20.2438	20.9654	19.7885	21.1718	4	20.5581	20.0842	21.0321	8	4	4
2.15709	0.20601	4.01925	Q8K2K6	Agfg1	AGFG1_MOUSE	Arf-GAP domain and FG repeat-containing protein 1	21.7508	22.0028	21.8188	22.0346	21.9336	22.0978	21.924	22.116	8	21.9598	21.8568	22.0628	8	4	4
2.95943	0.565547	5.85325	Q8K2L8	Trappc12	TPC12_MOUSE	Trafficking protein particle complex subunit 12	19.1854	19.9064	19.5127	19.995	19.4479	20.1159	19.578	19.9689	5	19.7138	19.431	19.9965	8	4	4
3.1884	-2.47513	-6.4681	Q8K2Q9	Shtn1	SHOT1_MOUSE	Shootin-1	21.3115	20.1201	21.5201	19.264	21.8846	18.4529	21.9413	18.9201	18	20.7088	21.6644	19.4347	7	4	3
3.61479	0.760708	7.74872	Q8K2T4	Uqcc3	UQCC3_MOUSE	Ubiquinol-cytochrome-c reductase complex assembly factor 3	20.3172	21.092	20.4172	21.0698	20.043	20.8428	20.2037	21.0194	4	20.6256	20.2453	21.006	8	4	4
5.13708	0.392838	14.3078	Q8K2T8	Paf1	PAF1_MOUSE	RNA polymerase II-associated factor 1 homolog	21.1355	21.4914	21.0626	21.4206	21.0618	21.466	21.064	21.5171	10	21.2774	21.081	21.4738	8	4	4
3.29976	0.727922	6.78465	Q8K2X3	Stn1	STN1_MOUSE	CST complex subunit STN1	21.1141	22.0281	21.2115	21.9486	21.4829	22.0761	21.5002	22.1675	8	21.6911	21.3272	22.0551	8	4	4
3.29365	1.56393	6.76697	Q8K2Y3	Eva1b	EVA1B_MOUSE	Protein eva-1 homolog B	17.9797	20.0959	19.0137	20.2365	18.581	20.1807	18.8739	20.1909	2	19.5961	18.8228	20.176	7	3	4
2.35849	-0.431241	-4.43905	Q8K301	Ddx52	DDX52_MOUSE	Probable ATP-dependent RNA helicase DDX52	20.9222	20.4208	20.8041	20.6934	21.0737	20.6255	21.0967	20.432	9	20.7585	20.9742	20.5429	8	4	4
2.46631	1.65958	4.67396	Q8K305	Nsl1	NSL1_MOUSE	Kinetochore-associated protein NSL1 homolog	18.8735	20.5661	18.0183	20.5666	19.4861	20.6588	19.5253	20.7501	3	20.0609	19.295	20.6354	7	3	4
2.41759	0.183901	4.56688	Q8K327	Champ1	CHAP1_MOUSE	Chromosome alignment-maintaining phosphoprotein 1	21.576	21.8233	21.5748	21.8209	21.6702	21.821	21.7406	21.832	17	21.7323	21.6404	21.8243	8	4	4
1.49042	0.405258	2.7722	Q8K337	Inpp5b	I5P2_MOUSE	Type II inositol 1,4,5-trisphosphate 5-phosphatase	16.9587	17.6135	17.2957	17.5093	17.3741	17.8263	17.5369	17.8374	2	17.5223	17.2899	17.6966	7	3	4
2.44705	1.37973	4.63143	Q8K341	Atat1	ATAT_MOUSE	Alpha-tubulin N-acetyltransferase 1	17.8669	18.7361	17.2597	18.6265	16.7699	18.9379	17.9682	19.083	2	18.4307	16.7699	18.8459	5	1	4
3.04661	-0.508862	-6.08186	Q8K354	Cbr3	CBR3_MOUSE	Carbonyl reductase [NADPH] 3	21.9951	21.6278	22.1558	21.8024	22.3264	21.6386	22.2591	21.6321	3	21.9297	22.1841	21.6752	8	4	4
3.09172	1.44376	6.20275	Q8K358	Pigu	PIGU_MOUSE	Phosphatidylinositol glycan anchor biosynthesis class U protein	18.3447	19.0619	17.4723	19.3933	17.4	19.0271	17.7866	19.2965	2	19.0247	18.3447	19.1947	5	1	4
4.11739	-0.814928	-9.5267	Q8K363	Ddx18	DDX18_MOUSE	ATP-dependent RNA helicase DDX18	21.9357	21.187	21.9598	21.3687	22.1782	21.3027	22.1852	21.1408	17	21.6573	22.0647	21.2498	8	4	4
1.5103	0.288357	2.80691	Q8K368	Fanci	FANCI_MOUSE	Fanconi anemia group I protein homolog	20.2011	20.4466	20.1213	20.6072	20.4189	20.6677	20.4956	20.6689	14	20.4534	20.3092	20.5976	8	4	4
3.06851	0.647873	6.14032	Q8K382	Dennd1a	DEN1A_MOUSE	DENN domain-containing protein 1A	18.6548	19.3243	18.7366	19.0218	18.4804	19.2007	18.5023	19.4188	2	18.9175	18.5935	19.2414	8	4	4
4.79548	0.953327	12.5017	Q8K389	Cdk5rap2	CK5P2_MOUSE	CDK5 regulatory subunit-associated protein 2	19.2992	20.2761	19.3632	20.2567	19.4831	20.4612	19.5078	20.4727	12	19.89	19.4133	20.3667	8	4	4
3.81547	1.02504	8.42068	Q8K3G5	Vrk3	VRK3_MOUSE	Inactive serine/threonine-protein kinase VRK3	20.3175	21.3367	20.2666	21.3137	20.6639	21.5667	20.504	21.635	5	20.9505	20.438	21.463	8	4	4
1.73325	0.515241	3.20505	Q8K3H0	Appl1	DP13A_MOUSE	DCC-interacting protein 13-alpha	19.3887	20.0837	19.5445	20.1982	19.9352	20.3434	20.0058	20.3099	8	19.9762	19.7185	20.2338	8	4	4
4.72217	0.549353	12.1431	Q8K3P5	Cnot6	CNOT6_MOUSE	CCR4-NOT transcription complex subunit 6	19.5769	20.0997	19.5564	20.1776	19.5583	20.144	19.7241	20.1918	3	19.8786	19.6039	20.1533	8	4	4
1.69021	0.394899	3.1268	Q8K3W0	Babam2	BABA2_MOUSE	BRISC and BRCA1-A complex member 2	20.8313	21.0189	20.8577	21.4126	20.7839	21.2257	21.0961	21.4915	5	21.0897	20.8923	21.2872	8	4	4
2.17466	0.252468	4.05494	Q8K409	Polb	DPOLB_MOUSE	DNA polymerase beta	21.9043	22.0985	21.8479	22.1743	22.0465	22.2032	21.9811	22.3135	11	22.0712	21.9449	22.1974	8	4	4
2.57736	0.772198	4.92393	Q8K411	Pitrm1	PREP_MOUSE	Presequence protease, mitochondrial	21.8347	22.7535	21.7314	22.7562	21.5808	22.2248	21.7637	22.2651	30	22.1138	21.7277	22.4999	8	4	4
2.94031	0.461174	5.80399	Q8K4B0	Mta1	MTA1_MOUSE	Metastasis-associated protein MTA1	21.8279	22.3816	21.8195	22.5161	22.0756	22.3735	22.0584	22.3549	12	22.1759	21.9454	22.4065	8	4	4
5.13987	-0.632605	-14.3235	Q8K4G5	Ablim1	ABLM1_MOUSE	Actin-binding LIM protein 1	22.2291	21.5193	22.1193	21.4556	22.0568	21.4819	22.047	21.465	20	21.7967	22.113	21.4804	8	4	4
2.14691	-1.01013	-3.99864	Q8K4J6	Mrtfa	MRTFA_MOUSE	Myocardin-related transcription factor A	18.5382	17.376	18.8987	18.3427	19.2074	17.7978	19.0252	18.1125	2	18.6935	18.9174	17.7978	5	4	1
5.53176	-1.02944	-16.7032	Q8K4L0	Ddx54	DDX54_MOUSE	ATP-dependent RNA helicase DDX54	22.1226	20.9945	22.1412	21.2587	22.1913	21.1778	22.1451	21.0515	10	21.6353	22.1501	21.1206	8	4	4
3.94509	-0.689893	-8.88086	Q8K4L3	Svil	SVIL_MOUSE	Supervillin	20.0362	19.4298	20.2084	19.5597	20.236	19.5328	20.3789	19.5776	12	19.8699	20.2149	19.525	8	4	4
2.93317	0.625708	5.78566	Q8K4M5	Commd1	COMD1_MOUSE	COMM domain-containing protein 1	18.7727	19.4782	18.927	19.5605	19.0939	19.7278	19.1781	19.7081	3	19.3058	18.9929	19.6186	8	4	4
3.35781	0.470903	6.95451	Q8K4P0	Wdr33	WDR33_MOUSE	pre-mRNA 3' end processing protein WDR33	20.862	21.4733	20.8263	21.4502	21.0444	21.4106	21.0723	21.3545	14	21.1867	20.9512	21.4221	8	4	4
2.01828	0.402474	3.74306	Q8K4Q0	Rptor	RPTOR_MOUSE	Regulatory-associated protein of mTOR	19.2127	19.7515	19.3443	19.8144	19.6387	19.9606	19.5642	19.8434	5	19.6412	19.44	19.8425	8	4	4
4.65562	0.783293	11.8259	Q8K4Z3	Naxe	NNRE_MOUSE	NAD(P)H-hydrate epimerase	22.4858	23.412	22.5623	23.3064	22.624	23.4484	22.764	23.4025	5	23.0007	22.609	23.3923	8	4	4
2.77528	0.337012	5.39124	Q8K4Z5	Sf3a1	SF3A1_MOUSE	Splicing factor 3A subunit 1	22.6906	23.056	22.7042	23.1069	22.8141	23.1118	22.9229	23.2052	21	22.9515	22.783	23.12	8	4	4
1.31013	0.211703	2.46235	Q8QZS1	Hibch	HIBCH_MOUSE	3-hydroxyisobutyryl-CoA hydrolase, mitochondrial	21.2584	21.5241	21.1811	21.3839	21.0112	21.1998	21.1166	21.3064	12	21.2477	21.1418	21.3535	8	4	4
1.52823	0.217966	2.8383	Q8QZT1	Acat1	THIL_MOUSE	Acetyl-CoA acetyltransferase, mitochondrial	22.7792	23.137	22.8207	23.0411	22.6853	22.8259	22.734	22.887	18	22.8638	22.7548	22.9728	8	4	4
3.76332	0.337768	8.24145	Q8QZV7	IntS13	INT13_MOUSE	Integrator complex subunit 13	20.9397	21.3182	20.9069	21.3019	21.0169	21.3278	21.0838	21.3505	15	21.1557	20.9868	21.3246	8	4	4
1.58244	0.562224	2.93386	Q8QZX2	Haus3	HAUS3_MOUSE	HAUS augmin-like complex subunit 3	19.1512	19.8343	19.1806	19.8997	19.4544	20.1183	19.9188	20.1016	4	19.7074	19.4263	19.9885	8	4	4
4.53589	0.938957	11.2745	Q8R015	Bloc1s5	BL1S5_MOUSE	Biogenesis of lysosome-related organelles complex 1 subunit 5	19.7213	20.6898	19.6449	20.5892	19.8649	20.8254	19.9181	20.8006	3	20.2568	19.7873	20.7263	8	4	4
2.5408	0.453667	4.8407	Q8R033	Lyrm2	LYRM2_MOUSE	LYR motif-containing protein 2	18.6397	19.1103	18.4312	19.0977	18.4808	18.8351	18.7254	19.0487	2	18.7961	18.5693	19.0229	8	4	4
2.29764	0.171694	4.30968	Q8R035	Mrpl58	ICT1_MOUSE	Peptidyl-tRNA hydrolase ICT1, mitochondrial	21.9116	22.0415	21.9119	22.1099	21.7939	21.9853	21.8389	22.0065	9	21.9499	21.8641	22.0358	8	4	4
2.02037	-0.593147	-3.74715	Q8R050	Gspt1	ERF3A_MOUSE	Eukaryotic peptide chain release factor GTP-binding subunit ERF3A	23.3976	22.8533	23.615	23.1305	23.8932	23.3208	23.9283	23.157	21	23.412	23.7085	23.1154	8	4	4
1.96865	0.12688	3.64669	Q8R081	Hnrnpl	HNRPL_MOUSE	Heterogeneous nuclear ribonucleoprotein L	26.114	26.2141	26.004	26.1934	26.0489	26.1832	26.1511	26.2348	17	26.1429	26.0795	26.2064	8	4	4
6.24992	1.07864	22.091	Q8R086	Suox	SUOX_MOUSE	Sulfite oxidase, mitochondrial	19.9852	21.0066	19.9268	20.9007	19.8949	21.059	19.9553	21.1106	4	20.4799	19.9406	21.0192	8	4	4
4.30311	0.568099	10.2695	Q8R088	Golph3l	GLP3L_MOUSE	Golgi phosphoprotein 3-like	20.0865	20.6645	20.1394	20.6227	20.1807	20.6431	20.0953	20.844	3	20.4095	20.1255	20.6936	8	4	4
3.67241	0.510449	7.93681	Q8R0F3	Sumf1	SUMF1_MOUSE	Formylglycine-generating enzyme	20.5809	20.9548	20.3985	21.0209	20.4923	21.0235	20.6293	21.1436	5	20.7805	20.5253	21.0357	8	4	4
3.84547	0.607932	8.52529	Q8R0F8	Fahd1	FAHD1_MOUSE	Acylpyruvase FAHD1, mitochondrial	19.2436	20.0559	19.2889	19.9382	19.2566	19.8698	19.4408	19.7976	3	19.6114	19.3075	19.9154	8	4	4
3.9312	0.738375	8.83052	Q8R0H9	Gga1	GGA1_MOUSE	ADP-ribosylation factor-binding protein GGA1	20.2606	21.0495	20.3305	21.022	20.5268	21.1404	20.4293	21.2888	5	20.756	20.3868	21.1252	8	4	4
1.55762	0.921144	2.89	Q8R0K9	E2f4	E2F4_MOUSE	Transcription factor E2F4	17.9956	19.613	19.1133	19.9168	19.3101	19.966	19.2394	19.847	2	19.5722	19.2209	19.8357	7	3	4
4.04858	-0.994877	-9.26396	Q8R0W0	Eppk1	EPIPL_MOUSE	Epiplakin	23.2715	22.3436	23.2765	22.438	23.527	22.4482	23.6765	22.5422	59	22.9405	23.4379	22.443	8	4	4
2.2423	0.84342	4.19396	Q8R0X7	Sgpl1	SGPL1_MOUSE	Sphingosine-1-phosphate lyase 1	20.2062	20.7616	20.4512	20.8526	19.6159	20.7869	19.7698	21.0157	12	20.4325	20.0108	20.8542	8	4	4
1.78549	-0.204513	-3.301	Q8R123	Flad1	FAD1_MOUSE	FAD synthase	19.012	19.0536	19.1381	18.8783	19.1726	18.9081	19.2377	18.9023	4	19.0378	19.1401	18.9356	8	4	4
2.56628	0.611516	4.89861	Q8R127	Sccpdh	SCPDL_MOUSE	Saccharopine dehydrogenase-like oxidoreductase	20.4204	20.8046	20.5065	21.1093	20.1883	20.7585	20.1101	20.9991	7	20.6121	20.3063	20.9179	8	4	4
2.06215	0.438476	3.82926	Q8R146	Apeh	APEH_MOUSE	Acylamino-acid-releasing enzyme	19.927	20.4249	19.9312	20.4569	20.2648	20.6328	20.2802	20.6426	10	20.3201	20.1008	20.5393	8	4	4
2.59915	0.153109	4.97398	Q8R149	Bud13	BUD13_MOUSE	BUD13 homolog	21.1644	21.2535	21.2136	21.3376	21.1283	21.3734	21.1767	21.3311	4	21.2473	21.1708	21.3239	8	4	4
3.27578	1.20169	6.71547	Q8R151	Znfx1	ZNFX1_MOUSE	NFX1-type zinc finger-containing protein 1	17.6238	19.0816	18.0421	19.1285	18.3527	19.4193	18.1921	19.388	8	18.6535	18.0527	19.2543	8	4	4
7.13084	1.74541	31.0584	Q8R164	Bphl	BPHL_MOUSE	Valacyclovir hydrolase	21.7863	23.5908	21.7018	23.436	21.6408	23.4563	21.8385	23.4659	10	22.6146	21.7419	23.4873	8	4	4
3.41919	0.497081	7.13782	Q8R1A4	Dock7	DOCK7_MOUSE	Dedicator of cytokinesis protein 7	21.5671	22.1477	21.6824	22.1953	21.8272	22.2765	21.8231	22.2686	45	21.9735	21.725	22.222	8	4	4
3.31434	0.982576	6.82701	Q8R1F6	Hid1	HID1_MOUSE	Protein HID1	19.8479	20.979	19.9783	21.0338	20.2881	21.093	20.3712	21.31	7	20.6127	20.1214	21.1039	8	4	4
1.85779	0.436063	3.43567	Q8R1J9	Tor2a	TOR2A_MOUSE	Torsin-2A	19.3755	19.8086	19.1874	19.4427	19.2758	19.8324	19.4648	19.964	4	19.5439	19.3259	19.7619	8	4	4
2.2967	0.510457	4.3077	Q8R1X6	Spart	SPART_MOUSE	Spartin	20.2327	20.8322	20.3546	20.886	20.624	21.1411	20.6101	21.0039	12	20.7106	20.4553	20.9658	8	4	4
5.36459	1.05136	15.6451	Q8R242	Ctbs	DIAC_MOUSE	Di-N-acetylchitobiase	19.3719	20.3301	19.2593	20.2371	19.2074	20.3418	19.3623	20.4973	3	19.8259	19.3002	20.3516	8	4	4
1.89481	2.10104	3.50553	Q8R2E9	Ero1b	ERO1B_MOUSE	ERO1-like protein beta	15.9777	19.4717	17.7661	19.6181	18.8332	19.9148	17.7608	19.7375	2	19.6855	NaN	19.6855	4	0	4
2.14803	-0.251995	-4.00089	Q8R2M2	Dnttip2	TDIF2_MOUSE	Deoxynucleotidyltransferase terminal-interacting protein 2	25.7521	25.4642	25.6091	25.5686	25.7156	25.5021	25.8519	25.3859	17	25.6062	25.7322	25.4802	8	4	4
3.70692	-0.497874	-8.0513	Q8R2N2	Utp4	UTP4_MOUSE	U3 small nucleolar RNA-associated protein 4 homolog	21.2314	20.6687	21.1107	20.7821	21.2709	20.8267	21.3464	20.6904	13	20.9909	21.2399	20.742	8	4	4
2.33959	0.642762	4.39862	Q8R2Q4	Gfm2	RRF2M_MOUSE	Ribosome-releasing factor 2, mitochondrial	20.8112	21.7035	20.8429	21.7121	20.7319	21.3061	20.922	21.1575	11	21.1484	20.827	21.4698	8	4	4
3.38724	0.805537	7.04193	Q8R2Q8	Bst2	BST2_MOUSE	Bone marrow stromal antigen 2	20.6058	21.303	20.9556	21.5307	20.6756	21.5649	20.5204	21.5809	4	21.0921	20.6893	21.4949	8	4	4
3.09196	0.28695	6.2034	Q8R2S9	Actr8	ARP8_MOUSE	Actin-related protein 8	20.1098	20.5047	20.1645	20.4581	20.2927	20.4999	20.2751	20.5272	8	20.354	20.2105	20.4975	8	4	4
[truncated: 1,095 more rows]

## Sheet: Sheet 2.2
N: -Log Student's T-test p-value Myo5aKO_WT	N: Student's T-test Difference Myo5aKO_WT	N: Student's T-test Test statistic Myo5aKO_WT	T: Protein.Group	T: Genes	T: Protein.Names	WT_1	Myo5aKO_1	WT_2	Myo5aKO_2	WT_3	Myo5aKO_3	WT_4	Myo5aKO_4	N: count.stripped.sequence	N: Mean	N: Mean WT	N: Mean Myo5aKO	N: Valid values	N: Valid values WT	N: Valid values Myo5aKO
1.56576	1.05513	2.90436	A1A535	Veph1	MELT_MOUSE	18.2743	19.1286	18.8864	19.3504	17.1666	19.2354	18.3229	19.1563	2	19.2177	NaN	19.2177	4	0	4
2.13447	-0.455023	-3.97355	A2A432	Cul4b	CUL4B_MOUSE	21.5745	21.1692	21.6679	21.2188	21.8841	21.2915	21.9057	21.5326	20	21.5305	21.758	21.303	8	4	4
2.01821	-0.352264	-3.74293	A2A4P0	Dhx8	DHX8_MOUSE	21.1179	20.7437	21.0183	20.6479	21.2822	20.6573	20.9322	20.8926	11	20.9115	21.0877	20.7354	8	4	4
3.4821	0.920343	7.32977	A2A5R2	Arfgef2	BIG2_MOUSE	18.9707	20.0409	19.0581	20.0871	19.488	20.1653	19.3187	20.2236	8	19.669	19.2089	20.1292	8	4	4
3.10904	0.286726	6.24966	A2A7S8	Kiaa1522	K1522_MOUSE	21.6196	21.9372	21.6452	21.9856	21.7842	21.9166	21.6869	22.0434	13	21.8273	21.684	21.9707	8	4	4
1.71626	-0.372101	-3.17408	A2A863	Itgb4	ITB4_MOUSE	21.0673	20.8796	21.2125	21.0846	21.5375	20.8017	21.3639	20.9269	16	21.1092	21.2953	20.9232	8	4	4
3.4612	0.640998	7.26554	A2A8L1	Chd5	CHD5_MOUSE	20.7175	21.4848	20.8951	21.5287	21.1214	21.5267	20.8609	21.6188	6	21.2192	20.8987	21.5397	8	4	4
6.07944	-1.20853	-20.6764	A2A8L5	Ptprf	PTPRF_MOUSE	20.594	19.4718	20.6076	19.5416	20.7469	19.319	20.6344	19.4164	12	20.0414	20.6457	19.4372	8	4	4
3.53807	-2.67634	-7.50414	A2AB59	Arhgap27	RHG27_MOUSE	19.9962	17.403	20.2255	17.5792	20.4667	16.7976	20.256	18.4593	4	19.4972	20.2361	18.0193	6	4	2
4.23718	-0.543379	-10	A2AG58	Bclaf3	BCLA3_MOUSE	20.0997	19.6898	20.2183	19.7035	20.2028	19.5759	20.3197	19.6979	4	19.9385	20.2102	19.6668	8	4	4
1.88514	0.456223	3.48722	A2AI08	Tprn	TPRN_MOUSE	18.574	19.0458	18.406	19.1404	18.8024	19.2039	18.9778	19.195	4	18.9182	18.6901	19.1463	8	4	4
1.40005	0.491081	2.61587	A2AJ15	Man1b1	MA1B1_MOUSE	19.1333	19.9911	19.1293	19.92	19.7226	19.721	19.7391	20.0565	6	19.6766	19.4311	19.9222	8	4	4
1.4267	-0.556751	-2.66174	A2AKG8	Focad	FOCAD_MOUSE	17.8415	17.9688	17.9394	17.2567	18.2709	17.242	18.2962	17.6534	2	17.8764	18.087	17.4551	6	4	2
2.44799	0.65965	4.63351	A2AKQ8;Q99J38;Q9CY00	Ttc30a1;Ttc30a2;Ttc30b	T30A1_MOUSE;T30A2_MOUSE;TT30B_MOUSE	18.3927	19.2715	18.837	19.4018	18.7598	19.2533	18.9135	19.6151	4	19.0556	18.7257	19.3854	8	4	4
2.93953	2.04434	5.80197	A2APT9	Klhdc7a	KLD7A_MOUSE	17.4475	20.4443	18.9423	20.5788	18.7844	20.5142	18.7984	20.6128	5	19.8107	18.8417	20.5375	7	3	4
1.91825	0.407147	3.55006	A2APY7	Ndufaf5	NDUF5_MOUSE	18.2179	18.6651	18.5828	18.8978	18.534	18.9142	18.548	19.0341	3	18.6742	18.4707	18.8778	8	4	4
4.51473	-1.44508	-11.1796	A2AQ25	Skt	SKT_MOUSE	18.7783	17.3753	19.1456	17.5489	19.2407	17.688	18.8884	17.6604	5	18.2907	19.0133	17.5682	8	4	4
2.32626	0.712614	4.37025	A2ARI4	Lgr4	LGR4_MOUSE	19.5339	20.6191	19.85	20.7296	20.1536	20.4147	20.1217	20.7463	6	20.2711	19.9148	20.6274	8	4	4
7.87334	1.42007	41.3467	A2ASQ1	Agrn	AGRIN_MOUSE	21.6087	23.0493	21.6277	23.0378	21.6064	23.0427	21.5378	22.9312	36	22.3052	21.5952	23.0152	8	4	4
2.79112	0.552816	5.4299	A2AUM9	Cep152	CE152_MOUSE	18.9567	19.449	18.8715	19.3123	19.0001	19.4257	18.5693	19.4219	6	19.1258	18.8494	19.4022	8	4	4
3.6988	-0.454797	-8.02424	A2BE28	Las1l	LAS1L_MOUSE	21.4104	21.019	21.3846	20.9251	21.5809	20.9407	21.3693	21.0412	12	21.2089	21.4363	20.9815	8	4	4
3.04015	0.51263	6.06468	A2CG63	Arid4b	ARI4B_MOUSE	20.049	20.8717	20.3184	20.8044	20.373	20.6643	20.3082	20.7587	5	20.5185	20.2621	20.7748	8	4	4
3.19735	0.501079	6.4931	A2RSY1	Kansl3	KANL3_MOUSE	19.4192	19.9409	19.5561	19.8937	19.6143	20.1288	19.3649	19.9955	6	19.7392	19.4886	19.9897	8	4	4
1.87426	-0.540029	-3.46668	A2RSY6	Trmt1l	TRM1L_MOUSE	18.9568	18.6584	19.216	18.5687	19.4717	18.7322	19.4795	19.0047	4	19.011	19.281	18.741	8	4	4
2.95426	-0.532315	-5.83991	A2RTL5	Rsrc2	RSRC2_MOUSE	21.3871	20.8576	21.5603	21.068	21.6501	21.0142	21.6504	21.1788	6	21.2958	21.562	21.0296	8	4	4
3.22	0.594924	6.55672	A2TJV2	Palm3	PALM3_MOUSE	20.6728	21.2916	20.7345	21.537	20.9572	21.2468	20.7714	21.4402	11	21.0814	20.784	21.3789	8	4	4
3.91532	0.804732	8.77328	A3KGS3	Ralgapa2	RGPA2_MOUSE	18.3825	19.0756	18.1829	19.0633	18.486	19.2268	18.4258	19.3304	8	18.7717	18.3693	19.174	8	4	4
1.49984	-0.215072	-2.78864	A6H611	Mipep	MIPEP_MOUSE	19.7731	19.5413	19.9052	19.5816	19.9559	19.5866	19.7049	19.7693	6	19.7272	19.8348	19.6197	8	4	4
4.24474	-0.334445	-10.0306	A6H619	Phrf1	PHRF1_MOUSE	21.5361	21.2287	21.5537	21.2215	21.67	21.2548	21.5683	21.2852	7	21.4148	21.582	21.2476	8	4	4
1.36333	-0.703288	-2.55295	A6H630	Armt1	ARMT1_MOUSE	18.9737	17.7516	18.7123	18.1043	19.2641	18.5573	19.1537	18.8774	2	18.8061	19.026	18.513	7	4	3
1.43461	-0.390712	-2.6754	A6H8H2	Dennd4c	DEN4C_MOUSE	19.6644	19.2089	19.7056	19.4099	20.0879	19.5552	19.973	19.694	11	19.6624	19.8577	19.467	8	4	4
5.38632	0.423386	15.779	A6PWY4	Wdr76	WDR76_MOUSE	21.5828	21.9728	21.5612	22.0152	21.6318	21.9771	21.5185	22.0227	11	21.7853	21.5736	21.997	8	4	4
3.1186	-1.03656	-6.27567	A8C756	Thada	THADA_MOUSE	19.5528	18.6285	19.6551	18.5795	20.0332	18.6202	19.8467	19.1133	11	19.2537	19.7719	18.7354	8	4	4
4.83949	-1.18214	-12.7217	B1AQJ2	Usp36	UBP36_MOUSE	20.9871	19.8374	20.7515	19.674	20.9718	19.5122	20.7665	19.7249	8	20.2782	20.8692	19.6871	8	4	4
3.9105	1.04208	8.75597	B1AR13	Cisd3	CISD3_MOUSE	21.0914	22.1707	21.3077	22.2809	21.5187	22.4881	21.3503	22.4967	3	21.8381	21.317	22.3591	8	4	4
2.28729	-1.33887	-4.28789	B1AWL2	Znf462	ZN462_MOUSE	19.6217	17.5349	19.6706	18.3784	19.7712	18.2555	19.4932	19.0324	2	19.3279	19.6392	18.7054	6	4	2
3.3315	-1.31085	-6.87711	B1AXD8	Akirin2	AKIR2_MOUSE	19.3446	17.8796	19.3454	18.2647	19.6494	17.986	19.6656	18.6312	2	18.9838	19.5012	18.294	7	4	3
2.34837	-0.319508	-4.41736	B2RQC2	Usp42	UBP42_MOUSE	19.1554	18.9471	19.2007	18.7566	19.3024	18.7843	19.0635	18.9559	3	19.0207	19.1805	18.861	8	4	4
3.35625	-0.946184	-6.94991	B2RQC6	Cad	PYR1_MOUSE	23.7555	22.9175	23.8497	22.8713	24.1901	22.9114	23.9809	23.2913	55	23.471	23.9441	22.9979	8	4	4
2.6506	-0.709643	-5.09349	B2RUR8	Otud7b	OTU7B_MOUSE	19.6513	18.8774	19.7136	19.0798	20.0443	19.1044	19.8893	19.3984	7	19.4698	19.8247	19.115	8	4	4
3.52023	1.29849	7.44819	B2RX12	Abcc3	MRP3_MOUSE	19.2908	20.3415	19.228	20.7232	19.268	20.1573	18.7643	20.5232	5	19.787	19.1378	20.4363	8	4	4
2.04818	0.475797	3.80171	B2RX88	Cspp1	CSPP1_MOUSE	18.4673	19.1622	18.3925	19.0763	18.8757	18.9021	18.6708	19.1689	2	18.8395	18.6016	19.0774	8	4	4
3.01741	0.474528	6.00455	B2RXC1	Trappc11	TPC11_MOUSE	19.7006	20.2723	19.8854	20.3157	19.9546	20.2488	19.8969	20.4988	7	20.0966	19.8594	20.3339	8	4	4
2.98427	0.451907	5.91772	B2RXS4	Plxnb2	PLXB2_MOUSE	23.2079	23.8341	23.3186	23.8712	23.4681	23.6283	23.3516	23.8201	42	23.5625	23.3366	23.7885	8	4	4
3.5506	-0.222271	-7.54363	B2RY56	Rbm25	RBM25_MOUSE	22.9965	22.7729	22.9935	22.8567	23.0906	22.7922	23.0155	22.7852	21	22.9129	23.024	22.8017	8	4	4
2.09617	0.321907	3.89679	B7ZMP1	Xpnpep3	XPP3_MOUSE	21.4984	21.7587	21.5154	21.7334	21.6437	21.8176	21.349	21.9843	6	21.6626	21.5016	21.8235	8	4	4
2.80557	-0.976039	-5.46536	B8ZXI1	Qtrt2	QTRT2_MOUSE	20.0806	19.0434	20.0631	19.0133	20.5121	19.2104	20.1556	19.6402	4	19.7148	20.2028	19.2268	8	4	4
3.64768	-1.15264	-7.8556	B9EJR8	Dnaaf5	DAAF5_MOUSE	21.7164	20.6723	21.787	20.714	22.1706	20.6613	22.06	21.0758	20	21.3572	21.9335	20.7809	8	4	4
1.72193	0.160336	3.1844	B9EKI3	Tmf1	TMF1_MOUSE	21.245	21.4511	21.2925	21.5672	21.4454	21.4602	21.3379	21.4836	12	21.4104	21.3302	21.4905	8	4	4
1.65875	0.381897	3.07005	D3YX43	Vsig10	VSI10_MOUSE	20.7798	21.5181	21.044	21.4975	21.1733	21.316	21.3194	21.5126	4	21.2701	21.0791	21.461	8	4	4
1.36526	-0.222263	-2.55626	D3YXK1	Samd1	SAMD1_MOUSE	19.7513	19.3043	19.6548	19.4642	19.8339	19.549	19.5645	19.5979	3	19.59	19.7011	19.4789	8	4	4
2.90957	-0.55457	-5.72543	D3Z7P3	Gls	GLSK_MOUSE	24.0408	23.4645	24.1235	23.4913	24.2966	23.5019	23.9025	23.6875	16	23.8136	24.0909	23.5363	8	4	4
1.51913	0.478408	2.82237	E2JF22	Piezo1	PIEZ1_MOUSE	19.1828	19.8972	19.3968	20.212	19.7621	19.7754	19.7254	20.0961	5	19.756	19.5168	19.9952	8	4	4
1.442	-0.445438	-2.68817	E9PVA8	Gcn1	GCN1_MOUSE	23.2594	22.8066	23.3543	22.9017	23.7464	23.0316	23.5433	23.3818	83	23.2532	23.4759	23.0304	8	4	4
2.33588	0.301353	4.39071	E9PYH6	Setd1a	SET1A_MOUSE	21.487	21.7351	21.442	21.8959	21.7052	21.8373	21.5147	21.8859	12	21.6879	21.5372	21.8386	8	4	4
2.82495	0.473876	5.51315	E9Q3L2	Pi4ka	PI4KA_MOUSE	20.2566	20.8668	20.4067	20.8791	20.6221	20.8757	20.4755	21.0348	13	20.6772	20.4402	20.9141	8	4	4
5.8925	0.727482	19.2268	E9Q4N7	Arid1b	ARI1B_MOUSE	21.0369	21.8721	21.1858	21.9066	21.1568	21.821	21.1582	21.8479	29	21.4982	21.1344	21.8619	8	4	4
4.40936	0.626338	10.7176	E9Q4P1	Wdfy1	WDFY1_MOUSE	19.9415	20.6447	19.9459	20.676	20.1314	20.5564	19.9128	20.5599	7	20.2961	19.9829	20.6092	8	4	4
6.30106	1.2819	22.5335	E9Q557	Dsp	DESP_MOUSE	21.5324	22.8289	21.6212	22.8754	21.6785	22.8572	21.6423	23.0405	81	22.2596	21.6186	22.9005	8	4	4
5.46758	-0.819635	-16.2891	E9Q5C9	Nolc1	NOLC1_MOUSE	25.1718	24.3007	25.0062	24.2398	25.0239	24.1601	24.9967	24.2194	18	24.6398	25.0496	24.23	8	4	4
1.88194	0.0855646	3.48117	E9Q5F9	Setd2	SETD2_MOUSE	20.2611	20.4273	20.2821	20.3648	20.3244	20.3383	20.3187	20.3982	17	20.3394	20.2966	20.3822	8	4	4
1.93496	-0.468213	-3.58196	E9Q5G3	Kif23	KIF23_MOUSE	19.965	19.745	19.8529	19.5504	20.2826	19.4454	20.2603	19.7471	9	19.8561	20.0902	19.622	8	4	4
1.70764	-0.67942	-3.15839	E9Q6J5	Bod1l	BD1L1_MOUSE	20.1049	19.2721	20.5772	19.4974	20.569	19.8283	19.9913	19.9269	21	19.9709	20.3106	19.6312	8	4	4
2.25913	0.219336	4.22897	E9Q735	Ube4a	UBE4A_MOUSE	19.8755	20.1315	19.8088	20.1308	19.9617	20.1431	19.8545	19.9724	5	19.9848	19.8751	20.0944	8	4	4
2.61184	-0.783555	-5.00328	E9Q7D5	Arhgef5	ARHG5_MOUSE	19.3565	18.4578	19.3353	18.6853	19.7372	18.7862	19.6606	19.026	6	19.1306	19.5224	18.7388	8	4	4
2.65658	0.21251	5.10753	E9Q7E2	Arid2	ARID2_MOUSE	21.6874	21.9625	21.6764	21.9214	21.7828	21.8541	21.6188	21.8776	21	21.7976	21.6914	21.9039	8	4	4
2.71072	0.610477	5.2356	E9Q7X6	Heg1	HEG1_MOUSE	19.0897	19.8967	19.2568	19.9965	19.4583	19.6574	19.3511	20.0472	6	19.5942	19.289	19.8994	8	4	4
2.59639	-0.725815	-4.96762	E9Q8D0	Dnajc21	DJC21_MOUSE	17.5151	16.8191	17.5249	17.0281	17.9893	17.0914	17.9403	17.1277	3	17.3795	17.7424	17.0166	8	4	4
3.16784	0.79082	6.41095	E9Q9R9	Dlg5	DLG5_MOUSE	17.5172	18.0035	17.0582	18.1155	17.5235	18.2531	17.3397	18.2298	5	17.7551	17.3597	18.1505	8	4	4
2.88378	0.466906	5.66011	E9QAM5	Helz2	HELZ2_MOUSE	20.3489	20.8818	20.3378	20.9345	20.6508	20.8325	20.4594	21.0157	13	20.6827	20.4492	20.9161	8	4	4
4.14173	0.332159	9.6212	F6ZDS4	Tpr	TPR_MOUSE	23.4182	23.8241	23.4385	23.8275	23.4948	23.7161	23.4199	23.7323	86	23.6089	23.4428	23.775	8	4	4
3.37136	-0.977259	-6.99463	F7BJB9	Morc3	MORC3_MOUSE	20.1796	19.2084	20.3558	19.2454	20.5727	19.4209	20.3848	19.7091	7	19.8846	20.3732	19.396	8	4	4
2.70582	-0.347651	-5.22393	F8VPQ2	Arid4a	ARI4A_MOUSE	19.9861	19.8427	20.1481	19.6915	20.2526	19.808	20.0729	19.7268	3	19.9411	20.1149	19.7673	8	4	4
1.99597	0.390025	3.6996	F8VPU2	Farp1	FARP1_MOUSE	20.8876	21.477	21.0187	21.5075	21.2986	21.2815	21.065	21.5641	22	21.2625	21.0675	21.4575	8	4	4
1.93425	-0.193313	-3.58061	F8VPZ9	Bicra	BICRA_MOUSE	18.0687	17.9685	18.0116	17.8808	18.222	17.9691	18.1623	17.873	4	18.0195	18.1162	17.9228	8	4	4
2.2962	0.164766	4.30664	G3X9J0	Sipa1l3	SI1L3_MOUSE	19.7266	19.9891	19.8339	19.9819	19.887	19.9268	19.7665	19.9754	8	19.8859	19.8035	19.9683	8	4	4
2.85191	-0.862082	-5.58015	G5E870	Trip12	TRIPC_MOUSE	20.4639	19.6685	20.7658	19.7193	21.0055	19.8695	20.5838	20.1134	16	20.2737	20.7048	19.8427	8	4	4
4.58309	0.582345	11.489	G5E897	Poglut3	PLGT3_MOUSE	20.0505	20.7606	20.183	20.7602	20.2672	20.7312	20.1047	20.6826	7	20.4425	20.1513	20.7337	8	4	4
3.08463	0.397871	6.18362	G5E8K5	Ank3	ANK3_MOUSE	21.3973	21.8185	21.3901	21.9138	21.6213	21.8873	21.5631	21.9438	26	21.6919	21.493	21.8908	8	4	4
1.34937	0.626402	2.52912	G5E8P0	Tubgcp6	GCP6_MOUSE	18.005	18.5064	18.2644	18.8253	18.5146	18.5608	17.429	18.826	3	18.5004	18.2613	18.6796	7	3	4
5.23912	-1.11059	-14.8935	O08528	Hk2	HXK2_MOUSE	20.9668	19.8766	20.8779	19.7979	21.0854	19.737	20.9417	20.0178	15	20.4126	20.9679	19.8573	8	4	4
4.12561	1.29225	9.55853	O08573	Lgals9	LEG9_MOUSE	20.4545	22.0859	20.6936	21.9838	20.7706	21.6182	20.4122	21.812	3	21.2289	20.5827	21.875	8	4	4
3.29683	1.44159	6.77618	O08581	Kcnk1	KCNK1_MOUSE	19.2131	20.9558	19.1463	21.0077	19.8068	20.6361	19.8169	21.15	3	20.2166	19.4958	20.9374	8	4	4
1.35325	-0.371449	-2.53574	O08582	Gtpbp1	GTPB1_MOUSE	20.8159	20.4619	20.9337	20.5822	21.2313	20.6661	21.182	20.9669	8	20.855	21.0407	20.6693	8	4	4
2.48583	0.400297	4.71728	O08585	Clta	CLCA_MOUSE	24.4616	24.9021	24.5613	25.0821	24.7668	25.0789	24.7388	25.0666	7	24.8323	24.6321	25.0324	8	4	4
5.30898	0.863188	15.3077	O08599	Stxbp1	STXB1_MOUSE	21.2395	22.1737	21.2704	22.1331	21.4719	22.1945	21.3075	22.2407	16	21.7539	21.3223	22.1855	8	4	4
5.30532	1.36186	15.2857	O08600	Endog	NUCG_MOUSE	20.1523	21.5626	19.9693	21.3452	20.2797	21.4014	20.0122	21.5517	5	20.7843	20.1034	21.4652	8	4	4
2.25022	-0.825274	-4.21042	O08648	Map3k4	M3K4_MOUSE	17.4161	16.4282	17.5787	16.9523	17.9805	16.7852	17.6589	17.1674	2	17.2459	17.6586	16.8333	8	4	4
2.80846	-0.774323	-5.47247	O08663	Metap2	MAP2_MOUSE	22.1686	21.4158	22.1553	21.5025	22.6222	21.4524	22.3344	21.8125	10	21.933	22.3201	21.5458	8	4	4
1.41574	0.114137	2.64286	O08664	Bcl7c	BCL7C_MOUSE	22.4008	22.6638	22.513	22.5908	22.5925	22.5878	22.5064	22.6268	3	22.5602	22.5032	22.6173	8	4	4
8.16504	-3.2748	-46.2586	O08665	Sema3a	SEM3A_MOUSE	21.3447	18.0618	21.3352	18.3036	21.4115	18.0705	21.4828	18.0392	10	19.7562	21.3936	18.1188	8	4	4
2.86898	0.548278	5.62288	O08688	Capn5	CAN5_MOUSE	20.4711	21.1559	20.4928	21.2427	20.724	20.9379	20.6954	21.2401	12	20.87	20.5958	21.1441	8	4	4
3.53955	2.37697	7.50879	O08691	Arg2	ARGI2_MOUSE	17.0431	19.8062	17.0756	20.0563	18.3477	19.9879	17.7711	19.8949	2	19.9363	NaN	19.9363	4	0	4
2.43385	-0.793932	-4.60244	O08709	Prdx6	PRDX6_MOUSE	25.6855	24.9578	25.6955	24.8841	26.1575	24.9352	25.8671	25.4529	14	25.4544	25.8514	25.0575	8	4	4
1.50384	-0.38134	-2.79562	O08738	Casp6	CASP6_MOUSE	21.2807	21.0097	21.355	20.9282	21.729	21.1272	21.5698	21.344	8	21.293	21.4836	21.1023	8	4	4
4.49073	1.36384	11.0728	O08739	Ampd3	AMPD3_MOUSE	19.4046	20.6858	19.4418	20.8066	19.7327	20.9011	19.5111	21.1519	9	20.2045	19.5225	20.8864	8	4	4
2.70525	0.279598	5.22258	O08756	Hsd17b10	HCD2_MOUSE	22.4811	22.8001	22.5501	22.8896	22.6412	22.7289	22.4524	22.8245	5	22.671	22.5312	22.8108	8	4	4
2.02012	-0.643869	-3.74666	O08759	Ube3a	UBE3A_MOUSE	21.7665	21.1518	21.9474	21.3074	22.2808	21.3551	22.1532	21.7582	17	21.7151	22.037	21.3931	8	4	4
1.35261	0.107745	2.53464	O08784	Tcof1	TCOF_MOUSE	24.0612	24.1941	23.9978	24.197	24.0442	24.0509	23.9847	24.0769	37	24.0758	24.022	24.1297	8	4	4
5.10808	0.604817	14.1454	O08795	Prkcsh	GLU2B_MOUSE	26.0479	26.7333	26.0957	26.7707	26.204	26.6709	26.0731	26.6652	15	26.4076	26.1052	26.71	8	4	4
5.48362	1.1064	16.3917	O08807	Prdx4	PRDX4_MOUSE	26.236	27.5558	26.3638	27.5193	26.4718	27.3425	26.361	27.4408	10	26.9114	26.3582	27.4646	8	4	4
1.94504	0.18243	3.60128	O08810	Eftud2	U5S1_MOUSE	24.5623	24.8392	24.6647	24.8438	24.7406	24.7316	24.5877	24.8704	37	24.73	24.6388	24.8213	8	4	4
3.57331	-1.10432	-7.61567	O08848	RO60	RO60_MOUSE	20.5884	19.4677	20.5298	19.3871	20.897	19.5563	20.7406	19.9273	6	20.1368	20.6889	19.5846	8	4	4
1.68743	-0.688796	-3.12176	O08908	Pik3r2	P85B_MOUSE	18.2986	17.5871	18.4796	17.5449	18.7727	17.8338	18.5724	18.4024	7	18.1864	18.5308	17.842	8	4	4
4.21943	0.907166	9.92857	O08917	Flot1	FLOT1_MOUSE	22.1246	23.2687	22.3534	23.3489	22.4598	23.0841	22.3885	23.2534	24	22.7852	22.3316	23.2388	8	4	4
1.46965	0.477334	2.73608	O08970	Tuft1	TUFT1_MOUSE	17.3136	18.023	17.5586	17.8397	17.8023	17.9852	17.7345	18.4705	3	17.841	17.6023	18.0796	8	4	4
1.37486	0.260174	2.57267	O09000	Ncoa3	NCOA3_MOUSE	20.042	20.4966	20.0824	20.4252	20.2921	20.3024	20.3681	20.601	3	20.3262	20.1961	20.4563	8	4	4
2.72839	0.554611	5.27789	O09044	Snap23	SNP23_MOUSE	22.1563	22.9266	22.217	22.9222	22.2473	22.5336	22.3876	22.8442	5	22.5293	22.252	22.8067	8	4	4
2.2991	0.278831	4.31275	O09106	Hdac1	HDAC1_MOUSE	24.2215	24.6335	24.336	24.665	24.518	24.5776	24.3556	24.6704	15	24.4972	24.3578	24.6366	8	4	4
1.95435	-0.624721	-3.61916	O09110	Map2k3	MP2K3_MOUSE	20.2569	19.7089	20.1474	19.5626	20.566	19.71	20.6471	20.137	5	20.092	20.4043	19.7796	8	4	4
4.7904	-2.2266	-12.4765	O09131	Gsto1	GSTO1_MOUSE	25.2064	22.9865	25.1791	22.9684	25.6815	23.0576	25.3939	23.5421	18	24.2519	25.3652	23.1386	8	4	4
3.46713	0.505008	7.28373	O09159	Man2b1	MA2B1_MOUSE	21.1989	21.8663	21.338	21.7835	21.4135	21.7085	21.1492	21.7614	10	21.5274	21.2749	21.7799	8	4	4
1.44398	-0.387268	-2.69159	O09167	Rpl21	RL21_MOUSE	25.7631	25.4388	25.8031	25.5723	26.2743	25.4725	26.0026	25.8103	8	25.7671	25.9608	25.5735	8	4	4
2.67461	-0.725821	-5.14993	O09172	Gclm	GSH0_MOUSE	18.5302	17.5464	18.3333	18.0773	18.4462	17.4729	18.431	17.7409	2	18.0716	18.4352	17.5867	7	4	3
2.48586	2.09856	4.71737	O09174	Amacr	AMACR_MOUSE	19.22	20.909	19.0619	20.9937	19.3807	20.7798	17.4701	20.8444	4	20.1699	19.2209	20.8817	7	3	4
1.5342	0.331769	2.84878	O35075	Vps26c	VP26C_MOUSE	20.9734	21.4813	21.3148	21.6127	21.4384	21.4904	21.2753	21.7446	5	21.4164	21.2505	21.5823	8	4	4
2.25109	1.29576	4.21223	O35099	Map3k5	M3K5_MOUSE	17.7948	19.0193	18.6404	19.1416	17.2086	19.1827	17.9585	19.4417	2	19.1963	NaN	19.1963	4	0	4
2.06512	0.269855	3.83513	O35129	Phb2	PHB2_MOUSE	25.4679	25.8618	25.4326	25.7895	25.5691	25.6763	25.38	25.6014	19	25.5973	25.4624	25.7322	8	4	4
3.35132	-0.72367	-6.93536	O35130	Emg1	NEP1_MOUSE	21.9904	21.3421	21.8283	21.1291	22.224	21.1989	21.9032	21.3812	6	21.6247	21.9865	21.2628	8	4	4
4.27878	-0.602484	-10.1693	O35134	Polr1a	RPA1_MOUSE	20.5804	19.9404	20.4346	19.9586	20.6829	19.9147	20.5784	20.0527	6	20.2678	20.5691	19.9666	8	4	4
5.12179	0.864751	14.2219	O35143	ATP5IF1	ATIF1_MOUSE	24.8052	25.6815	24.8171	25.795	25.0457	25.7545	24.8538	25.7498	7	25.3128	24.8804	25.7452	8	4	4
4.24564	0.975822	10.0342	O35166	Gosr2	GOSR2_MOUSE	20.0206	21.1786	20.1795	21.2967	20.3845	21.1377	20.3951	21.27	4	20.7328	20.2449	21.2207	8	4	4
1.47253	0.163596	2.74107	O35218	Cpsf2	CPSF2_MOUSE	22.4392	22.7682	22.5209	22.7702	22.668	22.6211	22.579	22.702	17	22.6336	22.5518	22.7154	8	4	4
3.63261	1.21743	7.80647	O35231	Kifc3	KIFC3_MOUSE	17.6805	18.638	17.2348	18.8629	17.818	18.7958	17.7406	19.047	4	18.4608	17.7106	18.8359	6	2	4
1.64762	0.392038	3.05005	O35239	Ptpn9	PTN9_MOUSE	19.7261	20.1708	19.888	20.2123	20.1719	20.3631	19.9577	20.5656	5	20.1319	19.9359	20.328	8	4	4
1.31374	0.190694	2.46848	O35250	Exoc7	EXOC7_MOUSE	20.3604	20.5893	20.4508	20.5781	20.5789	20.6407	20.5008	20.8455	10	20.5681	20.4727	20.6634	8	4	4
2.27341	-0.268751	-4.2588	O35286	Dhx15	DHX15_MOUSE	24.4615	24.2113	24.5218	24.2521	24.689	24.2449	24.4925	24.3816	29	24.4068	24.5412	24.2725	8	4	4
2.85995	0.38028	5.60024	O35295	Purb	PURB_MOUSE	23.1741	23.5449	23.1834	23.5994	23.4034	23.723	23.2835	23.6982	8	23.4512	23.2611	23.6414	8	4	4
1.7455	0.51807	3.22745	O35309	Nmi	NMI_MOUSE	19.7095	20.3879	20.1222	20.586	20.3469	20.5662	20.1165	20.8273	4	20.3328	20.0738	20.5918	8	4	4
4.32334	1.36311	10.3534	O35316	Slc6a6	SC6A6_MOUSE	20.3665	21.823	20.3154	21.9929	20.6788	21.6086	20.6298	22.0184	3	21.1792	20.4976	21.8607	8	4	4
1.6571	-0.222116	-3.06709	O35344	Kpna3	IMA4_MOUSE	22.8609	22.7376	22.7586	22.569	22.9882	22.52	22.8255	22.7182	5	22.7472	22.8583	22.6362	8	4	4
1.49328	-1.50134	-2.77719	O35375	Nrp2	NRP2_MOUSE	19.4728	18.9186	19.3725	18.5168	19.6899	16.5569	19.9019	18.4396	2	19.1874	19.6093	18.625	7	4	3
3.62665	0.33982	7.78713	O35405	Pld3	PLD3_MOUSE	22.3563	22.8599	22.5123	22.8134	22.5316	22.8058	22.4922	22.7726	4	22.643	22.4731	22.8129	8	4	4
2.17602	-0.437647	-4.05771	O35435	Dhodh	PYRD_MOUSE	21.4643	21.2838	21.5477	21.2108	21.9194	21.0877	21.6528	21.2515	9	21.4272	21.6461	21.2084	8	4	4
2.80827	0.481585	5.472	O35448	Ppt2	PPT2_MOUSE	22.7126	23.3343	22.7484	23.2263	22.7132	22.9994	22.5409	23.0813	2	22.9195	22.6787	23.1603	8	4	4
5.28947	0.98948	15.1909	O35459	Ech1	ECH1_MOUSE	21.2763	22.4152	21.5187	22.5162	21.4585	22.332	21.4208	22.3689	9	21.9133	21.4186	22.4081	8	4	4
2.78828	0.520195	5.42295	O35465	Fkbp8	FKBP8_MOUSE	20.7119	21.3272	20.8706	21.4633	21.0764	21.5485	21.0443	21.4449	5	21.1859	20.9258	21.446	8	4	4
4.66008	-0.850156	-11.8469	O35491	Clk2	CLK2_MOUSE	20.7957	20.0583	20.8651	20.1499	21.0314	19.9282	20.9651	20.1202	3	20.4892	20.9143	20.0642	8	4	4
3.03469	-0.426835	-6.05022	O35492	Clk3	CLK3_MOUSE	19.8607	19.3453	19.7881	19.541	19.9053	19.3132	19.9135	19.5608	4	19.6535	19.8669	19.4401	8	4	4
4.0538	0.481265	9.28367	O35516	Notch2	NOTC2_MOUSE	20.3554	20.9203	20.3586	20.9889	20.4983	20.8282	20.4901	20.8901	20	20.6662	20.4256	20.9069	8	4	4
3.24163	0.679508	6.61792	O35566	Cd151	CD151_MOUSE	23.3184	24.2096	23.2785	24.2052	23.4255	23.8613	23.5372	24.0016	2	23.7297	23.3899	24.0694	8	4	4
3.07155	0.670594	6.14847	O35598	Adam10	ADA10_MOUSE	20.2732	21.2149	20.5663	21.3466	20.5857	21.1227	20.7411	21.1645	7	20.8769	20.5416	21.2122	8	4	4
1.92943	-0.5577	-3.5714	O35604	Npc1	NPC1_MOUSE	19.8921	19.7519	20.0682	19.6746	20.2532	19.5017	20.5805	19.635	2	19.9197	20.1985	19.6408	8	4	4
3.20999	-1.03253	-6.52854	O35639	Anxa3	ANXA3_MOUSE	26.0827	25.2055	26.121	25.0817	26.5177	25.0563	26.3353	25.5831	20	25.7479	26.2642	25.2316	8	4	4
3.43987	0.546011	7.20046	O35643	Ap1b1	AP1B1_MOUSE	23.6615	24.3207	23.8065	24.4052	23.9811	24.3387	23.8961	24.4648	20	24.1093	23.8363	24.3823	8	4	4
2.05977	0.751837	3.82457	O35648	Cetn3	CETN3_MOUSE	18.9808	19.5829	19.0321	19.6989	18.3686	19.6628	19.283	19.7273	2	19.424	19.0987	19.668	7	3	4
1.96749	0.359395	3.64446	O35654	Pold2	DPOD2_MOUSE	22.0241	22.4215	22.0799	22.3971	22.3107	22.4862	22.1815	22.7291	10	22.3288	22.1491	22.5085	8	4	4
6.20292	1.24875	21.6918	O35657	Neu1	NEUR1_MOUSE	22.0399	23.4033	22.0739	23.4394	22.2208	23.3257	22.0906	23.2518	9	22.7307	22.1063	23.3551	8	4	4
1.35294	0.338554	2.5352	O35680	Mrps12	RT12_MOUSE	19.8317	20.2766	20.0702	20.4308	20.3597	20.3594	20.0946	20.6436	2	20.2583	20.089	20.4276	8	4	4
4.51017	-0.160862	-11.1592	O35691	Pnn	PININ_MOUSE	23.2726	23.088	23.2716	23.1488	23.298	23.111	23.266	23.117	21	23.1966	23.277	23.1162	8	4	4
3.65309	0.77619	7.87332	O35704	Sptlc1	SPTC1_MOUSE	21.0364	22.1433	21.1921	21.9786	21.3287	22.0646	21.3876	21.863	3	21.6243	21.2362	22.0124	8	4	4
3.25623	0.490597	6.65949	O35730	Ring1	RING1_MOUSE	19.7718	20.4062	19.9251	20.4101	20.0564	20.4498	20.0668	20.5166	7	20.2003	19.955	20.4456	8	4	4
2.20365	0.188128	4.1142	O35737	Hnrnph1	HNRH1_MOUSE	25.9968	26.1796	26.0483	26.3322	26.1525	26.2778	26.0788	26.2394	17	26.1632	26.0691	26.2573	8	4	4
2.72901	0.416665	5.27937	O35855	Bcat2	BCAT2_MOUSE	23.1447	23.6039	23.2489	23.6686	23.3539	23.5024	23.0388	23.6781	8	23.4049	23.1966	23.6132	8	4	4
6.19088	0.74346	21.5907	O35887	Calu	CALU_MOUSE	25.5656	26.3885	25.611	26.4117	25.7028	26.3837	25.6604	26.3298	10	26.0067	25.635	26.3784	8	4	4
2.55638	0.339645	4.87607	O54692	Zw10	ZW10_MOUSE	20.871	21.3942	20.9767	21.3486	21.1752	21.3591	21.1159	21.3954	17	21.2045	21.0347	21.3743	8	4	4
5.12289	-0.566801	-14.2281	O54724	Cavin1	CAVN1_MOUSE	22.3724	21.8106	22.3363	21.8329	22.4017	21.7138	22.4034	21.8894	10	22.0951	22.3785	21.8117	8	4	4
2.80322	0.743665	5.45959	O54734	Ddost	OST48_MOUSE	22.4929	23.6833	22.5888	23.4481	22.7811	23.414	22.9433	23.2355	10	23.0734	22.7015	23.4452	8	4	4
3.33812	0.773658	6.89651	O54774	Ap3d1	AP3D1_MOUSE	19.9446	20.74	20.0591	20.8912	20.2481	20.9495	20.3211	21.0867	14	20.53	20.1432	20.9169	8	4	4
2.75154	0.360174	5.33364	O54782	Man2b2	MA2B2_MOUSE	21.0974	21.6459	21.1952	21.4889	21.1577	21.3989	21.0406	21.398	6	21.3028	21.1228	21.4829	8	4	4
4.12224	-1.87145	-9.54545	O54791	Maff	MAFF_MOUSE	20.3006	18.2667	20.1242	18.2519	20.5431	18.959	20.2505	18.255	3	20.0355	20.3046	18.959	5	4	1
4.22046	-1.04132	-9.93273	O54825	Bysl	BYST_MOUSE	21.9221	20.8342	21.8916	20.8691	22.181	20.8877	21.9475	21.186	6	21.4649	21.9856	20.9443	8	4	4
2.66432	-0.524421	-5.12569	O54833	Csnk2a2	CSK22_MOUSE	22.9042	22.4728	23.0056	22.5989	23.3045	22.4844	23.1425	22.7031	9	22.827	23.0892	22.5648	8	4	4
2.51034	0.327143	4.77206	O54864	Suv39h1	SUV91_MOUSE	19.0132	19.5138	19.1691	19.5023	19.0147	19.337	19.1649	19.3174	4	19.2541	19.0905	19.4176	8	4	4
2.30383	-0.335494	-4.32274	O54916	Reps1	REPS1_MOUSE	21.4006	21.1534	21.4258	21.2056	21.7075	21.1828	21.613	21.2632	8	21.369	21.5367	21.2012	8	4	4
2.78998	0.78645	5.42712	O54926	Siva1	SIVA_MOUSE	18.0214	18.8186	17.9779	18.8083	18.3855	18.8708	18.2336	19.2665	3	18.5478	18.1546	18.9411	8	4	4
2.61649	0.296533	5.01406	O54941	Smarce1	SMCE1_MOUSE	22.1263	22.4584	22.2247	22.5583	22.3775	22.5347	22.2298	22.593	11	22.3878	22.2396	22.5361	8	4	4
2.51253	0.397837	4.77699	O54956	Pole2	DPOE2_MOUSE	21.0263	21.5641	21.1904	21.5587	21.4043	21.6173	21.2182	21.6905	8	21.4087	21.2098	21.6076	8	4	4
2.38162	-0.6008	-4.48882	O54988	Slk	SLK_MOUSE	22.5717	21.9725	22.6422	22.1047	22.9428	22.1391	22.8966	22.4338	17	22.4629	22.7633	22.1625	8	4	4
4.88089	1.35006	12.932	O54990	Prom1	PROM1_MOUSE	21.7178	23.326	22.0129	23.4533	22.0966	23.3091	22.1628	23.3019	7	22.6726	21.9975	23.3476	8	4	4
3.58475	0.784765	7.65216	O54998	Fkbp7	FKBP7_MOUSE	18.7102	19.3979	18.468	19.2151	18.7701	19.4319	18.4293	19.472	5	18.9868	18.5944	19.3792	8	4	4
1.88411	0.291329	3.48527	O55022	Pgrmc1	PGRC1_MOUSE	21.4747	21.8677	21.5506	21.9472	21.8192	21.9964	21.7292	21.9277	5	21.7891	21.6434	21.9347	8	4	4
1.86746	-0.578546	-3.45385	O55023	Impa1	IMPA1_MOUSE	23.9042	23.5121	24.1727	23.488	24.5111	23.6103	24.2986	23.9618	9	23.9323	24.2216	23.6431	8	4	4
2.57043	0.5124	4.90809	O55028	Bckdk	BCKD_MOUSE	21.0368	21.6116	21.2288	21.711	21.3718	21.5521	20.982	21.7944	7	21.4111	21.1549	21.6673	8	4	4
2.13539	0.741456	3.97539	O55060	Tpmt	TPMT_MOUSE	19.6017	20.247	19.3087	20.0715	19.9968	20.4028	19.451	20.6027	3	19.9603	19.5895	20.331	8	4	4
5.89252	0.891817	19.2269	O55102	Bloc1s1	BL1S1_MOUSE	19.7758	20.747	19.8838	20.7762	19.9781	20.7374	19.8864	20.8308	6	20.3269	19.881	20.7728	8	4	4
3.31931	0.382538	6.84149	O55125	Nipsnap1	NIPS1_MOUSE	24.0765	24.5737	24.2266	24.6199	24.2784	24.4875	24.1043	24.5349	9	24.3627	24.1714	24.554	8	4	4
2.80467	0.52075	5.46315	O55126	Nipsnap2	NIPS2_MOUSE	22.3864	23.1284	22.6645	23.1346	22.7904	23.0434	22.4593	23.0771	8	22.8355	22.5752	23.0959	8	4	4
1.43014	-0.113038	-2.66767	O55128	Sap18	SAP18_MOUSE	24.3337	24.2874	24.2915	24.1937	24.4055	24.1955	24.256	24.1581	9	24.2652	24.3217	24.2087	8	4	4
2.34375	0.465215	4.40749	O55131	Septin7	SEPT7_MOUSE	23.0232	23.5916	23.1767	23.6046	23.339	23.5404	23.2399	23.903	20	23.4273	23.1947	23.6599	8	4	4
2.23503	-0.58431	-4.17889	O55135	Eif6	IF6_MOUSE	25.3642	24.8565	25.4515	24.7335	25.7173	24.782	25.4183	25.2421	5	25.1957	25.4878	24.9035	8	4	4
2.50277	-0.502757	-4.75509	O55142	Rpl35a	RL35A_MOUSE	25.8757	25.4009	25.9536	25.6568	26.2423	25.4746	26.1301	25.6584	6	25.7991	26.0504	25.5477	8	4	4
3.30285	0.675513	6.79361	O55222	Ilk	ILK_MOUSE	21.9796	22.6223	21.9958	22.7037	22.2716	22.8233	22.1502	22.9499	14	22.4371	22.0993	22.7748	8	4	4
3.22379	0.211583	6.56741	O70133	Dhx9	DHX9_MOUSE	24.7954	25.0872	24.8421	25.065	24.9057	25.0175	24.7922	25.012	49	24.9396	24.8338	25.0454	8	4	4
4.48757	0.999626	11.0587	O70152	Dpm1	DPM1_MOUSE	19.0914	20.2993	19.2187	20.2977	19.326	20.2676	19.5172	20.2872	5	19.7881	19.2883	20.2879	8	4	4
1.90972	0.304901	3.53382	O70172	Pip4k2a	PI42A_MOUSE	19.7498	19.9624	19.7098	20.209	19.9312	20.1787	19.9531	20.2135	2	19.9884	19.836	20.1409	8	4	4
1.42064	-0.317837	-2.6513	O70194	Eif3d	EIF3D_MOUSE	22.9295	22.6357	22.9939	22.8051	23.3154	22.7082	23.189	23.0075	12	22.9481	23.107	22.7891	8	4	4
2.95608	-0.554396	-5.84461	O70251	Eef1b	EF1B_MOUSE	26.9604	26.4409	26.9782	26.4112	27.2328	26.4362	27.0489	26.7145	4	26.7779	27.0551	26.5007	8	4	4
5.55772	1.75158	16.8736	O70252	Hmox2	HMOX2_MOUSE	20.7876	22.7244	21.0282	22.8696	21.2223	22.8616	21.1691	22.7578	14	21.9276	21.0518	22.8034	8	4	4
2.0455	0.646873	3.79644	O70293	Grk6	GRK6_MOUSE	17.9536	19.041	18.3292	19.0026	18.3957	18.7923	18.7049	19.135	5	18.6693	18.3458	18.9927	8	4	4
3.04994	0.792694	6.09072	O70309	Itgb5	ITB5_MOUSE	21.5402	22.6343	21.679	22.7142	21.9578	22.4978	22.0666	22.568	17	22.2073	21.8109	22.6036	8	4	4
3.41588	0.763955	7.12783	O70311	Nmt2	NMT2_MOUSE	20.3718	21.0966	20.3589	21.1998	20.7222	21.2782	20.4773	21.4114	10	20.8645	20.4825	21.2465	8	4	4
1.9542	0.189973	3.61887	O70318	Epb41l2	E41L2_MOUSE	23.3215	23.6707	23.4033	23.6523	23.4923	23.5023	23.4141	23.5659	34	23.5028	23.4078	23.5978	8	4	4
4.0348	0.39319	9.21213	O70378	Emc8	EMC8_MOUSE	23.1688	23.6795	23.2401	23.6724	23.2889	23.5903	23.2084	23.5366	9	23.4231	23.2265	23.6197	8	4	4
4.38678	0.456082	10.6209	O70400	Pdlim1	PDLI1_MOUSE	22.2462	22.6273	22.1238	22.6503	22.2037	22.5941	22.224	22.7504	8	22.4275	22.1994	22.6555	8	4	4
1.32089	0.347546	2.48063	O70404	Vamp8	VAMP8_MOUSE	23.5184	24.1087	23.6186	24.2392	23.9664	24.0171	24.0602	24.1888	5	23.9647	23.7909	24.1385	8	4	4
1.33389	-0.482172	-2.50274	O70405	Ulk1	ULK1_MOUSE	18.3538	18.052	18.7161	17.9791	19.0533	18.2801	18.6678	18.5511	3	18.4819	18.6977	18.194	7	4	3
1.71433	-0.223983	-3.17057	O70433	Fhl2	FHL2_MOUSE	23.0757	22.9346	23.1466	23.0247	23.3488	23.0389	23.3236	23.0004	8	23.1117	23.2236	22.9997	8	4	4
2.70832	0.652077	5.22988	O70439	Stx7	STX7_MOUSE	20.992	21.8602	21.0125	21.963	21.3877	21.7231	21.4093	21.8634	5	21.5264	21.2004	21.8524	8	4	4
5.78418	-2.79123	-18.4326	O70456	Sfn	1433S_MOUSE	21.6945	19.0332	21.7477	19.1736	22.1787	18.9068	22.0249	19.3673	6	20.5158	21.9115	19.1202	8	4	4
2.01751	0.57057	3.74156	O70475	Ugdh	UGDH_MOUSE	23.1567	23.6858	23.1707	23.6396	23.441	23.7183	23.2203	24.2273	22	23.5325	23.2472	23.8178	8	4	4
1.73067	0.340311	3.20034	O70492	Snx3	SNX3_MOUSE	23.9255	24.2542	24.0558	24.4202	24.2413	24.3123	24.0376	24.6347	11	24.2352	24.065	24.4053	8	4	4
1.87123	0.48737	3.46096	O70503	Hsd17b12	DHB12_MOUSE	21.468	22.1393	21.6331	22.3544	21.9084	22.2971	22.0581	22.2262	4	22.0106	21.7669	22.2543	8	4	4
1.80202	1.1975	3.33159	O70546	Kdm6a	KDM6A_MOUSE	18.8923	19.9089	17.6529	19.8483	18.9935	19.7848	19.2455	20.0323	6	19.5294	19.0438	19.8936	7	3	4
2.07733	-0.450858	-3.85932	O70551	Srpk1	SRPK1_MOUSE	22.8952	22.4824	22.9793	22.6523	23.3278	22.5729	23.1155	22.8068	15	22.854	23.0795	22.6286	8	4	4
1.83384	0.390743	3.39081	O70579	Slc25a17	PM34_MOUSE	19.5322	19.9051	19.2859	20.0086	19.3575	19.8303	19.7222	19.7168	3	19.6698	19.4745	19.8652	8	4	4
2.98357	1.76111	5.91589	O70583	Mid1	TRI18_MOUSE	17.6473	19.9267	17.6802	19.7781	17.9408	19.9293	18.8569	19.5355	2	19.6053	18.8569	19.7924	5	1	4
3.47966	0.489183	7.32228	O70585	Dtnb	DTNB_MOUSE	21.3025	21.7554	21.2057	21.8868	21.4468	21.7753	21.4118	21.9061	7	21.5863	21.3417	21.8309	8	4	4
1.78356	0.378805	3.29743	O70589	Cask	CSKP_MOUSE	19.71	20.2755	19.823	20.4182	20.0942	20.1239	20.0646	20.3895	8	20.1124	19.923	20.3018	8	4	4
1.82506	-0.595206	-3.37443	O70591	Pfdn2	PFD2_MOUSE	21.7595	21.0638	21.7882	21.2962	22.267	21.4231	22.0376	21.6884	5	21.6655	21.9631	21.3679	8	4	4
3.051	-0.400008	-6.09354	O88286	Wiz	WIZ_MOUSE	20.7526	20.4309	20.9016	20.4724	20.9808	20.4712	20.9573	20.6177	5	20.698	20.8981	20.498	8	4	4
5.47711	0.342631	16.35	O88291	Znf326	ZN326_MOUSE	22.3927	22.7197	22.3972	22.7752	22.4031	22.7049	22.3455	22.7092	15	22.5559	22.3846	22.7273	8	4	4
8.5742	2.97992	54.1412	O88322	Nid2	NID2_MOUSE	20.6676	23.8155	20.8391	23.8065	20.8599	23.709	20.7386	23.6938	32	22.2662	20.7763	23.7562	8	4	4
4.0466	0.363698	9.25649	O88327	Ctnnal1	CTNL1_MOUSE	19.845	20.1936	19.8464	20.2706	19.9575	20.185	19.8352	20.2897	7	20.0529	19.871	20.2347	8	4	4
5.71279	2.79355	17.9267	O88338	Cdh16	CAD16_MOUSE	19.0868	22.1134	19.341	22.3375	19.6976	22.0751	19.5928	22.3664	2	20.8263	19.4296	22.2231	8	4	4
1.334	-0.336349	-2.50292	O88351	Ikbkb	IKKB_MOUSE	20.2835	19.9515	20.3546	20.0353	20.6679	20.0963	20.5403	20.4179	11	20.2934	20.4616	20.1252	8	4	4
1.44752	-0.851645	-2.6977	O88379	Baz1a	BAZ1A_MOUSE	18.0193	17.3844	18.519	16.9926	18.6624	18.3127	18.2515	17.3559	2	17.8836	18.3631	17.2443	7	4	3
2.34549	2.11275	4.41122	O88393	Tgfbr3	TGBR3_MOUSE	17.114	20.0003	16.8954	20.0971	18.559	19.7218	18.7011	19.9013	2	19.9301	NaN	19.9301	4	0	4
2.35116	0.32228	4.42333	O88441	Mtx2	MTX2_MOUSE	22.7204	23.2076	22.8439	23.1827	22.8416	23.061	22.6966	22.9404	7	22.9368	22.7756	23.0979	8	4	4
4.31546	0.583905	10.3207	O88477	Igf2bp1	IF2B1_MOUSE	22.7887	23.3578	22.7617	23.4271	22.9481	23.3704	22.8485	23.5275	18	23.1287	22.8368	23.4207	8	4	4
1.73087	0.23694	3.20071	O88508	Dnmt3a	DNM3A_MOUSE	18.9679	19.3399	19.1941	19.366	19.2597	19.4095	19.2332	19.4872	7	19.2822	19.1637	19.4007	8	4	4
4.81227	1.69042	12.5852	O88512	Ap1g2	AP1G2_MOUSE	20.1908	21.8586	19.8985	21.7258	20.4675	21.8169	20.1203	22.0374	9	21.0145	20.1693	21.8597	8	4	4
2.67317	0.265349	5.14654	O88520	Shoc2	SHOC2_MOUSE	21.3395	21.6053	21.337	21.7254	21.5052	21.6007	21.3983	21.71	8	21.5277	21.395	21.6603	8	4	4
3.72148	0.537025	8.10001	O88531	Ppt1	PPT1_MOUSE	21.3904	21.9962	21.3418	21.8853	21.39	21.8419	21.2075	21.7542	8	21.6009	21.3324	21.8694	8	4	4
2.82359	-0.653384	-5.5098	O88532	Zfr	ZFR_MOUSE	21.2182	20.633	21.5541	20.8068	21.6386	20.8517	21.4964	21.0023	6	21.1501	21.4768	20.8234	8	4	4
2.78114	-0.285464	-5.40552	O88574	Sap30	SAP30_MOUSE	20.7638	20.6181	20.8839	20.5672	20.9221	20.4557	20.8494	20.6364	4	20.7121	20.8548	20.5693	8	4	4
1.39898	0.249936	2.61403	O88668	Creg1	CREG1_MOUSE	18.8381	19.2651	18.8356	19.0927	19.0151	19.1489	18.7257	18.9075	2	18.9786	18.8536	19.1036	8	4	4
3.03103	0.362629	6.04052	O88708	Orc4	ORC4_MOUSE	21.0067	21.4599	20.9313	21.4364	21.119	21.3781	21.0209	21.2541	5	21.2008	21.0195	21.3821	8	4	4
2.59999	-1.13161	-4.97592	O88735	Map7	MAP7_MOUSE	19.1998	18.3982	19.1453	17.8347	19.7433	18.1122	19.4594	18.6762	4	19.3869	19.3869	NaN	4	4	0
1.57973	-0.389314	-2.92906	O88738	Birc6	BIRC6_MOUSE	20.3373	19.9954	20.3735	20.0031	20.7067	20.0955	20.6355	20.4018	37	20.3186	20.5133	20.1239	8	4	4
4.60364	0.243952	11.5835	O88783	F5	FA5_MOUSE	19.441	19.724	19.4127	19.6853	19.4553	19.7031	19.4717	19.6442	3	19.5672	19.4452	19.6891	8	4	4
1.37602	0.363928	2.57466	O88792	F11r	JAM1_MOUSE	22.6145	23.2717	22.6692	23.2605	23.1295	23.0473	23.0254	23.3148	5	23.0416	22.8597	23.2236	8	4	4
1.91052	0.404836	3.53534	O88839	Adam15	ADA15_MOUSE	18.5508	19.2249	18.6468	19.2672	18.7139	18.8595	18.8672	19.0465	4	18.8971	18.6947	19.0995	8	4	4
2.70424	0.550588	5.22017	O88842	Fgd3	FGD3_MOUSE	20.3655	20.9094	20.3756	20.9224	20.5842	20.9148	20.5002	21.2813	11	20.7317	20.4564	21.007	8	4	4
3.64461	0.851504	7.84557	O88845	Akap10	AKA10_MOUSE	19.8961	20.792	19.9912	20.9118	20.3332	20.8678	19.9602	21.0151	6	20.4709	20.0452	20.8967	8	4	4
1.59032	-0.49123	-2.94783	O88848	Arl6	ARL6_MOUSE	21.1852	20.7697	20.9565	20.3883	21.4787	20.5598	20.941	20.8786	3	20.8947	21.1403	20.6491	8	4	4
2.75143	0.400354	5.33339	O88874	Ccnk	CCNK_MOUSE	21.6954	22.0608	21.6393	22.1873	21.925	22.1338	21.7805	22.2598	3	21.9602	21.7601	22.1604	8	4	4
5.4342	4.71241	16.0777	O88876	Dhrs3	DHRS3_MOUSE	17.6166	22.0145	17.8375	21.9929	17.1185	21.9994	16.5202	21.9356	3	21.9856	NaN	21.9856	4	0	4
2.70368	-0.631893	-5.21883	O88888	Apba3	APBA3_MOUSE	20.3064	19.7623	20.4649	19.9451	20.7661	19.8485	20.629	20.0829	3	20.2256	20.5416	19.9097	8	4	4
2.48971	0.258128	4.72592	O88895	Hdac3	HDAC3_MOUSE	20.9402	21.2144	20.8962	21.178	21.0527	21.1703	20.9955	21.3544	5	21.1002	20.9712	21.2293	8	4	4
2.74859	0.718878	5.32651	O88907	Pias1	PIAS1_MOUSE	17.9726	18.774	18.2665	19.0727	18.5389	18.9956	18.1437	18.9548	4	18.5898	18.2304	18.9493	8	4	4
1.91696	0.230723	3.5476	O88952	Lin7c	LIN7C_MOUSE	23.523	23.818	23.5645	23.8932	23.8089	23.8623	23.6188	23.8646	6	23.7442	23.6288	23.8595	8	4	4
2.10373	-0.354817	-3.91187	O88974	Setdb1	SETB1_MOUSE	20.0613	19.8027	19.9506	19.6257	20.2894	19.6433	20.0251	19.8355	6	19.9042	20.0816	19.7268	8	4	4
4.06247	0.678255	9.31647	O88986	Gcat	KBL_MOUSE	24.4196	25.036	24.5379	25.2139	24.5811	25.0997	24.3636	25.2656	8	24.8147	24.4756	25.1538	8	4	4
1.91822	0.641473	3.55	O89001	Cpd	CBPD_MOUSE	21.8561	22.8496	22.1905	23.0438	22.5137	22.7962	22.5986	23.0353	26	22.6105	22.2897	22.9312	8	4	4
2.42295	0.561942	4.57858	O89023	Tpp1	TPP1_MOUSE	20.0299	20.9496	20.3411	21.0154	20.4405	20.6412	20.3721	20.8251	3	20.5769	20.2959	20.8578	8	4	4
3.15377	1.04701	6.37206	O89051	Itm2b	ITM2B_MOUSE	19.6566	21.0243	19.9962	21.3139	20.1904	20.7963	20.1853	21.082	4	20.5306	20.0071	21.0541	8	4	4
3.14804	0.187443	6.35628	O89086	Rbm3	RBM3_MOUSE	25.5849	25.7438	25.566	25.8299	25.6643	25.8104	25.6337	25.8146	10	25.7059	25.6122	25.7997	8	4	4
1.89078	-0.495742	-3.49788	O89110	Casp8	CASP8_MOUSE	21.7013	21.2284	21.775	21.1934	22.0835	21.3177	21.8573	21.6946	14	21.6064	21.8543	21.3585	8	4	4
1.33381	0.336535	2.5026	P01027	C3	CO3_MOUSE	18.5837	18.6224	18.2515	18.7355	18.5782	19.0922	18.6155	18.925	4	18.6755	18.5072	18.8438	8	4	4
3.75817	0.638556	8.22391	P01887	B2m	B2MG_MOUSE	22.6796	23.5271	22.7919	23.5055	23.0234	23.4869	22.9423	23.4719	4	23.1786	22.8593	23.4978	8	4	4
3.25378	1.17313	6.65251	P01899	H2-D1	HA11_MOUSE	19.7111	21.1814	19.8425	21.4313	20.2949	21.0959	20.3544	21.1869	3	20.6373	20.0507	21.2239	8	4	4
1.95738	0.495472	3.62498	P01901	H2-K1	HA1B_MOUSE	21.1965	21.9498	21.4154	22.1519	21.6863	21.9471	21.7494	21.9806	8	21.7596	21.5119	22.0074	8	4	4
3.11057	0.702796	6.25382	P01942	Hba	HBA_MOUSE	22.5793	22.9535	22.5502	23.1202	22.5062	23.3824	22.3492	23.34	2	22.8476	22.4962	23.199	8	4	4
8.21542	2.23421	47.1639	P02463	Col4a1	CO4A1_MOUSE	20.6601	22.9273	20.5785	22.8334	20.6577	22.7487	20.5428	22.8666	3	21.7269	20.6098	22.844	8	4	4
4.76736	0.35097	12.363	P02468	Lamc1	LAMC1_MOUSE	22.6094	22.9673	22.5835	22.9851	22.65	22.8889	22.5662	22.9717	26	22.7777	22.6023	22.9532	8	4	4
6.92881	0.862275	28.7283	P02469	Lamb1	LAMB1_MOUSE	23.2371	24.1305	23.2537	24.1606	23.356	24.1048	23.2598	24.1598	52	23.7078	23.2767	24.1389	8	4	4
1.36468	0.404121	2.55526	P04184	Tk1	KITH_MOUSE	19.0824	19.1126	18.5768	19.2837	19.1657	19.4167	18.8986	19.5271	3	19.1329	18.9309	19.335	8	4	4
1.78425	-0.570559	-3.29871	P05201	Got1	AATC_MOUSE	23.9898	23.534	24.0833	23.4984	24.593	23.5583	24.1764	23.9696	19	23.9253	24.2106	23.6401	8	4	4
2.13176	-0.37062	-3.96809	P05202	Got2	AATM_MOUSE	26.0302	25.9085	26.1825	25.7582	26.3161	25.615	26.011	25.7756	27	25.9496	26.1349	25.7643	8	4	4
[truncated: 2,720 more rows]

## Sheet: Sheet 2.3
Protein.Group	Genes	Protein.Names	First.Protein.Description	count.stripped.sequence	Mean	Mean WT#8	Mean WT#2	Valid values	Valid values WT#8	Valid values WT#2	-Log Student's T-test p-value WT#2_WT#8	Student's T-test Difference WT#2_WT#8	Student's T-test Test statistic WT#2_WT#8	Student's T-test Difference Myo5aKO_WT	WT#2_4	WT#2_3	WT#2_2	WT#2_1	WT#8_4	WT#8_3	WT#8_2	WT#8_1
[truncated: 69 more rows]

[truncated: 1 more sheets: Sheet 2.4]
